# Supplementary material for: Crystal structure of a di­aryl carbonate: 1,3-phenyl­ene bis­(phenyl carbonate)
Source: Acta Crystallogr E Crystallogr Commun. 2017 Nov 28;73(Pt 12):1942–5. doi: 10.1107/S2056989017016772 (PMC5730257; doi:10.1107/S2056989017016772)
Supplement: Supplementary file 1 [file e-73-01942-sup1.cif]

##############################################################################
#                                                                            #
# This CIF contains the data in a paper accepted for publication in          #
# Acta Crystallographica Section E. It conforms to the requirements of       #
# Notes for Authors for Acta Crystallographica Section E, and has been       #
# peer reviewed under the auspices of the IUCr Commission on Journals.       #
#                                                                            #
# Full details of the Crystallographic Information File format               #
# are given in the paper "The Crystallographic Information File (CIF):       #
# a New Standard Archive File for Crystallography" by S. R. Hall, F. H.      #
# Allen and I. D. Brown [Acta Cryst. (1991), A47, 655-685].                  #
#                                                                            #
# The current version of the core CIF dictionary is obtainable from          #
# ftp://ftp.iucr.org/pub/cif_core.dic.                                       #
#                                                                            #
# Software is freely available for graphical display of the structure(s)     #
# in this CIF. For information consult the CIF software page                 #
# http://www.iucr.org/resources/cif/software.                                #
#                                                                            #
# This file may be used for bona fide research purposes within the           #
# scientific community so long as proper attribution is given to the journal # 
# article from which it was obtained.                                        #
#                                                                            #
##############################################################################
data_I
_audit_creation_method     'SHELXL-2014/7'
_chemical_name_systematic     ?
_chemical_name_common     ?
_chemical_formula_moiety     'C20 H14 O6'
_chemical_formula_sum     'C20 H14 O6'
_chemical_formula_weight     350.31
_chemical_melting_point     ?
_shelx_space_group_comment
;
The symmetry employed for this shelxl refinement is uniquely defined
by the following loop, which should always be used as a source of
symmetry information in preference to the above space-group names.
They are only intended as comments.
;
_space_group_crystal_system     orthorhombic
_space_group_name_H-M_alt     'P n m a'
_space_group_name_Hall     '-P 2ac 2n'
loop_
    _space_group_symop_operation_xyz
    'x, y, z'
    '-x+1/2, -y, z+1/2'
    '-x, y+1/2, -z'
    'x+1/2, -y+1/2, -z+1/2'
    '-x, -y, -z'
    'x-1/2, y, -z-1/2'
    'x, -y-1/2, z'
    '-x-1/2, y-1/2, z-1/2'
_cell_length_a     12.9597(12)
_cell_length_b     31.548(3)
_cell_length_c     3.8219(4)
_cell_angle_alpha     90
_cell_angle_beta     90
_cell_angle_gamma     90
_cell_volume     1562.6(3)
_cell_formula_units_Z     4
_cell_measurement_reflns_used     6581
_cell_measurement_theta_min     2.58
_cell_measurement_theta_max     28.11
_cell_measurement_temperature     100(2)
_exptl_crystal_description     'prism'
_exptl_crystal_colour     'colorless'
_exptl_crystal_size_max     0.51
_exptl_crystal_size_mid     0.36
_exptl_crystal_size_min     0.29
_exptl_crystal_density_diffrn     1.489
_exptl_crystal_density_meas     ?
_exptl_crystal_density_method     'not measured'
_exptl_crystal_F_000     728
_exptl_absorpt_coefficient_mu     0.111
_exptl_absorpt_correction_type     multi-scan
_exptl_absorpt_process_details
;
(SADABS; Bruker, 2014)
;
_shelx_estimated_absorpt_T_min     ?
_shelx_estimated_absorpt_T_max     ?
_exptl_absorpt_correction_T_min     0.6204
_exptl_absorpt_correction_T_max     0.7457
_exptl_special_details
;
One distinct cell was identified using APEX2 (Bruker, 2014).  Four
frame series were integrated and filtered for statistical outliers
using SAINT (Bruker, 2014) then corrected for absorption by integration
using SAINT/SADABS v2014/2 (Bruker, 2014) to sort, merge, and scale
the combined data.  No decay correction was applied.
;
_diffrn_ambient_temperature     100(2)
_diffrn_radiation_type     MoK\a
_diffrn_radiation_wavelength     0.71073
_diffrn_radiation_source     'microfocus sealed tube'
_diffrn_radiation_monochromator     'multilayer mirrors'
_diffrn_measurement_device     'Bruker D8 Quest/Photon 100'
_diffrn_measurement_method     'profile data from \f and \w scans'
_diffrn_detector_area_resol_mean     ?
_diffrn_reflns_number     16409
_diffrn_reflns_av_R_equivalents     0.0441
_diffrn_reflns_theta_min     2.582
_diffrn_reflns_theta_max     26.372
_diffrn_reflns_theta_full     25.242
_diffrn_measured_fraction_theta_max     0.999
_diffrn_measured_fraction_theta_full     0.999
_diffrn_reflns_limit_h_min     -16
_diffrn_reflns_limit_h_max     16
_diffrn_reflns_limit_k_min     -39
_diffrn_reflns_limit_k_max     39
_diffrn_reflns_limit_l_min     -4
_diffrn_reflns_limit_l_max     4
_diffrn_standards_number     0
_diffrn_standards_interval_count     0
_diffrn_standards_decay_%     0
_refine_special_details
;
Structure was phased by direct methods (Sheldrick, 2015).  Systematic
conditions suggested the ambiguous space group.  The space group choice
was confirmed by successful convergence of the full-matrix least-squares
refinement on F^2^.  The final map had no other significant features.  A
final analysis of variance between observed and calculated structure
factors showed some dependence on amplitude and little dependence on
resolution.
;
_reflns_number_total     1625
_reflns_number_gt     1409
_reflns_threshold_expression     'I > 2\s(I)'
_refine_ls_structure_factor_coef     Fsqd
_refine_ls_matrix_type     full
_refine_ls_R_factor_all     0.0476
_refine_ls_R_factor_gt     0.0395
_refine_ls_wR_factor_gt     0.0891
_refine_ls_wR_factor_ref     0.0925
_refine_ls_goodness_of_fit_ref     1.164
_refine_ls_restrained_S_all     1.164
_refine_ls_number_reflns     1625
_refine_ls_number_parameters     121
_refine_ls_number_restraints     0
_refine_ls_hydrogen_treatment     constr
_refine_ls_weighting_scheme     calc
_refine_ls_weighting_details
              'w=1/[\s^2^(Fo^2^)+(0.0297P)^2^+1.0258P] where P=(Fo^2^+2Fc^2^)/3'
_atom_sites_solution_hydrogens     geom
_atom_sites_solution_primary     direct
_atom_sites_solution_secondary     difmap
_refine_ls_shift/su_max     0.000
_refine_ls_shift/su_mean     0.000
_refine_diff_density_max     0.221
_refine_diff_density_min     -0.278
_refine_ls_extinction_method     none
_refine_ls_extinction_coef     .
loop_
    _atom_type_symbol
    _atom_type_description
    _atom_type_scat_dispersion_real
    _atom_type_scat_dispersion_imag
    _atom_type_scat_source
    'C' 'C' 0.0033 0.0016
                         'International Tables Vol C Tables 4.2.6.8 and 6.1.1.4'
    'H' 'H' 0.0000 0.0000
                         'International Tables Vol C Tables 4.2.6.8 and 6.1.1.4'
    'O' 'O' 0.0106 0.0060
                         'International Tables Vol C Tables 4.2.6.8 and 6.1.1.4'
_computing_data_collection
;
APEX2 (Bruker, 2014)
;
_computing_cell_refinement
;
SAINT (Bruker, 2014)
;
_computing_data_reduction
;
SAINT (Bruker, 2014) and <i>XPREP</i> (Bruker, 2014)
;
_computing_structure_solution
;
<i>SHELXT2014/4</i> (Sheldrick, 2015a)
;
_computing_structure_refinement
;
<i>SHELXL2014/6</i> (Sheldrick, 2015b)
;
_computing_molecular_graphics
;
SHELXTL (Sheldrick, 2008) and Mercury (Macrae <i>et al.</i>,
2008)
;
_computing_publication_material
;
<i>XCIF</i> (Bruker, 2014) and publCIF (Westrip, 2010)
;
loop_
    _atom_site_type_symbol
    _atom_site_label
    _atom_site_fract_x
    _atom_site_fract_y
    _atom_site_fract_z
    _atom_site_U_iso_or_equiv
    _atom_site_adp_type
    _atom_site_calc_flag
    _atom_site_occupancy
    _atom_site_disorder_assembly
    _atom_site_disorder_group
    O O1 0.53843(8) 0.37983(3) 0.6378(3) 0.0182(3) Uani d 1 . .
    O O2 0.64043(8) 0.32686(3) 0.6752(3) 0.0176(3) Uani d 1 . .
    O O3 0.49910(8) 0.32050(3) 0.3282(3) 0.0205(3) Uani d 1 . .
    C C1 0.45214(11) 0.40226(5) 0.5132(4) 0.0149(3) Uani d 1 . .
    C C2 0.47199(12) 0.44105(5) 0.3612(4) 0.0166(3) Uani d 1 . .
    H H2 0.5410 0.4506 0.3305 0.020 Uiso calc 1 . .
    C C3 0.38982(12) 0.46595(5) 0.2539(4) 0.0185(3) Uani d 1 . .
    H H3 0.4022 0.4928 0.1494 0.022 Uiso calc 1 . .
    C C4 0.28937(12) 0.45171(5) 0.2990(4) 0.0175(3) Uani d 1 . .
    H H4 0.2331 0.4687 0.2238 0.021 Uiso calc 1 . .
    C C5 0.27117(12) 0.41276(5) 0.4532(4) 0.0178(3) Uani d 1 . .
    H H5 0.2023 0.4031 0.4839 0.021 Uiso calc 1 . .
    C C6 0.35262(12) 0.38772(5) 0.5632(4) 0.0159(3) Uani d 1 . .
    H H6 0.3404 0.3611 0.6710 0.019 Uiso calc 1 . .
    C C7 0.55226(11) 0.33988(5) 0.5243(4) 0.0144(3) Uani d 1 . .
    C C8 0.68026(11) 0.28716(5) 0.5719(4) 0.0141(3) Uani d 1 . .
    C C9 0.63026(16) 0.2500 0.6630(6) 0.0146(4) Uani d 1 . .
    H H9 0.5657 0.2500 0.7808 0.018 Uiso calc 1 . .
    C C10 0.77487(11) 0.28802(5) 0.4077(4) 0.0152(3) Uani d 1 . .
    H H10 0.8068 0.3143 0.3513 0.018 Uiso calc 1 . .
    C C11 0.82269(16) 0.2500 0.3264(6) 0.0159(5) Uani d 1 . .
    H H11 0.8882 0.2500 0.2149 0.019 Uiso calc 1 . .
loop_
    _atom_site_aniso_label
    _atom_site_aniso_U_11
    _atom_site_aniso_U_22
    _atom_site_aniso_U_33
    _atom_site_aniso_U_12
    _atom_site_aniso_U_13
    _atom_site_aniso_U_23
    O1 0.0145(5) 0.0142(5) 0.0258(7) 0.0025(4) -0.0060(5) -0.0041(5)
    O2 0.0132(5) 0.0147(5) 0.0250(6) 0.0033(4) -0.0045(5) -0.0041(5)
    O3 0.0155(5) 0.0189(6) 0.0272(6) 0.0020(4) -0.0062(5) -0.0059(5)
    C1 0.0134(7) 0.0153(7) 0.0159(8) 0.0029(6) -0.0022(6) -0.0035(6)
    C2 0.0142(7) 0.0162(8) 0.0193(8) -0.0034(6) 0.0018(6) -0.0025(6)
    C3 0.0207(8) 0.0151(7) 0.0198(8) 0.0005(6) 0.0015(7) 0.0000(6)
    C4 0.0153(7) 0.0180(8) 0.0192(8) 0.0043(6) -0.0014(6) -0.0011(7)
    C5 0.0131(7) 0.0217(8) 0.0187(8) -0.0009(6) 0.0020(6) -0.0035(7)
    C6 0.0176(8) 0.0141(7) 0.0161(8) -0.0014(6) 0.0014(6) 0.0002(6)
    C7 0.0110(7) 0.0149(7) 0.0173(8) -0.0002(5) 0.0012(6) 0.0010(6)
    C8 0.0139(7) 0.0133(8) 0.0151(7) 0.0019(6) -0.0043(6) -0.0019(6)
    C9 0.0091(10) 0.0175(11) 0.0171(11) 0.000 -0.0008(8) 0.000
    C10 0.0144(7) 0.0162(8) 0.0151(7) -0.0027(6) -0.0024(6) 0.0010(6)
    C11 0.0116(10) 0.0211(11) 0.0150(11) 0.000 -0.0002(8) 0.000
_geom_special_details
;
 All esds (except the esd in the dihedral angle between two l.s. planes)
 are estimated using the full covariance matrix.  The cell esds are taken
 into account individually in the estimation of esds in distances, angles
 and torsion angles; correlations between esds in cell parameters are only
 used when they are defined by crystal symmetry.  An approximate (isotropic)
 treatment of cell esds is used for estimating esds involving l.s. planes.
;
loop_
    _geom_bond_atom_site_label_1
    _geom_bond_atom_site_label_2
    _geom_bond_site_symmetry_2
    _geom_bond_distance
    _geom_bond_publ_flag
    O1 C7 . 1.3446(18) ?
    O1 C1 . 1.4064(18) ?
    O2 C7 . 1.3442(18) ?
    O2 C8 . 1.4109(18) ?
    O3 C7 . 1.1878(18) ?
    C1 C2 . 1.379(2) ?
    C1 C6 . 1.382(2) ?
    C2 C3 . 1.385(2) ?
    C2 H2 . 0.9500 ?
    C3 C4 . 1.388(2) ?
    C3 H3 . 0.9500 ?
    C4 C5 . 1.383(2) ?
    C4 H4 . 0.9500 ?
    C5 C6 . 1.384(2) ?
    C5 H5 . 0.9500 ?
    C6 H6 . 0.9500 ?
    C8 C10 . 1.377(2) ?
    C8 C9 . 1.3842(19) ?
    C9 C8 7_565 1.3841(19) ?
    C9 H9 . 0.9500 ?
    C10 C11 . 1.3856(18) ?
    C10 H10 . 0.9500 ?
    C11 C10 7_565 1.3856(18) ?
    C11 H11 . 0.9500 ?
loop_
    _geom_angle_atom_site_label_1
    _geom_angle_atom_site_label_2
    _geom_angle_atom_site_label_3
    _geom_angle_site_symmetry_1
    _geom_angle_site_symmetry_3
    _geom_angle
    _geom_angle_publ_flag
    C7 O1 C1 . . 117.93(12) ?
    C7 O2 C8 . . 117.53(12) ?
    C2 C1 C6 . . 121.79(14) ?
    C2 C1 O1 . . 116.16(13) ?
    C6 C1 O1 . . 121.89(14) ?
    C1 C2 C3 . . 118.98(14) ?
    C1 C2 H2 . . 120.5 ?
    C3 C2 H2 . . 120.5 ?
    C2 C3 C4 . . 120.04(15) ?
    C2 C3 H3 . . 120.0 ?
    C4 C3 H3 . . 120.0 ?
    C5 C4 C3 . . 120.04(14) ?
    C5 C4 H4 . . 120.0 ?
    C3 C4 H4 . . 120.0 ?
    C4 C5 C6 . . 120.43(14) ?
    C4 C5 H5 . . 119.8 ?
    C6 C5 H5 . . 119.8 ?
    C1 C6 C5 . . 118.71(14) ?
    C1 C6 H6 . . 120.6 ?
    C5 C6 H6 . . 120.6 ?
    O3 C7 O2 . . 127.33(14) ?
    O3 C7 O1 . . 127.50(14) ?
    O2 C7 O1 . . 105.16(12) ?
    C10 C8 C9 . . 123.23(14) ?
    C10 C8 O2 . . 115.82(13) ?
    C9 C8 O2 . . 120.67(14) ?
    C8 C9 C8 7_565 . 115.8(2) ?
    C8 C9 H9 7_565 . 122.1 ?
    C8 C9 H9 . . 122.1 ?
    C8 C10 C11 . . 118.90(15) ?
    C8 C10 H10 . . 120.5 ?
    C11 C10 H10 . . 120.5 ?
    C10 C11 C10 . 7_565 119.9(2) ?
    C10 C11 H11 . . 120.0 ?
    C10 C11 H11 7_565 . 120.0 ?
loop_
    _geom_torsion_atom_site_label_1
    _geom_torsion_atom_site_label_2
    _geom_torsion_atom_site_label_3
    _geom_torsion_atom_site_label_4
    _geom_torsion_site_symmetry_1
    _geom_torsion_site_symmetry_2
    _geom_torsion_site_symmetry_3
    _geom_torsion_site_symmetry_4
    _geom_torsion
    _geom_torsion_publ_flag
    C7 O1 C1 C2 . . . . -125.86(15) ?
    C7 O1 C1 C6 . . . . 58.7(2) ?
    C6 C1 C2 C3 . . . . -0.4(2) ?
    O1 C1 C2 C3 . . . . -175.82(14) ?
    C1 C2 C3 C4 . . . . -0.2(2) ?
    C2 C3 C4 C5 . . . . 0.4(2) ?
    C3 C4 C5 C6 . . . . -0.1(2) ?
    C2 C1 C6 C5 . . . . 0.8(2) ?
    O1 C1 C6 C5 . . . . 175.92(14) ?
    C4 C5 C6 C1 . . . . -0.5(2) ?
    C8 O2 C7 O3 . . . . 5.6(2) ?
    C8 O2 C7 O1 . . . . -173.24(12) ?
    C1 O1 C7 O3 . . . . -0.4(2) ?
    C1 O1 C7 O2 . . . . 178.35(12) ?
    C7 O2 C8 C10 . . . . 116.32(15) ?
    C7 O2 C8 C9 . . . . -69.5(2) ?
    C10 C8 C9 C8 . . . 7_565 -1.4(3) ?
    O2 C8 C9 C8 . . . 7_565 -175.11(11) ?
    C9 C8 C10 C11 . . . . 0.5(3) ?
    O2 C8 C10 C11 . . . . 174.47(15) ?
    C8 C10 C11 C10 . . . 7_565 0.5(3) ?
loop_
    _geom_hbond_atom_site_label_D
    _geom_hbond_atom_site_label_H
    _geom_hbond_atom_site_label_A
    _geom_hbond_site_symmetry_A
    _geom_hbond_distance_DH
    _geom_hbond_distance_HA
    _geom_hbond_distance_DA
    _geom_hbond_angle_DHA
    C10 H10 O3 6_656 0.95 2.592 3.2105(8) 123
_shelx_hkl_file
;
   0   0   1   -1.10    0.60
   0   0   1   -0.20    1.40
   0   0   1    0.40    0.90
   0   0   1    1.00    0.80
   0   0  -1   -0.80    1.20
   0   0  -1    0.40    1.00
   0   0  -1    0.00    0.80
   0   0  -1    1.00    0.60
   0   0  -2   13.80    1.60
   0   0   2   19.00    1.70
   0   0   2   16.50    2.20
   0   0  -2   11.20    3.70
   0   0  -3   -2.80    1.90
   0   0  -3   -1.50    4.20
   0   0   3   -0.50    2.70
   0   0   3    2.00    2.00
   0   0  -4    5.70    8.70
   0   0   4    9.10    4.90
   0   0   5   -2.10    7.90
   0   0  -5   -1.20   13.10
  -1   0   1 9999.00  573.64
  -1   0  -1 9807.42  573.54
   1   0   1 9935.61  573.54
   1   0  -1 9737.03  573.64
  -1   0  -2  296.57   17.80
  -1   0   2  314.67   18.00
  -1   0  -2  285.77   18.50
  -1   0   2  305.77   17.70
   1   0  -2  304.27   17.70
   1   0   2  297.27   17.80
   1   0   2  301.37   18.30
   1   0  -2  301.87   18.60
  -1   0   3  276.17   17.00
  -1   0   3  275.67   16.50
  -1   0  -3  289.47   16.70
   1   0   3  291.97   17.10
   1   0   3  261.47   16.70
   1   0  -3  269.97   18.10
  -1   0  -3  270.17   18.10
   1   0  -3  278.47   16.50
  -1   0   4   43.30    5.80
   1   0  -4   53.29    9.80
  -1   0  -4   44.80    8.70
   1   0   4   43.80    6.20
  -1   0   5   52.59    8.80
   1   0   5   40.70    9.20
  -1   0  -5   59.59   14.40
   1   0  -5   93.79   14.20
   2   0   0  355.06   21.30
  -2   0   0  370.56   21.30
   2   0   0  374.56   21.30
  -2   0   0  351.16   21.30
  -2   0  -1 6256.07  373.96
  -2   0  -1 6454.45  374.06
   2   0  -1 6369.46  374.16
  -2   0  -1 6406.36  374.06
   2   0  -1 6676.93  373.96
   2   0   1 6378.86  373.96
   2   0   1 6452.45  374.06
   2   0  -1 6487.65  374.06
  -2   0  -2   44.30    4.20
   2   0   2   49.20    3.70
   2   0  -2   47.00    4.50
  -2   0   2   44.20    3.20
   2   0   2   48.60    3.90
  -2   0  -2   40.80    3.60
  -2   0   2   42.20    4.10
   2   0  -2   44.10    3.90
   2   0  -2   44.20    3.10
   2   0  -3    9.50    4.50
  -2   0  -3    9.90    4.50
   2   0  -3    7.30    1.90
  -2   0  -3    9.20    2.60
   2   0  -3    3.30    3.00
   2   0   3    8.60    3.10
  -2   0   3    4.60    2.00
  -2   0   3   11.50    2.80
  -2   0  -4    7.50    8.00
  -2   0  -4   -0.60    5.20
   2   0   4    5.70    5.20
  -2   0   4   -3.10    4.50
   2   0  -4    7.70    7.00
  -2   0   5   15.80    7.60
  -2   0  -5   28.30   13.80
   2   0  -5   -5.70   12.40
   2   0   5   20.30    8.70
  -3   0   0   -2.10    0.90
   3   0   0   -0.10    0.90
  -3   0   0   -2.10    0.50
   3   0   0   -2.30    0.50
   3   0   0   -1.60    0.50
   3   0  -1  157.78   10.50
  -3   0  -1  169.08   10.30
  -3   0   1  170.38   10.10
  -3   0  -1  169.48   10.10
  -3   0  -1  174.58   10.20
   3   0  -1  167.58   10.20
  -3   0   1  171.78   10.30
   3   0   1  175.68   10.20
  -3   0  -1  172.98   10.30
   3   0  -1  175.68   10.20
   3   0   1  162.58   10.30
   3   0   1  176.28   10.30
   3   0  -1  170.68   10.30
  -3   0   1  166.58   10.30
  -3   0  -2  413.26   25.10
   3   0   2  406.76   25.20
  -3   0  -2  421.46   25.50
  -3   0   2  440.16   25.10
   3   0  -2  409.66   25.70
   3   0   2  434.76   25.20
   3   0  -2  429.96   25.10
   3   0  -2  438.76   24.90
  -3   0  -3  100.69    9.30
  -3   0   3   88.89    7.30
   3   0  -3  130.49    9.50
   3   0  -3   88.89    7.30
  -3   0  -3  111.09    7.70
   3   0   3   98.69    7.70
   3   0  -4   13.80    7.70
   3   0   4   18.90    8.30
  -3   0  -4   37.40    9.00
  -3   0   4   32.90    5.10
  -3   0  -4   38.20    5.60
   3   0  -5   22.60   12.00
  -3   0  -5   -8.70   13.10
   4   0   0 1254.97   72.99
  -4   0   0 1214.98   73.19
   4   0   0 1253.77   73.19
  -4   0   0 1286.27   72.99
   4   0   0 1262.67   72.99
  -4   0  -1   41.80    3.60
   4   0  -1   50.89    3.70
  -4   0  -1   51.39    3.60
  -4   0  -1   46.80    3.80
  -4   0   1   49.10    3.70
  -4   0   1   51.49    3.30
   4   0   1   46.00    3.80
   4   0  -1   52.09    3.80
   4   0   1   46.40    3.50
   4   0  -1   49.70    4.20
  -4   0  -1   44.20    3.30
  -4   0   1   45.80    3.90
   4   0  -1   59.99    3.50
   4   0  -2  208.68   12.30
   4   0  -2  205.28   12.60
  -4   0  -2  205.38   12.70
  -4   0  -2  205.78   13.10
   4   0  -2  211.08   13.40
  -4   0   2  209.78   12.50
   4   0   2  200.58   12.70
  -4   0  -2  200.28   12.80
   4   0  -3    6.10    2.90
   4   0   3   -3.30    3.20
  -4   0   3    2.20    2.60
   4   0  -3    7.10    4.60
  -4   0  -3    2.80    3.30
   4   0  -3    3.90    1.70
  -4   0  -3    4.10    4.70
  -4   0   4   52.19    5.80
  -4   0  -4   45.00    6.20
   4   0  -4   57.59    8.70
  -4   0  -4   35.90    9.10
   4   0   4   38.60    6.60
   5   0   0   -0.30    0.90
  -5   0   0    2.60    1.40
   5   0   0    0.70    0.80
   5   0   0    0.10    1.60
  -5   0   0    1.20    1.00
  -5   0   1  548.25   31.90
   5   0  -1  537.95   32.00
   5   0   1  528.45   31.80
   5   0  -1  536.05   31.80
   5   0  -1  549.35   31.90
  -5   0   1  547.55   31.90
   5   0  -1  553.14   31.90
  -5   0  -1  526.35   31.90
  -5   0   1  542.55   31.70
  -5   0  -2   99.69    8.10
   5   0  -2  111.89    8.60
   5   0   2  116.49    7.60
  -5   0  -2  111.99    8.00
  -5   0  -2  109.29    7.60
   5   0  -2  112.69    7.60
  -5   0   2  117.79    7.30
   5   0  -2  117.59    7.10
  -5   0  -3   69.49    5.80
   5   0  -3   64.59    6.90
   5   0   3   67.69    6.50
  -5   0  -3   63.79    6.70
   5   0  -3   58.09    4.70
  -5   0   3   64.39    5.70
  -5   0  -4   29.40    8.80
   5   0  -4   33.30    7.70
  -5   0  -4   24.50    6.40
   5   0   4   20.70    6.30
   6   0   0 1308.97   75.09
  -6   0   0 1265.37   75.29
   6   0  -1  317.27   19.60
  -6   0  -1  318.97   19.70
   6   0  -1  341.37   19.50
  -6   0   1  328.17   19.60
   6   0   1  327.67   19.40
   6   0  -1  326.17   19.70
  -6   0  -2  131.19    9.30
  -6   0  -2  138.19    8.80
  -6   0   2  138.79    8.60
  -6   0   2  138.29    9.40
   6   0  -2  139.39    8.50
   6   0  -2  124.69    9.10
   6   0  -2  133.49    9.90
  -6   0  -2  140.19    9.30
   6   0   2  139.39    9.00
  -6   0  -3  659.33   39.90
   6   0   3  653.13   39.60
   6   0  -3  650.33   39.00
  -6   0   3  665.53   39.30
   6   0  -3  676.03   40.30
  -6   0  -3  680.63   39.60
  -6   0  -4  115.79   11.70
   6   0   4  136.29   11.80
  -6   0  -4  139.29   12.60
   6   0  -4  122.89   12.00
  -6   0   4  109.79   10.10
  -7   0   0    1.30    2.40
   7   0   0    3.30    1.20
  -7   0  -1  168.98   10.40
   7   0  -1  156.38   10.10
   7   0  -1  156.88   10.30
   7   0  -1  158.18    9.90
   7   0   1  158.08    9.90
  -7   0   1  162.48    9.70
  -7   0  -2  358.06   21.00
  -7   0   2  344.87   20.40
  -7   0  -2  337.07   20.40
   7   0  -2  342.07   21.30
  -7   0  -2  340.87   20.80
   7   0   2  341.27   20.80
  -7   0  -3  472.05   29.60
   7   0   3  481.45   29.10
   7   0  -3  482.55   29.90
  -7   0  -3  478.15   29.30
  -7   0   3  484.05   28.70
   7   0  -4   23.80    8.70
  -7   0  -4   25.00    6.90
  -7   0  -4   29.00    9.30
  -7   0   4   20.90    5.30
   7   0   4   15.50    6.90
  -8   0   0  106.69    7.90
   8   0   0  112.99    7.00
  -8   0   1   26.20    3.60
   8   0   1   23.40    2.80
  -8   0  -1   29.70    3.60
   8   0  -1   38.00    2.90
  -8   0   1   29.10    2.50
   8   0  -1   26.10    3.00
   8   0  -1   24.10    3.20
   8   0  -2  500.85   29.40
   8   0  -2  479.05   30.10
   8   0   2  493.35   29.70
  -8   0  -2  515.15   30.00
  -8   0   2  507.05   29.40
  -8   0   2  485.65   29.90
  -8   0   3    4.90    3.30
  -8   0  -3   -0.80    5.50
   8   0  -3   -1.00    2.70
   8   0   3    1.70    4.40
  -8   0  -3    5.60    5.10
   8   0  -3   -1.70    5.20
   8   0   4   29.20    7.30
   8   0  -4   35.40    9.50
  -8   0  -4   23.50    8.50
  -8   0   4   34.70    5.90
   9   0   0    0.50    1.30
  -9   0   0    1.80    2.90
  -9   0   1  358.76   21.90
   9   0  -1  355.76   21.20
   9   0  -1  359.86   21.60
  -9   0  -1  349.87   21.90
   9   0   1  360.26   21.40
  -9   0  -2  293.97   19.10
  -9   0   2  288.77   18.90
   9   0   2  287.67   18.40
   9   0  -2  297.47   19.00
   9   0  -2  292.57   18.10
  -9   0   2  313.07   18.00
   9   0  -2  311.07   18.30
   9   0  -3  232.28   16.70
  -9   0  -3  250.77   16.50
   9   0  -3  229.48   14.30
  -9   0   3  241.58   14.60
   9   0   3  191.78   15.40
  -9   0   4  139.39   11.20
   9   0  -4  129.39   13.70
  -9   0  -4  140.79   13.30
   9   0   4  147.09   13.40
  10   0   0  350.86   21.30
 -10   0   0  367.56   22.10
 -10   0  -1  638.04   37.90
  10   0   1  632.14   37.40
 -10   0   1  630.24   37.80
  10   0  -1  646.54   37.20
  10   0  -1  614.44   37.50
 -10   0  -2  500.65   30.10
  10   0  -2  494.85   29.30
 -10   0   2  496.25   29.10
  10   0  -2  489.75   30.00
  10   0   2  463.65   29.40
 -10   0   2  481.55   30.00
  10   0  -2  501.05   29.20
  10   0  -3    2.90    3.30
 -10   0  -3   10.60    6.80
  10   0  -3    1.80    5.90
  10   0   3   18.90    5.20
 -10   0  -4   -6.20    9.00
  10   0   4   -0.80    7.60
 -10   0   4   -0.40    5.40
  10   0  -4   -8.90    9.10
 -11   0   0    6.30    4.10
  11   0   0    1.70    1.90
  11   0   1  502.35   30.10
 -11   0  -1  504.35   30.80
  11   0  -1  512.25   30.20
 -11   0   1  498.35   30.80
  11   0  -1  505.85   29.90
 -11   0   2  131.69   11.20
 -11   0  -2  142.19   11.70
 -11   0   2  140.09    9.10
  11   0   2  124.99   10.00
  11   0  -2  125.59   10.80
  11   0  -2  141.59    9.40
  11   0  -3    5.50    3.50
 -11   0   3   -1.70    3.70
  11   0  -3   -5.10    4.20
  11   0   3    0.00    5.40
 -11   0  -3   -1.40    6.90
 -12   0   0  600.24   35.20
  12   0   0  560.84   34.20
  12   0  -1   14.40    2.80
  12   0   1   12.60    3.40
 -12   0  -1    9.50    5.60
 -12   0   1   11.50    5.10
 -12   0   2    6.70    5.60
  12   0   2    3.00    4.10
 -12   0   2    7.90    3.00
  12   0  -2    4.20    4.80
 -12   0  -2   -0.30    6.30
  12   0  -2   15.50    3.30
  12   0  -3    4.70    7.20
  12   0  -3    3.50    4.40
 -12   0   3    5.50    4.20
 -12   0  -3    0.10    8.40
  12   0   3    2.50    5.90
 -13   0   0   -1.80    5.20
  13   0   0    2.60    2.70
 -13   0   1   32.80    6.40
  13   0  -1   25.10    3.30
 -13   0  -1   30.40    6.80
  13   0   1   30.30    4.50
  13   0  -2    0.50    3.20
  13   0  -2    1.50    4.80
 -13   0  -2    9.80    7.20
 -13   0   2   -3.90    6.40
  13   0   2    0.30    4.80
  13   0  -3    4.70    7.70
  13   0  -3   -0.40    4.50
 -13   0   3    3.50    4.60
  13   0   3   -3.20    6.80
 -13   0  -3   17.80    9.60
 -14   0   0    4.00    6.10
  14   0   0   16.60    3.60
  14   0   1    0.70    4.00
 -14   0   1   -4.70    6.00
  14   0  -1    4.00    2.70
 -14   0  -1   10.80    7.00
  14   0  -2   19.60    3.80
 -14   0   2    6.00    7.80
  14   0   2    6.60    5.30
 -14   0  -2   18.60    8.90
  15   0   0    6.40    4.00
 -15   0   0    3.00    7.30
  15   0   1   -4.20    4.50
 -15   0  -1    4.30    7.90
 -15   0   1    9.00    7.10
  15   0  -1    3.50    3.50
 -15   0   2    8.70    8.60
  15   0  -2    0.10    5.00
  15   0   2    2.40    6.10
  15   0  -2    9.10    4.00
 -15   0  -2   11.60    9.70
  16   0   0   27.50    4.90
 -16   0   0   35.90    9.40
  16   0   1   17.10    5.70
 -16   0   1   20.70    8.80
 -16   0  -1    7.90    9.10
  16   0  -1   20.80    4.30
  17   0   0   -1.70    5.10
 -17   0   0   -1.50    9.50
   0   1  -1    1.70    0.90
   0  -1   1   -1.10    0.80
   0   1  -1    0.00    1.00
   0   1  -1   -0.20    0.50
   0   1  -1    0.20    1.30
   0  -1  -1    1.80    1.30
   0   1   1   -0.90    0.60
   0  -1  -1    0.20    0.60
   0  -1  -1   -0.90    0.90
   0  -1   1    0.50    1.40
   0  -1   1    1.10    0.50
   0   1   1   -1.00    0.80
   0  -1  -1   -0.20    0.80
   0   1   1   -0.70    0.90
   0   1  -2   -0.60    1.10
   0   1   2    0.70    2.30
   0   1  -2   -1.30    3.00
   0   1   2    1.50    1.60
   0  -1   2   -0.20    1.10
   0  -1   2    3.30    2.00
   0  -1  -2   -1.00    1.20
   0  -1  -2   -3.90    3.10
   0   1   2   -1.40    1.30
   0  -1  -3  101.79    6.80
   0  -1  -3  104.29    9.10
   0  -1   3   97.49    6.60
   0   1   3  103.49    7.50
   0   1  -3   99.79    6.70
   0  -1   3   99.39    7.40
   0   1   3  101.89    6.90
   0   1  -3   93.89    9.00
   0  -1   4    1.10    4.60
   0  -1  -4   -3.50    7.90
   0   1   4    2.00    4.80
   0   1  -4    8.10    8.50
   0  -1  -5   14.30   12.70
   0   1  -5    6.70   13.00
   0  -1   5   20.30    8.20
   0   1   5   11.10    8.10
   1   1  -1  857.71   48.10
   1   1  -1  822.02   48.00
  -1  -1  -1  778.62   48.20
  -1  -1  -1  825.92   48.20
  -1  -1  -1  834.22   48.10
  -1   1   1  822.02   48.20
   1  -1   1  815.92   48.20
  -1   1   1  829.52   48.10
   1  -1   1  832.72   48.30
  -1   1   1  831.52   48.10
   1   1  -1  840.22   48.20
   1  -1   1  822.52   48.10
  -1  -1  -1  830.32   48.10
   1   1  -1  840.92   48.30
   1   1   1  816.82   48.20
   1  -1  -1  814.62   48.10
   1  -1  -1  794.52   48.30
  -1  -1   1  857.11   48.10
  -1   1  -1  806.22   48.20
  -1  -1   1  814.12   48.00
  -1   1  -1  805.42   48.10
  -1   1  -1  810.42   48.10
   1   1   1  842.62   48.10
   1  -1  -1  830.82   48.20
  -1  -1   1  849.52   48.30
   1  -1  -1  834.02   48.10
   1   1   1  828.92   48.10
  -1   1  -1  819.82   48.20
   1  -1   2  358.46   21.30
  -1   1   2  378.26   21.30
   1  -1   2  344.87   21.80
   1   1  -2  359.76   21.20
  -1  -1  -2  356.76   22.00
   1   1  -2  364.36   22.00
  -1   1   2  360.26   21.70
  -1   1   2  376.06   21.50
  -1  -1  -2  358.66   21.40
  -1   1  -2  369.46   21.30
   1  -1  -2  358.96   22.00
   1   1   2  368.06   21.40
   1   1   2  373.16   21.50
  -1  -1   2  376.26   21.20
  -1   1  -2  360.76   22.00
  -1  -1   2  323.97   22.10
   1  -1  -2  355.46   21.30
   1  -1   3  211.38   13.20
  -1  -1  -3  219.48   14.80
   1  -1   3  217.68   13.60
   1   1  -3  211.48   14.70
  -1  -1  -3  221.38   13.20
   1   1  -3  216.08   12.90
  -1   1   3  214.18   13.50
  -1   1   3  215.98   13.10
  -1   1  -3  211.68   13.10
   1  -1  -3  215.08   13.00
  -1  -1   3  208.68   12.90
   1   1   3  222.18   13.60
   1   1   3  205.48   14.10
  -1  -1   3  218.38   13.50
  -1   1  -3  216.78   14.80
   1  -1  -3  213.38   14.70
   1   1  -4   43.00    9.40
   1  -1   4   48.00    5.90
  -1  -1  -4   41.60    8.00
  -1   1   4   44.70    5.50
   1  -1  -4   28.60    9.00
  -1  -1   4   36.20    5.70
  -1   1  -4   35.50    8.20
   1   1   4   40.30    6.00
   1   1  -5   34.00   13.20
  -1   1   5   16.70    7.60
  -1  -1  -5   14.50   12.80
   1  -1   5    8.30    8.20
   1   1   5   -4.70    8.20
  -1   1  -5    6.30   12.90
  -1  -1   5    9.30    7.90
   1  -1  -5   41.20   13.50
   2  -1   0  502.65   30.50
   2  -1   0  523.95   30.60
  -2   1   0  528.35   30.50
   2  -1   0  569.34   30.50
  -2  -1   0  507.05   30.50
   2   1   0  523.25   30.50
  -2  -1   0  531.75   30.50
   2   1   0  499.55   30.50
   2   1   0  540.85   30.50
  -2   1   0  506.55   30.60
  -2  -1  -1    0.30    0.90
   2   1  -1   -0.10    0.60
   2  -1   1    0.60    0.90
   2   1  -1    0.90    1.50
   2   1  -1   -0.90    1.10
   2   1  -1    1.20    1.00
   2  -1   1    0.90    1.00
  -2   1   1   -0.40    1.00
  -2  -1  -1    1.00    1.00
  -2   1   1    1.70    0.80
  -2  -1  -1   -0.10    0.90
  -2  -1  -1   -0.90    1.30
   2  -1   1   -1.30    1.30
   2  -1  -1   -1.90    1.00
  -2  -1   1    2.00    1.00
  -2   1  -1    0.30    1.00
   2   1   1    1.10    0.90
   2  -1  -1   -2.50    1.40
  -2   1  -1   -1.50    1.30
   2  -1  -1    0.40    1.20
   2  -1  -1   -0.20    0.70
  -2   1  -1   -0.50    0.90
   2   1   1    0.00    1.00
  -2   1  -1   -1.50    0.90
   2   1   1   -0.50    0.80
  -2  -1   1   -1.10    1.50
  -2   1   2   35.50    3.00
  -2   1   2   25.30    2.40
  -2   1   2   25.80    2.90
   2  -1   2   26.80    2.70
   2   1  -2   26.20    3.50
  -2  -1  -2   28.70    3.40
  -2  -1  -2   24.80    2.40
   2  -1   2   23.50    2.40
   2   1  -2   23.30    2.10
   2   1  -2   26.60    2.40
   2   1   2   24.90    2.50
  -2  -1   2   18.10    2.80
   2  -1  -2   31.60    2.70
  -2   1  -2   24.20    2.30
   2  -1  -2   24.90    2.30
   2  -1  -2   26.60    3.50
   2   1   2   20.10    3.00
  -2   1  -2   24.40    3.40
   2   1  -3   65.69    5.50
   2  -1   3   63.89    5.90
  -2  -1  -3   66.29    6.50
   2   1  -3   55.09    6.40
  -2  -1  -3   63.39    5.90
   2   1  -3   70.19    4.60
  -2   1   3   59.19    4.90
  -2   1   3   72.29    5.60
  -2   1  -3   60.79    6.50
   2  -1  -3   66.79    6.60
   2  -1  -3   65.59    4.80
   2  -1  -3   64.19    6.10
  -2  -1   3   60.19    5.60
   2   1   3   61.99    5.90
  -2   1  -3   59.99    5.20
   2   1  -4   20.00    7.30
  -2   1   4   17.30    4.70
  -2  -1  -4   16.10    4.70
   2  -1   4    6.30    5.40
  -2  -1  -4   18.20    8.20
   2  -1  -4   10.40    7.70
   2   1   4   11.70    5.40
  -2  -1   4   21.60    5.00
  -2   1  -4   26.40    8.00
  -2  -1  -5   26.40   14.00
  -2   1   5   13.40    7.40
   2  -1   5    2.50    8.70
   2   1  -5   26.40   13.00
   2  -1  -5    0.50   13.10
  -2   1  -5    7.40   13.60
   2   1   5   14.70    8.70
  -2  -1   5   17.30    7.60
   3  -1   0   -2.70    0.50
   3   1   0   -2.00    0.50
  -3   1   0   -2.90    1.00
  -3  -1   0   -2.40    0.60
  -3  -1   0   -0.90    0.90
   3  -1   0   -1.00    1.00
  -3   1   0   -1.70    0.50
   3   1   0   -0.70    0.90
   3   1   0   -1.70    0.50
   3   1  -1   18.80    1.90
   3  -1   1   16.80    1.70
  -3  -1  -1   17.80    1.80
   3   1  -1   18.80    1.70
   3  -1   1   14.50    1.80
  -3   1   1   18.10    2.00
   3   1  -1   16.60    1.60
  -3  -1  -1   16.90    1.60
  -3   1   1   18.60    1.90
   3   1  -1   17.90    2.20
   3  -1   1   16.60    1.80
  -3  -1  -1   20.70    1.90
  -3   1   1   16.10    1.70
  -3  -1  -1   17.30    1.80
  -3   1  -1   15.70    1.70
  -3  -1   1   18.10    1.70
   3  -1  -1   19.90    1.90
   3  -1  -1   19.30    2.20
   3  -1  -1   15.50    1.60
   3  -1  -1   18.60    1.90
  -3   1  -1   17.00    1.80
   3  -1  -1   19.00    1.70
  -3   1  -1   19.00    1.70
  -3  -1   1   20.00    2.30
   3   1   1   18.80    1.70
  -3   1  -1   19.20    1.90
   3   1   1   15.80    1.80
  -3  -1   1   15.10    1.80
   3  -1   2 1571.24   90.29
  -3  -1  -2 1570.14   90.59
   3   1  -2 1540.25   90.19
   3  -1   2 1529.35   90.39
  -3   1   2 1531.75   90.59
  -3  -1  -2 1563.24   90.39
   3   1  -2 1594.84   90.19
   3   1  -2 1529.75   90.69
   3   1   2 1519.75   90.39
  -3   1  -2 1588.04   90.59
   3  -1  -2 1550.64   90.29
   3  -1  -2 1527.55   90.19
  -3  -1   2 1546.75   90.39
  -3   1  -2 1514.95   90.29
   3  -1  -2 1544.85   90.69
   3   1   2 1564.44   90.39
  -3   1   3   28.10    3.30
   3  -1   3   21.60    3.60
   3   1  -3   18.20    5.00
   3   1  -3   22.90    2.20
  -3  -1  -3   24.60    3.50
   3   1  -3   21.70    3.00
  -3  -1  -3   20.20    5.00
   3  -1  -3   22.30    2.40
   3  -1  -3   16.20    3.30
   3  -1  -3   23.40    5.10
  -3  -1   3   21.20    3.20
  -3   1  -3   19.60    4.80
  -3   1  -3   21.60    5.10
   3   1   3   19.00    3.60
  -3  -1  -4   30.90    5.40
  -3   1   4   16.80    4.90
   3   1  -4   36.90    7.80
  -3  -1  -4   26.50    8.70
   3   1   4   28.30    6.00
  -3  -1   4   24.60    5.00
  -3   1  -4   19.10    6.10
  -3   1  -4   22.80    8.60
   3  -1  -4   28.00    7.80
   3   1  -5   48.20   13.60
  -3  -1  -5   30.80   13.60
   3  -1  -5   70.29   13.50
  -3   1  -5   45.40   14.30
   4   1   0  630.34   36.00
   4  -1   0  605.44   36.10
   4   1   0  586.44   36.10
  -4   1   0  621.54   35.90
   4   1   0  636.74   35.90
  -4   1   0  606.14   36.10
  -4  -1   0  630.44   36.00
   4  -1   0  611.64   35.90
   4   1  -1 2380.26  134.79
   4   1  -1 2427.46  134.69
   4   1  -1 2343.97  134.89
  -4  -1  -1 2266.87  134.69
  -4   1   1 2305.17  134.79
  -4  -1  -1 2338.07  134.79
  -4  -1  -1 2331.97  134.59
  -4  -1  -1 2345.67  134.69
   4  -1   1 2213.58  134.69
   4   1  -1 2306.37  134.69
   4  -1   1 2204.18  134.69
   4  -1   1 2419.96  134.69
  -4   1   1 2263.27  134.59
  -4   1   1 2262.77  134.79
  -4  -1   1 2255.17  134.69
  -4   1  -1 2217.08  134.69
  -4   1  -1 2312.97  134.59
   4   1   1 2328.97  134.79
  -4   1  -1 2368.56  134.69
  -4  -1   1 2358.46  134.69
  -4   1  -1 2318.87  134.79
   4  -1  -1 2374.66  134.79
   4  -1  -1 2293.87  134.89
   4  -1  -1 2394.86  134.79
   4   1   1 2219.48  134.69
   4  -1  -1 2330.57  134.69
  -4  -1  -2   -0.50    2.20
   4   1  -2    0.00    2.90
  -4   1   2   -1.20    1.60
   4  -1   2    2.60    2.00
  -4   1   2    1.10    2.00
  -4  -1  -2   -1.10    2.10
  -4  -1  -2   -0.40    2.60
   4   1  -2   -0.20    1.80
   4   1  -2    0.30    1.10
   4  -1  -2   -0.60    2.70
  -4   1  -2   -0.10    2.10
   4  -1  -2    2.30    2.20
   4  -1  -2   -1.10    1.20
   4   1   2    2.20    1.80
  -4   1  -2    0.30    2.70
  -4   1  -2   -1.30    2.30
  -4  -1   2   -2.30    1.60
   4   1  -3   85.19    6.60
   4   1  -3   90.89    9.10
  -4  -1  -3   88.99    7.40
  -4  -1  -3   82.09    7.90
  -4   1   3   97.39    6.80
   4  -1   3   87.19    7.50
   4   1  -3   94.09    5.90
  -4   1  -3   97.49    7.30
  -4   1  -3  103.79    9.20
  -4  -1   3   96.99    6.90
   4  -1  -3   74.59    7.40
   4   1   3   79.09    7.50
   4  -1  -3   94.59    6.10
   4  -1  -3   87.19    9.10
  -4  -1  -4   12.00    5.40
   4  -1   4   -1.90    5.60
  -4   1   4    5.10    4.60
  -4  -1  -4    6.70    7.90
   4   1  -4   18.70    7.50
  -4  -1   4    0.40    6.40
   4  -1  -4    9.30    7.10
  -4   1  -4   -3.30    8.90
  -4   1  -4    3.00    4.90
   4   1   4    5.50    5.80
  -5   1   0    0.50    1.60
   5  -1   0   -0.90    0.70
   5   1   0   -1.80    1.30
   5   1   0    0.60    0.80
   5  -1   0    0.80    0.80
   5  -1   0   -2.30    1.50
  -5  -1   0    1.80    1.00
  -5   1   0    0.80    0.80
   5   1   0    0.70    0.90
  -5  -1   0   -0.80    1.30
   5   1  -1    0.30    1.50
   5  -1   1   -0.60    1.30
  -5   1   1    0.40    1.00
  -5  -1  -1    1.40    1.80
  -5   1   1    0.40    1.40
   5   1  -1    1.50    1.50
  -5   1   1    0.20    1.90
   5   1  -1    1.10    1.90
  -5   1  -1    2.00    1.80
   5  -1  -1   -0.10    1.80
   5  -1  -1   -0.40    1.70
   5   1   1    0.80    1.30
  -5  -1   1    1.30    1.00
  -5  -1   1    2.20    1.70
   5  -1  -1    1.10    1.30
   5  -1  -1    0.50    1.50
  -5  -1  -2    2.60    2.60
  -5   1   2    5.50    2.20
  -5  -1  -2    2.30    2.80
  -5  -1  -2    1.80    2.10
   5   1  -2    5.60    1.40
   5   1  -2    3.60    2.00
   5  -1   2    4.40    2.10
   5   1  -2    2.60    3.10
  -5   1   2    5.30    1.80
   5   1   2    3.20    2.10
  -5   1  -2    1.10    2.90
   5  -1  -2    5.00    3.00
  -5   1  -2    1.10    2.40
  -5  -1   2    5.70    1.70
  -5   1  -2    2.80    2.60
   5  -1  -2    7.20    2.50
   5  -1  -2    4.60    1.50
  -5   1   3   84.59    6.40
   5  -1   3   86.69    7.20
   5   1  -3   83.19    8.90
  -5  -1  -3   86.29    8.80
   5   1  -3   78.89    5.50
  -5  -1  -3   74.19    7.20
   5  -1  -3   72.89    5.70
  -5   1  -3   88.49    7.50
   5   1   3   86.29    7.20
  -5   1  -3   80.59    7.60
   5  -1  -3   82.19    7.80
  -5  -1   3   85.29    6.50
   5  -1  -3   69.99    6.80
  -5  -1  -4   92.19   10.70
   5  -1   4  109.49    9.10
   5   1  -4   95.69   10.40
  -5   1   4   98.09    9.60
  -5  -1  -4  101.59    9.80
   5   1   4   90.49    8.80
  -5  -1   4   82.79    8.60
  -5   1  -4   83.39    8.70
  -5   1  -4   86.49   10.70
   5  -1  -4   94.79   10.20
   6   1   0  272.77   15.50
  -6  -1   0  252.67   15.80
   6  -1   0  264.17   15.50
  -6   1   0  254.27   15.90
   6   1  -1    6.60    1.80
  -6   1   1    5.30    2.20
   6   1  -1    7.00    2.10
  -6  -1  -1    6.80    2.10
  -6   1   1    5.20    1.60
   6   1  -1    3.10    2.00
   6  -1   1    5.80    1.60
   6   1  -1    6.60    1.80
  -6   1   1    6.20    1.30
  -6  -1   1    8.30    1.50
  -6  -1   1    6.70    2.20
   6  -1  -1    6.10    1.70
   6  -1  -1    5.30    1.80
   6   1   1    5.90    1.60
   6  -1  -1    3.80    2.40
  -6   1  -1    5.70    2.40
   6  -1  -1    5.60    2.00
  -6  -1  -2   81.19    6.60
   6   1  -2   82.69    5.40
  -6   1   2   78.89    6.60
  -6  -1  -2   72.39    5.70
   6   1  -2   73.09    6.20
  -6   1   2   81.79    5.50
  -6  -1  -2   76.59    6.30
   6  -1   2   82.59    6.00
   6   1  -2   77.19    7.10
   6   1   2   83.39    6.00
  -6  -1   2   77.19    6.50
   6  -1  -2   87.79    7.30
  -6   1  -2   74.39    5.90
  -6   1  -2   78.29    6.60
   6  -1  -2   81.79    5.50
  -6   1  -2   78.79    6.60
  -6  -1   2   84.79    5.60
   6  -1   3  115.69    9.50
   6   1  -3  124.69   11.10
  -6   1   3  130.19    8.80
  -6  -1  -3  134.89    9.70
  -6  -1  -3  118.89   10.90
   6   1  -3  137.09    8.20
  -6  -1   3  125.79    8.90
   6  -1  -3  125.09    8.40
  -6   1  -3  125.49   11.10
   6   1   3  126.99    9.60
  -6   1  -3  126.99    9.80
   6  -1  -3  123.89   11.20
   6   1  -4   20.20    8.10
  -6  -1  -4   20.50    6.50
  -6  -1  -4   15.10    9.00
  -6   1   4   10.20    4.90
   6  -1   4   12.20    6.30
  -6   1  -4   11.70    9.20
  -6  -1   4   19.20    5.00
   6   1   4    6.30    6.20
  -6   1  -4   14.60    6.40
   6  -1  -4   15.40    7.90
  -7  -1   0    0.30    2.10
   7  -1   0    1.00    1.10
   7   1   0    0.70    1.10
  -7   1   0    1.80    2.30
  -7  -1  -1  166.28   10.70
  -7   1   1  166.18   10.30
   7   1  -1  162.98   10.40
  -7   1   1  166.38   10.00
  -7   1   1  168.28   10.90
   7   1  -1  157.28   10.60
   7  -1   1  159.58   10.20
   7   1  -1  168.88   10.20
   7   1   1  164.28   10.20
  -7  -1   1  171.98   10.00
  -7  -1   1  170.08   10.80
   7  -1  -1  165.68   10.10
   7  -1  -1  168.38   10.30
   7  -1  -1  154.78   10.50
  -7   1  -1  159.98   10.60
  -7   1   2    4.90    1.80
  -7  -1  -2   -0.10    1.80
  -7   1   2    1.90    3.60
   7   1  -2    3.10    1.90
  -7  -1  -2   -1.50    3.00
   7  -1   2    2.60    2.50
   7   1  -2    2.60    3.50
  -7  -1  -2    0.50    2.90
  -7  -1   2    1.10    3.50
  -7   1  -2    1.80    3.30
  -7  -1   2   -0.70    1.70
   7   1   2    2.90    2.50
  -7   1  -2   -5.50    2.90
   7  -1  -2    0.30    2.00
   7  -1  -2   -1.10    3.30
  -7   1  -2   -1.30    2.10
   7   1  -3   -1.10    5.00
   7   1  -3    1.10    2.30
  -7  -1  -3    7.50    4.50
  -7   1   3   14.50    3.30
   7  -1   3    0.40    3.90
  -7  -1  -3   -4.00    4.90
   7   1   3    4.30    3.90
   7  -1  -3    6.00    5.00
  -7   1  -3   -5.10    5.20
   7  -1  -3    4.40    2.80
  -7   1  -3    5.50    4.60
  -7  -1   3    7.60    3.20
   7  -1   4   12.50    6.60
   7   1  -4   11.60    8.70
  -7  -1  -4   22.80    7.10
  -7   1   4   16.60    5.40
  -7  -1  -4   22.50    9.30
  -7   1  -4   16.10    7.30
  -7  -1   4   19.90    5.30
  -7   1  -4   17.50    9.10
   7  -1  -4   35.70    8.80
   7   1   4   21.40    6.90
  -8   1   0  899.91   53.79
   8   1   0  929.61   53.39
   8  -1   0  921.71   53.39
  -8  -1   0  902.81   53.69
   8   1  -1   26.90    2.60
  -8   1   1   23.30    3.40
  -8   1   1   28.70    2.40
  -8  -1  -1   16.20    3.40
   8  -1   1   19.30    2.60
   8   1  -1   25.10    3.10
   8   1  -1   23.10    3.00
   8  -1  -1   24.20    2.90
   8  -1  -1   24.30    2.50
  -8  -1   1   23.60    3.60
   8   1   1   27.00    2.80
  -8  -1   1   29.00    2.40
   8  -1  -1   24.30    3.10
  -8   1  -1   22.70    3.40
   8   1  -2   11.40    2.40
  -8  -1  -2    4.60    3.70
   8   1  -2   17.50    3.80
  -8   1   2   12.40    3.90
   8  -1   2    7.80    2.90
  -8  -1   2   11.60    3.60
   8  -1  -2   10.20    3.70
   8  -1  -2    9.40    2.40
  -8  -1   2   13.40    2.40
  -8   1  -2   13.70    3.90
   8   1   2   12.90    2.90
  -8  -1  -3  104.19    9.30
  -8   1   3   96.79    7.40
   8   1  -3   95.09    8.80
   8  -1   3   94.59    8.60
   8   1  -3   93.39    7.00
  -8  -1  -3   81.29    8.30
  -8   1  -3   81.39    8.30
   8  -1  -3   88.29    7.00
   8   1   3   88.99    8.50
  -8   1  -3   99.59    9.40
   8  -1  -3   95.29    8.90
  -8  -1   3   92.69    7.30
  -8   1   4   12.90    5.50
  -8  -1  -4   13.00    8.20
   8   1  -4   17.10    9.10
   8  -1   4   11.50    7.10
  -8  -1   4   14.20    5.40
  -8   1  -4   32.30    8.50
   8   1   4   14.70    7.20
   8  -1  -4   19.10    9.00
  -9   1   0   -2.30    2.90
   9  -1   0   -1.40    1.40
   9   1   0    2.00    1.40
  -9  -1   0    1.60    2.90
   9   1  -1    4.70    2.50
   9  -1   1    6.10    2.20
   9   1  -1    4.40    1.90
  -9  -1  -1   -0.70    3.20
  -9   1   1   -1.70    3.20
   9  -1  -1   -0.90    2.60
   9   1   1    3.30    2.20
  -9   1  -1    5.50    3.10
  -9  -1   1    2.70    1.80
   9  -1  -1    6.80    1.90
  -9  -1   1    3.50    3.20
   9   1  -2  254.07   17.00
   9   1  -2  267.57   16.00
  -9   1   2  274.17   15.90
   9   1  -2  258.47   16.20
  -9   1   2  258.57   17.00
  -9  -1  -2  274.27   17.10
   9  -1   2  244.38   16.30
  -9   1  -2  268.07   16.90
   9  -1  -2  257.67   17.00
  -9  -1   2  261.47   15.90
  -9  -1   2  259.57   16.80
   9  -1  -2  269.87   16.20
   9   1   2  259.37   16.30
   9  -1  -2  255.27   16.00
   9   1  -3  115.59    8.40
  -9  -1  -3  130.19   11.30
   9   1  -3  112.29   11.40
  -9   1   3  137.29    8.80
   9  -1   3  117.69   10.00
  -9   1  -3  147.99   11.50
   9   1   3   90.89   10.10
  -9  -1   3  119.39    8.80
   9  -1  -3  109.69    8.50
   9  -1  -3  119.29   11.60
   9  -1   4   -0.60    7.20
  -9   1   4    2.50    5.30
  -9  -1  -4    9.60    8.90
   9   1  -4   -4.40    9.00
  -9   1  -4   12.90    9.40
   9  -1  -4   -5.50    8.80
  -9  -1   4    8.40    5.30
   9   1   4   -4.90    7.30
  10  -1   0   44.80    4.00
  10   1   0   48.00    3.90
 -10  -1   0   55.29    5.40
 -10   1   0   56.49    5.30
 -10   1   1  639.14   38.80
  10  -1   1  641.54   38.30
  10   1  -1  633.44   38.40
  10   1  -1  650.83   38.10
 -10  -1  -1  652.13   38.80
  10  -1  -1  641.94   38.40
 -10  -1   1  641.44   38.70
 -10   1  -1  668.73   38.80
  10  -1  -1  668.23   38.10
  10   1   1  645.34   38.30
 -10   1   2  242.68   13.40
 -10   1   2  201.08   14.80
 -10  -1  -2  225.48   15.00
  10  -1   2  201.98   13.90
  10   1  -2  203.18   14.60
  10   1  -2  221.58   13.70
 -10  -1   2  214.58   13.40
  10  -1  -2  204.78   14.70
  10  -1  -2  242.18   13.70
 -10   1  -2  215.48   15.00
 -10  -1   2  204.28   14.70
  10   1   2  197.48   13.90
  10  -1  -2  206.88   13.60
 -10   1   3    8.90    4.00
  10   1  -3    7.40    6.10
  10  -1   3    9.00    5.10
  10   1  -3    8.60    3.20
 -10  -1  -3    5.10    6.90
  10   1   3   15.30    5.40
 -10  -1   3    5.30    4.10
 -10   1  -3   -1.30    6.10
  10  -1  -3   15.40    4.40
  10  -1  -3    5.20    3.30
  10  -1  -3   12.30    6.20
 -10  -1  -4    2.40   10.40
 -10   1   4    7.30    5.70
  10  -1   4   -6.60    7.80
  10   1  -4   -1.80    9.40
  10  -1  -4    0.40    9.50
 -10  -1   4    5.60    5.70
 -10   1  -4  -10.30    9.70
  10   1   4    9.50    8.00
 -11   1   0   -1.20    4.00
 -11  -1   0    3.30    4.00
  11  -1   0   -3.00    1.90
  11   1   0    1.80    2.00
  11   1  -1    6.30    2.20
 -11  -1  -1   -3.10    4.10
 -11   1   1    1.30    4.10
  11  -1   1   -0.80    2.70
  11   1  -1    1.50    3.20
  11  -1  -1   -0.20    3.30
 -11   1  -1    0.60    4.50
  11   1   1    2.20    2.80
 -11  -1   1    1.40    4.10
  11  -1  -1    3.10    2.20
  11   1  -2  242.98   16.60
 -11   1   2  232.28   16.90
 -11   1   2  249.38   15.30
 -11  -1  -2  249.68   17.00
  11   1  -2  244.68   15.60
  11  -1   2  243.58   16.00
 -11  -1   2  247.78   15.30
  11   1   2  235.88   16.00
  11  -1  -2  245.98   15.70
 -11   1  -2  273.57   17.20
 -11  -1   2  236.98   16.70
  11  -1  -2  266.07   15.50
  11  -1  -2  255.97   16.60
  11  -1   3    5.50    5.40
 -11  -1  -3   -5.30    7.50
 -11   1   3    4.10    3.80
  11   1  -3    3.20    4.40
  11  -1  -3   -4.60    4.10
 -11  -1   3   -1.80    3.60
  11  -1  -3    7.30    8.70
  11  -1  -3    3.90    3.60
  11   1   3    0.80    5.30
 -11   1  -3   -2.50    7.40
 -12  -1   0    7.70    4.60
  12  -1   0    7.30    2.60
  12   1   0    4.60    2.30
 -12   1   0    7.70    4.80
 -12  -1  -1  130.29   11.40
  12   1  -1  132.69    8.70
  12  -1   1  136.39    9.40
 -12   1   1  125.09   11.00
  12   1  -1  135.49    9.60
  12  -1  -1  135.69    8.70
  12   1   1  123.79    9.30
 -12  -1   1  120.39   11.10
 -12   1  -1  127.29   11.20
  12   1  -2  126.09   10.00
  12   1  -2  135.99   11.10
 -12  -1  -2  147.79   12.20
  12  -1   2  134.29   10.40
 -12   1   2  137.69   11.80
 -12  -1   2  145.79   11.90
  12  -1  -2  137.99    9.40
  12  -1  -2  136.79   11.10
  12  -1  -2  128.49    9.80
 -12   1  -2  127.99   13.10
 -12  -1   2  127.09   10.30
  12   1   2  125.79   10.30
  12   1  -3   -0.90    7.30
  12  -1   3    6.00    5.80
  12   1  -3    3.00    4.60
 -12  -1  -3    4.30    8.50
 -12   1   3   -1.50    4.10
 -12   1  -3   22.60    8.40
 -12  -1   3    1.70    4.00
  12  -1  -3    4.20    7.10
  12   1   3   -1.20    6.00
  12  -1  -3   -4.60    4.40
  13   1   0    2.00    2.90
  13  -1   0   -2.20    2.80
 -13   1   0    1.10    5.10
 -13  -1   0    0.90    5.20
  13  -1   1    4.90    3.70
 -13  -1  -1   14.50    6.70
 -13   1   1    7.10    5.60
  13   1  -1    3.40    2.50
  13  -1  -1    7.60    2.50
 -13   1  -1    8.80    6.30
  13   1   1    6.30    3.80
 -13  -1   1    1.30    5.50
 -13  -1  -2   37.40    7.60
  13   1  -2   13.70    5.40
  13   1  -2   29.30    4.10
 -13   1   2   30.10    7.00
  13  -1   2   21.60    5.00
  13  -1  -2   33.30    4.60
  13   1   2   18.00    5.00
  13  -1  -2   29.20    5.60
  13  -1  -2   21.10    3.80
 -13  -1   2   31.50    6.90
 -13   1  -2   34.70    7.80
  13   1  -3   18.80    5.00
 -13   1   3   10.70    4.70
  13   1  -3   21.10    7.90
 -13  -1  -3   42.60    9.80
  13  -1   3   26.10    7.30
 -13  -1   3   19.60    4.90
  13  -1  -3   17.50    4.70
 -13   1  -3   23.20    9.80
  13  -1  -3    8.30    7.70
  13   1   3   22.20    7.40
  14  -1   0  263.87   17.00
 -14   1   0  282.17   19.10
  14   1   0  267.27   17.00
 -14  -1   0  270.67   19.00
 -14  -1  -1   -0.40    6.70
 -14   1   1   13.70    6.60
  14   1  -1    3.50    2.80
  14  -1   1    6.20    4.00
  14  -1  -1    5.10    3.00
 -14   1  -1   14.10    7.00
  14   1   1    3.60    4.10
 -14  -1   1    9.80    7.20
 -14   1   2   24.10    7.90
 -14  -1  -2   29.10    8.90
  14   1  -2   25.90    4.10
  14  -1   2   12.40    5.70
  14   1   2   16.60    5.50
  14  -1  -2   29.30    5.20
  14  -1  -2   25.40    4.00
 -14   1  -2   22.30    8.60
 -15  -1   0   14.00    7.30
  15   1   0   -0.10    3.70
 -15   1   0  -16.00    7.00
  15  -1   0   -6.50    3.70
 -15  -1  -1   78.49    9.90
  15   1  -1   67.39    7.00
 -15   1   1   64.49    9.30
  15  -1   1   83.29    7.30
  15  -1  -1   76.49    7.10
 -15   1  -1   72.59    9.90
 -15  -1   1   81.09    9.30
  15   1   1   79.99    7.20
 -15   1   2   17.40    8.70
  15   1  -2   21.10    4.20
 -15  -1  -2   20.30    9.80
  15  -1   2   12.30    6.10
 -15   1  -2   21.80    9.90
  15   1   2    8.40    6.00
  15  -1  -2   25.80    5.50
 -15  -1   2   20.00    8.70
  15  -1  -2   20.20    4.40
 -16  -1   0    4.90    8.40
  16   1   0   12.20    4.60
  16  -1   0   10.60    4.60
 -16   1   0    3.90    8.50
 -16   1   1   -4.00    8.20
  16   1  -1   -1.50    3.90
  16  -1   1   -8.30    5.20
 -16  -1  -1   -4.30    8.80
  16   1   1    3.80    5.40
 -16   1  -1   21.00    8.80
  16  -1  -1   -3.00    3.90
 -16  -1   1   -6.30    8.70
 -17   1   0    3.20   10.00
  17   1   0    3.50    4.90
 -17  -1   0    8.20   10.00
  17  -1   0   -4.50    5.00
   0  -2  -1   -0.70    1.30
   0  -2  -1   -2.00    0.80
   0   2  -1   -1.30    1.40
   0   2  -1   -1.70    0.90
   0  -2   1   -1.90    1.40
   0  -2   1   -2.60    0.50
   0   2   1   -1.90    0.80
   0  -2  -1   -1.60    0.90
   0   2   1   -0.80    0.70
   0   2  -1   -1.90    0.50
   0  -2   1   -2.00    0.80
   0   2  -1   -2.30    0.90
   0   2   1   -1.30    0.90
   0  -2  -1   -1.10    0.70
   0   2  -2   44.20    3.20
   0   2   2   42.00    4.10
   0  -2  -2   42.30    4.50
   0   2   2   47.10    3.50
   0   2   2   50.69    3.80
   0  -2   2   46.80    3.20
   0  -2  -2   45.60    3.40
   0   2  -2   47.60    4.40
   0  -2   2   43.10    4.50
   0   2   3    5.40    2.60
   0   2   3    0.50    2.80
   0   2  -3    0.20    4.00
   0  -2  -3   -1.80    2.10
   0  -2   3   -5.70    2.80
   0  -2  -3   -0.30    4.30
   0  -2   3    2.50    1.70
   0   2  -3   -2.30    1.70
   0   2  -4  113.29   14.20
   0  -2   4  125.09   10.10
   0   2   4  121.99   10.00
   0  -2  -4  128.89   13.10
   0  -2  -5  -13.90   12.60
   0   2  -5    1.10   13.00
   0  -2   5   -6.40    7.90
   0   2   5    4.70    7.90
  -1   2   1   31.00    2.60
   1  -2   1   27.90    3.10
  -1  -2  -1   35.80    2.40
   1  -2   1   32.30    2.30
  -1  -2  -1   32.60    2.40
  -1  -2  -1   27.50    2.50
  -1   2   1   36.60    2.30
   1   2  -1   30.90    2.60
   1  -2   1   38.20    2.50
   1   2  -1   27.30    3.10
  -1  -2  -1   24.90    2.90
   1   2   1   36.00    2.40
   1  -2  -1   30.30    2.60
  -1   2  -1   26.80    3.00
  -1  -2   1   30.90    2.80
   1   2   1   27.20    2.50
   1   2   1   39.40    2.40
  -1   2  -1   30.80    2.30
   1  -2  -1   39.00    2.40
  -1   2  -1   36.30    2.50
   1   2  -2   16.20    1.40
  -1  -2  -2   11.50    2.90
   1  -2   2   18.20    2.30
   1  -2   2   16.30    1.70
   1   2  -2   11.80    3.10
  -1   2   2   14.90    2.30
  -1  -2  -2   13.70    1.80
  -1   2   2   16.40    1.70
  -1   2   2   15.50    2.10
   1  -2  -2   12.10    2.90
   1   2   2   15.80    2.20
   1   2   2   13.50    2.30
   1   2   2   19.30    2.00
  -1   2  -2   14.30    1.70
  -1  -2   2   16.90    1.40
   1  -2  -2   17.30    1.70
  -1  -2   2   19.00    2.70
  -1   2  -2   13.50    3.70
  -1  -2  -3   10.60    4.60
  -1   2   3   12.20    2.70
  -1  -2  -3   13.40    2.70
   1   2  -3   10.30    1.80
   1  -2   3   10.70    3.00
   1   2  -3    9.20    2.80
   1   2  -3    7.60    4.60
   1  -2   3   16.90    2.40
  -1   2   3   18.40    3.20
  -1   2  -3   13.80    4.60
   1  -2  -3   13.20    2.20
  -1  -2   3   14.10    3.00
   1   2   3   13.30    3.10
  -1  -2   3   13.70    1.90
  -1   2  -3   14.10    2.30
   1  -2  -3    9.90    4.60
  -1   2   4    3.70    4.50
  -1  -2  -4    9.30    7.50
   1   2  -4    4.20    7.80
  -1  -2  -4    7.70    4.00
   1  -2   4   10.30    5.10
   1  -2  -4    2.60    7.80
  -1  -2   4    6.70    4.50
   1   2   4    7.30    4.90
  -1   2  -4    5.70    7.40
  -1  -2  -5    9.60   13.60
  -1   2   5    9.70    7.70
   1  -2   5    6.60    8.20
   1   2  -5   25.40   12.40
  -1   2  -5   26.60   13.20
   1  -2  -5    1.30   13.00
  -1  -2   5    3.10    7.70
   1   2   5    1.70    8.00
   2   2   0  248.48   15.20
   2  -2   0  256.67   15.20
  -2  -2   0  261.27   15.10
  -2   2   0  250.77   15.20
  -2   2   0  265.17   15.10
   2   2   0  248.88   15.10
  -2   2   0  262.37   15.10
   2  -2   0  250.17   15.10
   2   2   0  262.17   15.10
  -2  -2   0  254.17   15.10
  -2  -2   0  267.87   15.10
   2   2   0  266.77   15.10
  -2  -2  -1  151.88    9.60
   2  -2   1  157.08    9.70
   2   2  -1  164.78    9.40
  -2   2   1  166.48    9.50
   2   2  -1  157.98    9.80
  -2   2   1  160.18    9.60
   2  -2   1  158.18    9.50
   2  -2   1  154.98    9.50
  -2  -2  -1  155.58    9.50
   2   2  -1  160.78    9.30
   2   2  -1  159.58    9.60
   2   2  -1  160.68    9.50
  -2   2   1  159.68    9.40
  -2  -2  -1  165.68    9.50
  -2  -2  -1  156.78    9.50
  -2   2  -1  163.38    9.60
   2   2   1  161.38    9.60
  -2  -2   1  158.18    9.90
  -2  -2   1  152.78    9.50
   2  -2  -1  162.38    9.60
  -2  -2   1  157.78    9.40
  -2   2  -1  147.09    9.50
   2  -2  -1  154.78    9.80
   2  -2  -1  162.18    9.50
  -2   2  -1  151.68    9.70
   2  -2  -1  165.98    9.60
   2   2   1  164.38    9.50
   2  -2  -1  159.88    9.40
   2   2   1  155.18    9.50
  -2   2   2   87.49    6.20
   2  -2   2   90.19    5.80
  -2   2   2   88.19    5.60
   2  -2   2   79.79    6.00
   2   2  -2   85.39    5.60
  -2  -2  -2   78.29    6.80
  -2   2   2   92.99    5.80
  -2  -2  -2   89.09    5.80
   2   2  -2   83.59    5.30
   2   2  -2   87.49    7.00
  -2  -2   2   83.19    5.90
   2  -2  -2   81.29    6.90
   2  -2  -2   86.79    6.20
  -2   2  -2   82.29    5.70
   2   2   2   87.49    6.10
  -2   2  -2   97.19    7.00
   2  -2  -2   93.19    5.50
   2   2   2   85.69    6.00
  -2  -2  -3  181.38   13.00
  -2   2   3  178.98   11.20
   2   2  -3  180.68   11.20
  -2  -2  -3  175.48   11.70
   2  -2   3  184.68   11.70
  -2   2   3  189.98   11.50
   2   2  -3  194.88   13.10
   2  -2   3  164.78   11.40
   2  -2  -3  157.38   11.90
  -2   2  -3  183.48   13.10
  -2   2  -3  177.18   11.30
  -2  -2   3  184.88   11.60
   2  -2  -3  176.68   13.10
   2  -2  -3  177.78   11.10
   2   2   3  193.38   11.70
   2   2  -4   83.39    9.20
  -2  -2  -4   53.29    6.10
   2  -2   4   54.29    9.40
  -2  -2  -4   78.59    9.30
  -2   2   4   77.99    7.70
  -2  -2   4   78.19    6.80
  -2   2  -4   71.59   10.10
   2   2   4   72.69    7.10
   2  -2  -4   42.20    8.60
   2  -2   5   13.70    8.50
   2   2  -5   28.90   12.20
  -2  -2  -5   26.30   13.90
  -2   2   5    9.00    7.60
  -2  -2   5   30.30    7.80
   2  -2  -5   15.70   12.90
   2   2   5   27.70    8.80
  -2   2  -5   11.40   13.80
   3   2   0   -1.10    0.90
   3  -2   0    0.20    0.50
   3   2   0   -1.00    0.60
   3   2   0    0.70    0.50
  -3   2   0   -0.10    0.50
  -3  -2   0    0.60    0.60
   3  -2   0   -2.40    1.00
  -3   2   0    0.00    0.50
  -3   2   0    1.60    1.10
   3  -2   0   -0.70    0.50
  -3  -2   0    0.80    0.90
   3   2  -1   29.50    2.40
   3  -2   1   28.60    2.60
  -3   2   1   28.00    2.20
  -3  -2  -1   28.80    2.60
   3  -2   1   28.50    2.80
  -3   2   1   25.90    2.60
  -3  -2  -1   26.40    2.60
  -3  -2  -1   28.90    2.40
   3   2  -1   31.10    2.70
  -3   2   1   29.30    2.90
   3  -2   1   26.60    2.50
  -3  -2  -1   30.40    2.20
   3   2  -1   28.70    2.70
   3   2  -1   29.30    2.30
  -3   2  -1   28.70    2.50
  -3  -2   1   30.70    2.50
   3  -2  -1   29.80    2.70
   3  -2  -1   30.50    3.10
   3  -2  -1   25.40    2.60
   3  -2  -1   27.70    2.20
   3   2   1   31.30    2.70
   3   2   1   28.10    2.30
   3  -2  -1   29.50    2.30
  -3  -2   1   27.60    2.20
  -3   2  -1   28.20    2.60
   3   2   1   30.80    2.40
  -3  -2   1   33.80    3.30
  -3   2  -1   26.30    2.80
  -3  -2  -2  329.37   20.30
   3   2  -2  335.57   19.60
   3   2  -2  352.96   20.50
   3  -2   2  328.87   19.90
   3   2  -2  339.07   19.70
   3  -2   2  341.67   20.00
  -3  -2  -2  324.67   19.90
  -3   2   2  344.67   19.90
  -3   2   2  331.57   20.10
  -3   2  -2  316.37   19.80
  -3   2  -2  319.57   20.30
  -3  -2   2  333.47   19.90
   3  -2  -2  326.27   20.40
   3   2   2  340.17   20.00
   3   2   2  357.76   20.80
   3  -2  -2  327.57   19.70
   3  -2  -2  330.17   19.90
  -3  -2  -3    3.50    4.50
   3   2  -3    3.10    2.30
  -3  -2  -3    4.10    3.00
   3  -2   3    3.80    3.00
   3   2  -3    1.80    4.30
  -3   2   3    0.40    2.70
  -3  -2   3    2.60    2.70
   3  -2  -3   -3.20    4.40
   3  -2  -3    6.30    3.50
   3  -2  -3    3.00    1.90
  -3   2  -3    3.70    4.60
   3   2   3   -5.70    2.90
  -3   2  -3    2.20    3.00
  -3  -2  -4   -5.60    5.10
  -3  -2  -4   -6.90    7.90
  -3   2   4    0.00    4.40
   3   2  -4    1.10    6.90
   3  -2   4   -7.70    5.50
  -3  -2   4    4.40    4.60
  -3   2  -4   -2.70    8.10
   3  -2  -4  -11.40    7.00
   3   2   4    4.60    5.30
  -4   2   0  104.29    6.50
   4  -2   0  110.19    6.60
  -4   2   0  114.49    6.60
   4   2   0  114.29    6.60
  -4  -2   0  104.69    6.80
   4   2   0  113.69    6.60
   4  -2   0  104.09    6.90
  -4  -2   0  104.49    6.70
   4   2   0  104.89    6.80
  -4   2   0  126.59    7.00
  -4   2   1  450.95   26.50
   4  -2   1  444.76   26.40
   4   2  -1  455.85   26.40
   4  -2   1  426.86   26.50
  -4   2   1  459.45   26.60
  -4  -2  -1  457.25   26.30
  -4   2   1  450.75   26.30
   4   2  -1  446.46   26.60
  -4  -2  -1  454.15   26.40
  -4  -2  -1  445.96   26.40
  -4  -2  -1  434.66   26.50
   4   2  -1  455.25   26.40
   4  -2   1  457.25   26.40
   4   2  -1  460.95   26.50
  -4  -2   1  451.45   26.30
   4  -2  -1  454.85   26.50
   4  -2  -1  425.96   26.60
   4   2   1  427.26   26.50
   4  -2  -1  458.35   26.50
  -4  -2   1  469.85   26.40
  -4   2  -1  436.26   26.40
  -4   2  -1  447.46   26.40
   4   2   1  449.26   26.40
  -4  -2   1  465.65   26.70
  -4   2  -1  440.16   26.50
   4  -2  -1  459.15   26.40
  -4   2   2    0.10    1.70
  -4  -2  -2   -1.00    2.60
   4  -2   2    1.60    1.90
   4   2  -2    0.00    2.90
  -4  -2  -2   -1.10    2.10
   4  -2   2    7.10    3.20
   4   2  -2    0.70    1.10
  -4   2   2    0.80    2.00
   4   2  -2    0.00    1.60
   4  -2  -2   -4.40    1.20
   4   2   2    0.60    1.80
  -4   2  -2    4.70    2.90
  -4   2  -2    1.60    2.10
   4  -2  -2    2.90    2.60
  -4  -2   2   -1.90    1.50
   4  -2  -2    3.10    2.30
  -4   2  -2   -0.90    2.30
   4   2  -3   68.69    5.10
  -4  -2  -3   69.29    7.10
   4   2  -3   70.49    7.30
  -4   2   3   89.49    6.10
  -4  -2  -3   73.79    6.40
   4   2  -3   69.99    5.50
   4  -2   3   80.79    6.90
   4  -2  -3   74.59    5.40
   4   2   3   79.59    6.90
  -4   2  -3  100.09    7.00
  -4   2  -3   79.49    7.10
  -4  -2   3   83.89    6.20
   4  -2  -3   63.09    6.20
   4  -2  -3   73.49    7.20
  -4  -2  -4   14.00    8.00
  -4   2   4   17.20    4.70
   4  -2   4   13.20    5.70
   4   2  -4   19.50    7.30
  -4  -2  -4   16.30    5.30
  -4   2  -4   10.20    6.00
   4  -2  -4   21.30    7.60
   4   2   4    7.10    7.60
  -4   2  -4   -1.00    8.90
  -4  -2   4   14.90    6.40
   5   2   0   -1.60    0.80
   5   2   0   -2.40    0.90
  -5   2   0    2.20    1.70
   5   2   0   -1.40    1.50
   5  -2   0   -2.00    0.70
  -5   2   0   -2.00    0.80
   5  -2   0   -1.00    1.60
  -5  -2   0   -0.80    1.10
  -5  -2   0   -1.10    1.60
  -5   2   1  109.99    6.70
   5   2  -1  110.29    7.10
   5   2  -1  112.99    7.00
   5  -2   1  101.29    7.00
   5  -2   1  114.79    7.90
  -5   2   1  114.29    7.10
  -5  -2  -1  111.49    7.20
   5   2  -1  105.29    7.40
  -5   2   1  111.99    7.40
  -5   2  -1  109.69    7.20
   5  -2  -1  114.39    7.10
   5  -2  -1  107.89    7.20
   5  -2  -1  104.99    7.30
  -5  -2   1  113.69    7.20
  -5  -2   1  110.59    6.80
   5  -2  -1  110.59    6.90
   5   2   1  107.69    6.90
  -5  -2   1  114.39    7.60
   5   2  -2  541.45   31.80
  -5  -2  -2  507.65   31.20
   5  -2   2  521.95   31.30
   5   2  -2  543.45   31.00
  -5   2   2  529.65   31.10
  -5  -2  -2  523.35   31.40
   5  -2   2  513.95   31.50
  -5   2   2  532.15   31.40
  -5  -2  -2  542.55   31.40
   5   2  -2  539.35   31.10
  -5   2  -2  517.05   31.30
   5  -2  -2  519.25   31.70
   5  -2  -2  518.95   31.30
  -5  -2   2  527.45   31.10
  -5   2  -2  537.35   31.30
   5  -2  -2  536.65   31.00
   5   2   2  536.55   31.30
  -5   2  -2  524.55   31.50
   5   2  -3   61.99    4.40
   5   2  -3   65.69    6.90
  -5  -2  -3   65.79    5.60
   5  -2   3   70.19    6.30
  -5   2   3   60.49    5.50
  -5  -2  -3   57.79    6.60
   5  -2  -3   60.59    6.80
  -5   2  -3   66.19    6.70
  -5   2  -3   60.39    5.60
   5   2   3   52.49    5.40
  -5  -2   3   57.29    5.50
   5  -2  -3   49.20    4.90
  -5  -2  -4   -2.50    8.30
  -5  -2  -4    7.30    5.70
   5   2  -4    7.40    8.00
  -5   2   4    3.10    4.60
   5  -2   4   -0.10    5.70
   5   2   4    2.10    5.80
  -5   2  -4    9.70    5.80
  -5  -2   4    5.00    4.70
   5  -2  -4    5.00    7.70
  -5   2  -4  -10.10    8.80
  -6  -2   0 1393.26   81.79
  -6   2   0 1378.06   81.79
   6  -2   0 1397.46   81.49
   6   2   0 1429.86   81.59
  -6   2   1   64.89    4.70
   6   2  -1   62.69    4.80
   6   2  -1   68.29    5.10
  -6   2   1   62.49    4.20
   6   2  -1   61.19    4.60
  -6   2   1   64.49    5.20
   6  -2   1   60.39    4.50
  -6  -2  -1   62.09    5.10
   6   2  -1   57.19    4.70
  -6   2  -1   60.09    5.00
  -6  -2   1   61.99    4.30
   6  -2  -1   70.49    4.70
   6  -2  -1   55.69    5.00
   6   2   1   63.19    4.50
   6  -2  -1   67.49    4.50
  -6  -2   1   60.49    5.00
   6  -2   2  100.89    7.10
  -6  -2  -2  104.29    6.90
   6   2  -2  106.49    6.60
   6   2  -2  100.89    7.10
  -6  -2  -2   99.29    7.60
  -6   2   2  104.39    6.70
   6   2  -2  105.19    8.20
  -6   2   2  104.69    7.50
  -6  -2  -2  106.39    7.50
  -6  -2   2  106.39    7.50
  -6   2  -2   99.49    7.70
  -6  -2   2  106.79    6.80
   6  -2  -2  103.99    6.80
   6   2   2  100.79    7.10
   6  -2  -2   96.79    8.20
  -6   2  -2   95.59    7.70
  -6   2  -2   93.69    7.20
   6   2  -3    9.70    2.10
  -6  -2  -3   13.00    4.10
  -6   2   3   12.90    3.10
   6  -2   3   13.80    3.90
   6   2  -3    8.80    5.00
  -6  -2  -3   20.20    5.10
   6   2   3   14.60    4.00
  -6   2  -3   13.00    4.40
  -6   2  -3   13.30    5.50
  -6  -2   3   15.30    3.20
   6  -2  -3   11.50    3.10
   6  -2  -3   12.60    5.20
   6  -2   4    6.10    6.30
  -6   2   4    4.90    5.30
  -6  -2  -4   -4.70    6.30
  -6  -2  -4   13.60    9.00
   6   2  -4  -10.80    8.00
  -6  -2   4    8.40    4.80
   6   2   4    2.30    6.10
   6  -2  -4    2.70    8.30
  -6   2  -4   13.40    6.90
  -6   2  -4   13.80    9.20
  -7  -2   0   -2.20    2.00
  -7   2   0   -2.50    2.30
   7  -2   0   -0.10    1.10
   7   2   0    0.00    1.00
   7  -2   1  377.06   22.80
  -7  -2  -1  384.56   23.10
   7   2  -1  379.76   22.80
   7   2  -1  387.76   23.10
  -7   2   1  380.26   22.90
   7   2  -1  385.96   22.90
  -7   2   1  395.46   23.20
  -7   2   1  385.36   22.70
   7  -2  -1  383.56   22.90
   7  -2  -1  386.36   22.70
  -7  -2   1  398.36   23.10
  -7  -2   1  395.96   22.70
   7  -2  -1  379.16   23.00
  -7   2  -1  385.46   23.10
   7   2   1  371.06   22.80
  -7  -2  -2    0.00    2.90
  -7   2   2    4.40    1.80
  -7  -2  -2    1.90    3.10
   7   2  -2    1.80    1.90
   7   2  -2    6.30    3.70
  -7   2   2    1.60    3.60
   7  -2   2    3.00    2.50
  -7   2  -2    8.40    3.30
  -7  -2   2    0.10    3.30
   7  -2  -2    2.00    2.10
  -7   2  -2    0.60    2.90
  -7  -2   2    2.60    1.90
  -7   2  -2   -2.00    2.10
   7  -2  -2    2.20    3.30
   7   2   2   -0.60    2.40
  -7  -2  -3  213.48   14.70
  -7  -2  -3  194.98   14.10
   7  -2   3  209.88   13.80
   7   2  -3  211.08   15.10
   7   2  -3  203.18   12.60
  -7   2   3  213.08   13.10
  -7  -2   3  206.08   13.20
  -7   2  -3  193.18   14.90
   7   2   3  204.38   13.80
   7  -2  -3  221.48   15.10
  -7   2  -3  204.18   14.10
   7  -2  -3  196.98   12.90
  -7   2   4  139.99   11.50
   7  -2   4  144.39   12.90
  -7  -2  -4  197.28   14.30
   7   2  -4  175.88   15.40
  -7  -2  -4  141.69   13.50
  -7   2  -4  132.59   13.60
  -7   2  -4  131.29   13.60
  -7  -2   4  146.19   11.40
   7  -2  -4  150.28   15.40
   7   2   4  136.59   13.10
  -8  -2   0   18.00    2.70
  -8   2   0   11.00    2.80
   8  -2   0    8.60    1.50
   8   2   0   12.30    1.60
  -8   2   1  162.88    9.70
   8  -2   1  159.08   10.00
   8   2  -1  159.08    9.90
  -8  -2  -1  167.78   10.70
  -8   2   1  161.68   10.60
   8   2  -1  157.68   10.30
   8   2  -1  148.79   10.20
  -8   2   1  160.78   10.10
  -8  -2   1  167.78    9.80
   8  -2  -1  154.98    9.80
   8  -2  -1  164.38   10.40
  -8  -2   1  154.48   10.60
   8   2   1  155.88   10.00
   8  -2  -1  144.29   10.20
  -8   2  -1  168.98   10.60
   8  -2   2   59.19    5.50
  -8   2   2   58.19    4.70
   8   2  -2   65.69    5.90
   8   2  -2   63.69    5.00
  -8   2   2   66.29    5.80
  -8  -2  -2   58.39    5.70
  -8   2  -2   53.99    5.60
   8   2   2   54.59    5.00
   8  -2  -2   61.59    5.90
  -8  -2   2   70.69    5.00
  -8  -2   2   60.39    5.70
   8  -2  -2   50.99    4.90
  -8  -2  -3   45.10    6.00
   8  -2   3   45.70    5.60
  -8  -2  -3   47.40    6.70
   8   2  -3   45.90    6.80
   8   2  -3   41.10    4.10
  -8   2   3   45.90    4.50
  -8  -2   3   40.10    4.50
   8   2   3   44.70    5.60
  -8   2  -3   38.00    6.40
   8  -2  -3   38.20    6.30
   8  -2  -3   39.30    4.10
  -8   2  -3   53.49    6.30
  -8  -2  -4    7.20    8.20
  -8   2   4   16.80    5.40
   8  -2   4    7.60    7.00
   8   2  -4   11.30    9.10
   8   2   4   17.20    7.10
   8  -2  -4   18.30    8.90
  -8  -2   4   25.20    5.60
  -8   2  -4   27.20    8.00
   9  -2   0   -0.40    1.40
   9   2   0   -1.10    1.30
  -9  -2   0   -0.60    2.80
  -9   2   0    4.20    2.90
   9   2  -1   75.99    5.60
  -9  -2  -1   83.59    7.00
   9  -2   1   74.39    5.80
   9   2  -1   76.69    6.20
  -9   2   1   71.59    6.90
  -9   2  -1   73.69    6.90
   9   2   1   70.09    5.80
  -9  -2   1   80.49    6.90
   9  -2  -1   75.39    5.40
  -9  -2   1   76.99    5.40
   9  -2  -1   89.19    6.50
  -9   2   2   13.80    2.40
   9   2  -2    4.00    3.90
  -9  -2  -2    8.20    4.50
   9   2  -2   14.50    3.20
   9  -2   2    4.80    3.10
  -9   2   2    6.00    4.30
  -9  -2   2    5.20    3.90
   9  -2  -2    6.80    2.60
  -9   2  -2   11.80    4.10
   9  -2  -2   20.70    3.00
   9   2   2    7.00    3.10
  -9  -2   2   17.30    2.60
   9  -2  -2    4.50    3.80
   9  -2   3   30.00    5.50
  -9  -2  -3   37.10    6.40
   9   2  -3   36.60    6.50
  -9   2   3   36.60    4.20
   9   2  -3   24.60    3.60
   9   2   3   19.90    6.70
  -9   2  -3   41.00    6.50
   9  -2  -3   31.80    6.30
  -9  -2   3   42.20    4.30
   9  -2  -3   26.60    3.80
   9   2  -4   73.69   11.00
  -9   2   4   63.59    7.10
   9  -2   4   65.69    8.80
  -9  -2  -4   66.99   10.40
   9  -2  -4   68.19   10.70
  -9  -2   4   68.89    7.30
   9   2   4   52.79    8.80
  -9   2  -4   67.79   10.50
  10  -2   0   14.30    2.10
  10   2   0   10.80    1.90
 -10  -2   0   16.40    4.00
 -10   2   0   13.70    3.90
 -10   2   1   68.59    5.90
 -10  -2  -1   57.09    5.60
  10   2  -1   49.10    5.60
  10  -2   1   53.79    5.20
  10   2  -1   54.89    4.80
  10  -2  -1   62.39    4.60
  10   2   1   51.09    5.00
  10  -2  -1   60.59    5.10
 -10  -2   1   64.59    5.60
 -10   2  -1   55.39    5.90
  10   2  -2   47.90    6.00
 -10   2   2   49.90    6.40
  10   2  -2   57.09    6.00
 -10   2   2   76.39    5.30
 -10  -2  -2   62.19    6.70
  10  -2   2   62.99    5.60
  10  -2  -2   65.99    5.60
 -10  -2   2   60.99    6.30
  10  -2  -2   57.79    6.10
 -10   2  -2   54.89    6.60
  10   2   2   63.59    6.10
  10  -2  -2   54.19    5.70
 -10  -2   2   63.89    5.30
 -10  -2  -3    8.10    7.10
  10   2  -3    6.90    3.40
  10   2  -3    4.50    6.10
  10  -2   3    1.40    5.00
 -10   2   3   -1.30    3.80
  10  -2  -3   -3.30    3.10
  10  -2  -3    0.50    6.00
 -10  -2   3    1.00    3.70
  10  -2  -3    4.30    4.00
  10   2   3   -2.20    5.00
 -10   2  -3    1.20    6.10
 -10  -2  -4   10.20    9.60
  10   2  -4   13.50    9.20
 -10   2   4    4.00    6.00
  10  -2   4   20.40    7.90
 -10  -2   4   12.80    5.80
  10  -2  -4   13.20    9.60
  10   2   4   21.50    8.30
 -10   2  -4   14.20   10.20
  11   2   0   -0.80    1.80
 -11  -2   0   -6.00    4.00
 -11   2   0    1.30    4.00
  11  -2   0    0.30    2.00
 -11   2   1  155.68   11.40
  11   2  -1  157.58    9.70
  11   2  -1  150.58   10.30
 -11  -2  -1  160.98   11.40
  11  -2   1  139.19   10.10
  11   2   1  148.99   10.10
  11  -2  -1  157.88    9.60
 -11  -2   1  136.89   11.20
 -11   2  -1  142.19   11.50
  11   2  -2   71.19    5.50
  11  -2   2   54.79    5.80
  11   2  -2   54.79    6.30
 -11   2   2   48.50    6.80
 -11   2   2   75.99    5.60
 -11  -2  -2   53.69    7.30
  11  -2  -2   58.49    6.30
 -11  -2   2   51.39    5.50
 -11   2  -2   55.49    7.00
  11  -2  -2   50.89    5.30
 -11  -2   2   63.69    6.70
  11  -2  -2   80.69    5.80
  11   2   2   59.99    5.80
  11  -2   3    6.90    5.70
 -11   2   3    9.80    3.80
 -11  -2  -3    3.00    7.90
  11   2  -3   11.00    4.50
 -11   2  -3    8.60    7.20
  11  -2  -3   12.10    4.20
  11  -2  -3    7.40    3.70
  11   2   3   -5.90    5.40
  11  -2  -3    5.40    7.70
 -11  -2   3    6.70    3.90
  12  -2   0  174.18   11.70
  12   2   0  181.28   11.60
 -12   2   0  198.58   13.40
 -12  -2   0  190.18   13.60
 -12   2   1  107.19    8.80
  12   2  -1  101.59    8.00
 -12  -2  -1  106.99    9.90
  12   2  -1   99.59    7.20
  12  -2   1   95.59    7.90
  12  -2  -1  107.29    9.10
 -12   2  -1  111.69   10.20
  12   2   1   93.59    7.80
  12  -2  -1  103.99    7.10
 -12  -2   1   93.29    9.80
  12   2  -2   29.40    5.50
 -12   2   2   20.40    6.30
 -12  -2  -2   37.30    6.90
  12  -2   2   30.70    5.10
 -12  -2   2   27.70    6.20
  12  -2  -2   31.90    3.90
 -12   2  -2   38.90    7.60
  12  -2  -2   39.90    5.70
  12   2   2   33.10    5.00
  12  -2  -2   32.40    4.50
  12   2  -3    6.50    7.20
 -12   2   3    1.60    4.20
  12  -2   3   -1.80    5.90
  12   2  -3   11.00    4.60
 -12  -2  -3    0.10    8.50
 -12  -2   3    5.10    4.10
  12  -2  -3   -0.90    7.40
  12  -2  -3    5.40    4.40
  12   2   3   -1.30    6.10
 -12   2  -3   10.30    9.00
  12  -2  -3    3.10    4.30
 -13  -2   0   -5.70    5.00
 -13   2   0   -3.30    5.10
  13  -2   0    1.00    2.80
  13   2   0   -0.20    2.70
  13   2  -1    9.20    3.40
 -13   2   1   20.20    5.90
  13  -2   1    4.00    4.50
 -13  -2  -1    7.90    5.90
  13  -2  -1   14.90    2.80
 -13  -2   1   16.90    5.90
  13  -2  -1   10.30    4.70
  13   2   1   15.00    4.00
 -13   2  -1    8.60    6.10
  13   2  -2    1.10    3.40
  13  -2   2    1.60    4.80
 -13   2   2    4.20    6.50
  13   2  -2    4.60    5.00
 -13  -2  -2   18.10    7.20
 -13   2  -2   10.70    7.40
  13   2   2    1.30    4.70
  13  -2  -2    2.70    4.00
  13  -2  -2    4.40    3.20
 -13  -2   2   -7.80    6.40
  13  -2  -2    4.30    5.20
 -13   2   3   45.40    5.60
  13   2  -3   46.60    8.20
  13   2  -3   47.10    6.00
 -13  -2  -3   51.49   11.30
  13  -2   3   38.20    7.70
 -13   2  -3   66.59   11.30
  13  -2  -3   48.40    5.70
  13   2   3   49.50    8.00
 -13  -2   3   33.20    5.60
  13  -2  -3   52.99    9.00
 -14   2   0   57.69    8.10
  14  -2   0   57.49    5.60
  14   2   0   71.99    5.90
 -14  -2   0   71.09    8.40
  14  -2   1    4.50    4.30
 -14  -2  -1    2.50    7.00
  14   2  -1   -0.60    2.80
 -14   2   1    8.40    6.60
  14   2   1    0.20    4.00
 -14  -2   1    1.40    8.00
  14  -2  -1    0.70    2.90
 -14   2  -1   -9.40    6.80
  14   2  -2   34.60    4.80
 -14   2   2   35.20    8.30
 -14  -2  -2   49.30    9.60
  14  -2   2   29.60    6.00
  14   2   2   33.80    6.30
 -14   2  -2   46.10    9.30
  14  -2  -2   41.40    4.60
  14  -2  -2   37.50    5.50
  15   2   0    6.60    4.00
 -15   2   0   -0.60    7.30
 -15  -2   0   -5.30    6.80
  15  -2   0    1.90    3.90
  15  -2   1   90.89    9.50
 -15   2   1  103.19   10.70
 -15  -2  -1  109.89   10.70
  15   2  -1   97.99    8.00
  15  -2  -1   92.19    7.90
 -15   2  -1   94.59   11.00
  15   2   1   96.19    9.30
 -15  -2   1  115.29   10.80
 -15   2   2   47.60    9.40
  15  -2   2   29.80    6.80
 -15  -2  -2   29.90   10.30
  15   2  -2   37.80    5.00
 -15   2  -2   37.00   10.10
  15  -2  -2   41.20    4.80
  15  -2  -2   33.40    5.60
  15   2   2   33.80    6.60
 -15  -2   2   42.60    9.30
 -16   2   0  218.18   18.70
  16   2   0  204.48   14.30
 -16  -2   0  189.68   18.10
  16  -2   0  209.08   14.20
 -16  -2  -1   -1.30    9.00
  16  -2   1   -6.10    5.30
 -16   2   1   -9.70    8.00
  16   2  -1   -5.10    3.80
  16  -2  -1    0.40    3.80
 -16   2  -1   -1.00    9.00
 -16  -2   1   11.30    8.50
  16   2   1   17.80    5.70
  17  -2   0   -1.70    5.30
 -17   2   0   -3.90    9.90
 -17  -2   0  -11.10   10.00
  17   2   0    2.70    5.00
   0  -3  -1  281.27   16.70
   0  -3   1  287.27   17.00
   0   3  -1  281.17   16.80
   0   3   1  282.77   16.70
   0   3   1  283.27   16.70
   0  -3  -1  293.47   16.80
   0  -3  -1  287.07   16.70
   0   3   1  272.97   16.80
   0  -3   1  281.77   16.80
   0   3  -1  290.47   17.00
   0   3   2   -0.40    1.40
   0   3   2    2.30    1.90
   0  -3   2    0.10    0.90
   0   3   2    1.50    1.60
   0  -3  -2   -3.40    2.60
   0  -3   2    0.00    1.70
   0   3  -2    0.20    2.80
   0  -3  -2    0.50    1.30
   0   3  -2   -0.90    1.00
   0  -3   3   97.39    6.50
   0   3   3  107.09    7.60
   0   3  -3  110.29    6.70
   0  -3  -3  101.49    7.00
   0  -3   3  101.49    7.60
   0  -3  -3   92.19    9.20
   0   3  -3  100.69    9.20
   0  -3  -4    3.50    3.80
   0  -3  -4   -7.90    9.70
   0  -3   4   -0.20    4.70
   0   3   4    3.00    4.70
   0  -3   5   -2.10    7.70
   0   3  -5   -6.30   13.00
   0  -3  -5   10.60   13.40
   0   3   5   -7.40    8.00
  -1  -3   0   -2.60    0.20
  -1   3   0   -2.40    0.60
   1  -3   0   -1.90    0.40
   1   3   0   -2.30    0.40
   1  -3   0   -2.60    0.60
  -1  -3   0   -2.40    0.50
   1   3   0   -2.30    0.30
  -1  -3   0   -2.20    0.40
   1   3   0   -2.50    0.40
  -1   3   0   -2.80    0.40
  -1   3   0   -2.10    0.30
   1  -3   0   -2.50    0.20
   1  -3   0   -2.10    0.40
  -1  -3  -1 4513.85  265.87
  -1   3   1 4516.35  265.97
  -1  -3  -1 4647.44  265.87
   1  -3   1 4612.14  265.87
  -1  -3  -1 4613.34  265.97
   1  -3   1 4730.03  266.07
   1   3  -1 4448.46  265.97
   1   3  -1 4674.13  266.07
   1   3   1 4472.25  265.97
  -1   3  -1 4528.75  265.97
  -1  -3   1 4704.63  266.07
  -1   3  -1 4595.54  266.07
   1  -3  -1 4617.34  265.97
   1   3   1 4607.44  265.87
  -1   3  -1 4343.77  265.87
   1  -3   2   -0.20    1.20
  -1   3   2   -4.20    1.80
  -1  -3  -2    1.70    1.50
  -1  -3  -2   -0.30    2.60
   1  -3   2   -1.80    1.70
  -1   3   2   -0.90    1.30
   1   3  -2   -1.50    2.70
  -1   3   2   -1.30    1.60
   1   3   2    1.00    1.60
  -1  -3   2   -0.90    1.80
   1   3   2   -2.40    2.10
  -1   3  -2    0.30    1.30
   1  -3  -2    0.40    2.50
   1   3   2    2.00    1.70
   1  -3  -2    1.40    1.30
  -1   3   3    1.20    2.80
   1  -3   3    4.40    2.80
   1  -3   3    5.70    2.00
   1   3  -3    0.10    4.30
  -1  -3  -3   -1.10    4.40
   1   3   3    3.30    2.90
  -1  -3   3    4.80    2.70
   1  -3  -3    6.80    4.50
   1  -3  -3    6.70    2.20
  -1   3  -3    1.50    4.40
  -1   3  -3    4.80    2.10
   1   3  -4   22.50    8.30
   1  -3   4   19.20    5.90
  -1  -3  -4   14.50    4.50
  -1   3   4   20.60    5.00
  -1  -3  -4   30.60    7.70
  -1  -3   4   18.40    5.00
   1  -3  -4   18.00    8.20
   1   3   4   25.40    5.30
  -1   3  -4   34.50    8.40
  -1   3   5   -8.50    7.70
  -1  -3  -5    3.00   13.40
   1  -3   5    0.10    7.90
   1   3  -5   18.10   12.20
   1  -3  -5    6.80   13.80
  -1   3  -5    9.40   13.10
  -1  -3   5   14.60    7.90
   1   3   5    6.20    8.40
   2   3   0 3571.44  211.08
  -2   3   0 3638.94  211.18
   2  -3   0 3687.63  211.18
   2   3  -1  169.38   10.10
   2   3  -1  174.18   10.30
   2  -3   1  172.68   10.30
   2  -3   1  161.88   10.20
   2   3  -1  167.38   10.60
  -2  -3  -1  176.88   10.20
  -2  -3  -1  166.98   10.30
   2  -3   1  178.28   10.50
  -2   3   1  174.98   10.40
  -2  -3  -1  171.78   10.20
  -2   3   1  169.98   10.20
  -2   3   1  171.38   10.20
  -2  -3   1  169.78   10.10
   2  -3  -1  178.58   10.20
   2   3   1  173.08   10.30
   2  -3  -1  172.18   10.20
  -2   3  -1  176.98   10.30
   2   3   1  171.98   10.30
   2  -3  -1  173.58   10.40
   2  -3  -1  173.58   10.30
  -2   3  -1  154.88   10.20
  -2  -3   1  185.18   10.30
   2   3   1  172.58   10.30
  -2  -3   1  169.88   10.60
  -2   3  -1  170.58   10.40
   2  -3   2   29.70    2.40
  -2  -3  -2   24.90    3.30
  -2  -3  -2   23.70    2.40
   2   3  -2   24.20    3.50
  -2   3   2   23.80    2.40
  -2   3   2   27.60    2.70
   2  -3   2   24.00    2.70
  -2   3   2   30.30    2.90
   2  -3  -2   25.40    3.00
   2   3   2   25.30    2.70
  -2   3  -2   21.60    2.30
   2  -3  -2   25.30    3.30
   2  -3  -2   25.50    2.10
   2   3   2   25.70    2.60
  -2  -3   2   22.60    2.50
   2   3   2   25.90    2.70
  -2   3   3    4.10    2.70
  -2   3   3    4.80    2.90
  -2  -3  -3    2.80    4.40
   2  -3   3    8.80    2.70
   2  -3   3    6.70    3.00
   2   3  -3    7.70    4.50
  -2  -3  -3    3.10    2.90
  -2  -3   3    7.40    2.70
  -2   3  -3    0.90    4.30
   2   3   3    7.90    3.00
   2  -3  -3    7.80    2.10
   2  -3  -3    0.80    4.00
  -2   3  -3    2.40    2.50
   2  -3  -3    7.70    4.60
   2   3  -4   23.10    8.00
  -2   3   4   28.70    5.10
  -2  -3  -4   28.90    4.90
  -2  -3  -4   30.70    8.10
  -2   3  -4   42.70    8.90
  -2  -3   4   34.10    5.40
   2   3   4   34.20    5.90
   2  -3  -4   37.80    7.90
   2  -3   5   22.50    8.60
   2   3  -5   27.20   13.00
  -2  -3  -5   47.10   14.40
  -2   3   5   13.60    7.60
  -2  -3   5   20.80    7.90
  -2   3  -5   51.69   14.50
   2  -3  -5   25.70   13.60
   2   3   5   13.70    8.60
  -3  -3   0   -0.60    0.70
  -3  -3   0   -0.70    1.00
   3  -3   0   -0.50    0.50
   3   3   0    0.70    0.90
  -3   3   0   -0.20    0.60
   3   3   0   -1.00    0.70
  -3   3   0    0.10    1.20
   3   3   0   -1.10    0.60
   3   3   0   -0.10    0.60
  -3   3   0   -0.90    0.50
  -3  -3   0   -0.80    0.80
   3  -3   0   -1.60    0.60
   3  -3   0   -0.50    1.10
   3   3  -1  313.47   18.00
   3  -3   1  281.37   18.10
  -3   3   1  306.07   18.20
  -3   3   1  310.37   18.00
   3   3  -1  305.37   18.40
  -3  -3  -1  297.47   18.20
   3   3  -1  305.17   18.10
   3   3  -1  312.47   18.30
   3  -3   1  309.17   18.20
  -3   3   1  300.07   18.30
   3  -3   1  311.77   18.20
  -3  -3  -1  322.97   18.10
  -3  -3  -1  309.87   18.10
  -3   3  -1  300.77   18.20
   3  -3  -1  308.47   18.20
  -3   3  -1  304.57   18.20
  -3  -3   1  310.27   18.10
   3   3   1  301.97   18.10
   3   3   1  308.77   18.10
   3   3   1  310.37   18.20
   3  -3  -1  316.37   18.20
   3  -3  -1  302.27   18.10
   3  -3  -1  306.77   18.10
  -3  -3   1  317.07   18.10
  -3   3  -1  302.57   18.20
  -3  -3   1  318.37   18.40
   3   3  -2  502.85   29.50
  -3  -3  -2  496.55   29.80
   3   3  -2  511.85   30.30
  -3  -3  -2  501.35   30.10
   3  -3   2  514.15   29.80
  -3   3   2  507.65   29.60
  -3   3   2  512.45   29.70
  -3   3   2  506.25   30.00
   3  -3   2  505.35   29.90
   3  -3  -2  508.55   29.60
  -3  -3   2  507.15   29.80
  -3   3  -2  497.15   29.70
  -3   3  -2  491.55   30.20
   3   3   2  525.65   29.90
   3  -3  -2  504.55   29.90
   3  -3  -2  489.45   30.20
   3   3   2  500.35   29.80
   3   3  -3   13.20    4.80
  -3  -3  -3   15.40    4.70
   3  -3   3   14.90    3.40
  -3   3   3   19.20    3.00
  -3  -3  -3   16.00    3.40
  -3   3  -3   21.60    5.00
   3  -3  -3   19.70    2.50
   3   3   3   20.40    3.70
   3  -3  -3   22.20    5.10
  -3   3  -3   17.70    3.20
   3  -3  -3   24.20    7.00
  -3  -3   3   18.50    3.20
  -3  -3  -4    9.20    8.20
   3  -3   4    7.60    5.50
  -3  -3  -4   18.40    4.80
   3   3  -4   17.10    7.50
  -3   3   4   13.70    4.60
   3  -3  -4   10.40    7.90
  -3   3  -4    5.80    8.50
   3   3   4   16.50    5.50
  -4   3   0  203.88   12.50
  -4   3   0  214.48   12.60
   4   3   0  204.28   12.70
   4  -3   0  217.68   12.80
  -4   3   0  211.98   12.80
   4  -3   0  210.78   12.60
   4   3   0  218.18   12.60
  -4  -3   0  218.58   12.60
   4   3   0  223.08   12.60
  -4  -3   0  202.68   12.70
   4   3  -1   84.79    5.50
   4  -3   1   77.39    5.40
  -4  -3  -1   84.09    5.50
   4  -3   1   83.59    5.30
   4  -3   1   75.69    5.50
  -4   3   1   85.29    5.70
  -4   3   1   78.49    5.40
  -4   3   1   82.29    5.00
  -4  -3  -1   84.39    5.10
  -4  -3  -1   80.79    5.30
   4   3  -1   72.29    5.80
  -4  -3  -1   73.89    5.30
   4   3  -1   82.09    5.20
   4   3  -1   82.69    5.30
   4  -3  -1   82.59    5.60
   4   3   1   79.99    5.10
  -4   3  -1   84.79    5.40
   4  -3  -1   82.29    5.40
   4   3   1   78.69    5.20
   4  -3  -1   82.49    5.20
  -4  -3   1   84.69    5.20
  -4  -3   1   83.79    5.40
   4  -3  -1   89.69    5.20
  -4   3  -1   78.29    5.50
  -4  -3   1   82.29    6.00
  -4   3  -1   85.59    5.40
   4   3   1   78.59    5.60
  -4  -3  -2    0.30    2.20
   4  -3   2    1.40    2.00
   4   3  -2   -0.40    1.50
   4   3  -2    1.30    1.00
  -4  -3  -2    2.10    2.70
  -4  -3  -2   -1.70    2.10
  -4   3   2   -0.90    2.00
   4   3  -2   -1.70    2.90
  -4   3   2    0.70    1.80
   4  -3  -2   -0.60    1.40
  -4   3  -2   -1.80    2.80
   4   3   2   -0.60    1.90
   4  -3  -2    2.40    2.60
  -4   3  -2   -1.70    2.10
  -4  -3   2    0.20    1.60
   4  -3  -2   -3.90    2.60
  -4  -3  -3   27.20    5.20
  -4   3   3   33.50    3.50
   4   3  -3   25.70    5.30
  -4  -3  -3   31.30    3.90
   4  -3   3   25.40    4.10
   4   3   3   25.90    4.00
  -4  -3   3   32.00    3.70
   4  -3  -3   31.00    3.00
   4  -3  -3   25.20    5.50
  -4   3  -3   23.80    4.10
  -4   3  -3   30.00    5.50
   4  -3   4   10.20    5.70
   4   3  -4   16.80    7.90
  -4  -3  -4    4.20    8.10
  -4   3   4    3.60    4.70
  -4  -3  -4    3.80    5.40
   4  -3  -4    7.00    7.40
  -4   3  -4    8.40    9.00
  -4  -3   4    6.00    4.60
   5   3   0    2.20    1.40
   5  -3   0    0.50    0.70
  -5   3   0    0.70    1.60
  -5   3   0    0.60    0.70
   5   3   0   -1.30    0.80
  -5  -3   0    0.50    1.10
  -5   3   0    0.40    0.80
   5  -3   0   -0.90    1.80
  -5  -3   0    0.70    1.40
   5  -3   0   -0.10    0.70
   5   3   0    1.10    1.00
   5   3  -1    0.20    1.70
  -5   3   1    1.30    2.00
  -5  -3  -1    0.70    1.80
   5   3  -1    0.30    1.60
   5  -3   1   -1.40    3.40
   5  -3   1    0.30    1.30
   5  -3   1    2.10    1.50
  -5   3   1    1.30    1.40
  -5   3   1    2.10    1.00
   5   3  -1    1.40    1.40
   5  -3  -1    0.10    1.20
  -5   3  -1    4.10    1.70
  -5  -3   1    5.60    2.30
   5  -3  -1    2.50    1.20
   5  -3  -1    1.00    1.90
   5  -3  -1   -0.90    1.40
   5  -3  -1    3.30    1.90
  -5  -3   1    2.30    1.10
  -5  -3   1    0.40    1.70
  -5   3  -1    0.50    1.40
   5   3   1    2.50    1.40
  -5  -3  -2  239.18   14.70
  -5  -3  -2  233.28   14.80
   5  -3   2  228.08   15.10
   5   3  -2  238.28   14.10
   5  -3   2  236.48   14.60
  -5  -3  -2  234.88   14.50
  -5   3   2  225.28   14.70
   5   3  -2  233.18   14.30
  -5   3   2  251.07   14.30
   5   3  -2  237.28   15.30
   5  -3  -2  240.08   14.30
  -5  -3   2  228.58   14.50
  -5   3  -2  227.88   14.90
   5  -3  -2  246.38   14.90
  -5   3  -2  251.87   14.80
   5   3   2  247.68   14.60
  -5   3  -2  228.98   14.70
   5  -3  -2  236.18   15.20
  -5  -3   2  256.07   14.40
   5   3  -3  126.99    8.50
   5   3  -3  155.78   11.60
   5  -3   3  143.89   10.00
  -5  -3  -3  138.89    9.90
  -5  -3  -3  131.29   11.20
  -5   3   3  133.69    9.30
  -5   3  -3  133.89   11.50
   5   3   3  152.48   10.00
  -5   3  -3  149.49   10.30
   5  -3  -3  142.49   11.50
  -5  -3   3  143.39    9.50
   5   3  -4   36.00    8.10
   5  -3   4   29.40    6.20
  -5   3   4   22.20    5.00
  -5  -3  -4   31.30    6.80
  -5  -3  -4   36.30    9.40
  -5   3  -4   30.90    9.60
  -5   3  -4   16.90    6.40
   5   3   4   20.20    6.20
   5  -3  -4   24.10    8.20
  -5  -3   4   16.40    5.00
  -6  -3   0   52.79    4.50
   6  -3   0   55.29    3.70
  -6   3   0   53.99    4.70
   6   3   0   57.89    3.80
   6   3  -1   72.09    5.30
   6   3  -1   62.99    5.30
  -6   3   1   73.09    5.30
  -6   3   1   83.69    4.80
   6  -3   1   72.79    5.10
   6   3  -1   75.19    5.60
  -6  -3  -1   71.49    5.70
  -6   3   1   70.99    5.80
   6   3   1   70.09    5.10
   6  -3  -1   72.69    5.60
  -6   3  -1   75.89    5.70
  -6  -3   1   78.09    4.90
   6  -3  -1   72.79    5.00
  -6  -3   1   74.99    5.50
   6  -3  -1   71.29    5.30
  -6  -3   1   75.69    6.20
   6   3  -2  107.59    7.50
   6   3  -2  116.19    7.10
   6  -3   2  114.19    7.70
  -6  -3  -2  104.69    8.10
   6  -3   2  111.99    8.50
  -6  -3  -2  115.29    8.20
  -6   3   2  119.69    8.00
  -6   3   2  113.39    7.30
   6   3  -2  114.39    8.80
  -6  -3  -2  120.69    7.50
  -6   3  -2  118.39    8.30
   6  -3  -2  111.99    8.60
  -6   3  -2  114.59    7.80
   6  -3  -2  107.99    7.80
  -6  -3   2  107.49    7.90
  -6   3  -2  109.19    8.30
  -6  -3   2  117.89    7.40
   6   3   2  106.59    7.60
  -6   3   3   20.50    3.30
   6   3  -3   24.30    2.30
   6   3  -3   20.50    5.30
  -6  -3  -3   19.80    4.40
  -6  -3  -3   20.00    5.40
   6  -3   3   16.80    4.10
   6  -3  -3   15.40    3.00
   6   3   3   17.60    4.10
  -6   3  -3   20.30    5.60
   6  -3  -3   20.70    5.60
  -6  -3   3   23.00    3.50
  -6   3  -3   23.10    4.60
  -6  -3  -4   66.99   10.30
   6   3  -4   58.39    9.50
  -6  -3  -4   61.79    8.00
   6  -3   4   58.99    7.60
  -6  -3   4   60.09    6.50
   6   3   4   72.59    7.90
   6  -3  -4   52.19    9.90
  -6   3  -4   53.39   10.40
  -6   3  -4   59.79    8.00
   7  -3   0   -1.50    1.10
   7   3   0    0.20    1.10
  -7  -3   0    2.50    2.30
  -7   3   0    2.50    2.30
   7   3  -1   39.80    4.00
  -7   3   1   52.39    4.20
  -7   3   1   57.59    4.60
   7   3  -1   40.70    4.40
  -7   3   1   49.40    3.60
   7   3  -1   43.70    4.60
  -7  -3  -1   44.40    4.60
   7  -3   1   46.30    4.00
   7  -3  -1   51.99    3.80
  -7   3  -1   48.40    4.80
  -7  -3   1   50.59    3.70
   7   3   1   45.90    4.00
   7  -3  -1   54.69    4.30
   7  -3  -1   42.80    4.60
  -7  -3   1   47.30    4.90
   7   3  -2  105.09    8.50
  -7  -3  -2  110.19    8.10
  -7  -3  -2  103.39    7.70
   7  -3   2   96.89    7.40
  -7   3   2  109.59    6.80
  -7   3   2  100.49    8.20
  -7   3   2  104.79    7.70
   7   3  -2  101.99    6.80
   7   3   2  104.89    7.30
  -7   3  -2   91.09    7.70
  -7   3  -2  102.59    7.20
   7  -3  -2  108.69    7.10
  -7  -3   2  103.19    6.90
  -7  -3   2  104.89    7.90
   7  -3  -2  101.49    8.50
  -7   3  -2  105.09    7.90
  -7  -3  -3   17.60    5.50
   7   3  -3    9.20    2.20
   7   3  -3   14.40    5.50
  -7  -3  -3   15.70    4.80
  -7   3   3    8.00    3.10
   7  -3   3   13.80    4.10
  -7   3  -3   12.90    4.90
   7   3   3    6.80    4.10
   7  -3  -3    4.00    5.10
  -7   3  -3    8.10    5.50
   7  -3  -3   12.90    2.90
  -7  -3   3   13.20    3.50
   7   3  -4   30.20    8.40
  -7  -3  -4   37.70    9.70
  -7  -3  -4   34.90    7.60
   7  -3   4   27.00    7.10
  -7   3   4   37.60    5.90
   7   3   4   42.70    7.50
  -7  -3   4   29.70    5.70
  -7   3  -4   25.60   10.20
  -7   3  -4   43.80    7.40
   7  -3  -4   58.09    9.10
  -8  -3   0    5.80    2.30
  -8   3   0    8.20    2.70
   8  -3   0    5.20    1.40
   8   3   0    4.80    1.30
   8   3  -1   43.20    4.00
   8   3  -1   44.90    4.50
  -8  -3  -1   38.50    4.20
  -8   3   1   41.00    4.10
  -8   3   1   48.30    4.50
   8  -3   1   40.30    3.90
   8   3  -1   40.10    4.00
  -8  -3   1   40.80    3.50
  -8  -3   1   48.80    4.30
   8  -3  -1   40.70    3.50
  -8   3  -1   40.30    4.50
   8  -3  -1   47.80    4.00
   8   3   1   38.20    3.90
  -8   3   2  147.19    9.50
   8   3  -2  149.69   10.90
  -8   3   2  160.98   10.30
  -8  -3  -2  145.89   10.70
  -8   3   2  150.08   10.80
   8  -3   2  145.39   10.00
  -8  -3   2  152.18    9.60
   8   3   2  147.89   10.00
   8  -3  -2  146.79    9.70
  -8  -3   2  156.38   10.80
  -8   3  -2  152.38   10.90
   8  -3  -2  153.98   11.00
   8  -3  -2  156.28    9.80
   8   3  -3    4.30    3.50
  -8   3   3   12.60    3.30
   8   3  -3    4.00    5.80
   8  -3   3    9.20    4.50
  -8  -3  -3   -0.80    5.20
  -8  -3  -3    7.70    5.70
  -8   3  -3    3.20    5.50
   8  -3  -3    5.70    3.00
   8   3   3    8.60    4.50
  -8   3  -3   12.20    5.80
  -8  -3   3    7.80    3.40
   8  -3  -3   18.00    5.60
   8   3  -4   10.70    8.90
   8  -3   4    4.90    6.80
  -8   3   4   20.00    5.40
   8   3   4   15.70    7.20
  -8  -3   4   14.00    5.50
   8  -3  -4   12.60    8.90
  -8   3  -4   14.70    8.40
   9   3   0   -1.80    1.40
  -9   3   0    2.60    2.90
   9  -3   0   -1.00    1.40
  -9  -3   0    3.90    2.80
   9  -3   1   45.80    4.00
  -9  -3  -1   56.39    5.20
   9   3  -1   47.60    5.00
  -9   3   1   43.10    4.90
   9   3  -1   43.80    4.30
  -9   3   1   48.80    4.10
  -9  -3   1   47.10    3.90
   9   3   1   43.60    4.40
   9  -3  -1   51.59    5.30
  -9  -3   1   52.89    4.90
   9  -3  -1   47.40    4.00
  -9   3  -1   51.19    5.10
  -9  -3  -2  136.39    9.60
   9   3  -2  127.89    8.50
   9  -3   2  109.29    8.50
   9   3  -2  100.59    9.40
  -9   3   2  114.79    7.70
  -9   3   2  122.29    9.70
  -9  -3   2  120.29    7.90
  -9  -3   2  114.19    9.30
   9  -3  -2  114.59    9.50
  -9   3  -2  110.69    9.60
   9  -3  -2  118.59    8.00
   9  -3  -2  112.99    8.10
   9   3   2  108.19    8.40
   9  -3   3   20.90    4.90
   9   3  -3   16.40    3.10
  -9  -3  -3   18.40    6.10
   9   3  -3    6.50    5.70
  -9   3   3   16.30    3.70
  -9   3  -3    7.90    6.00
   9  -3  -3   19.70    5.80
  -9  -3   3   16.00    3.70
   9  -3  -3   13.40    3.50
   9   3  -4   29.40    9.90
  -9  -3  -4   42.70    8.40
   9  -3   4   22.90    7.40
  -9   3   4   28.00    5.60
   9   3   4   26.70    7.70
  -9  -3   4   32.30    6.00
   9  -3  -4   24.90    9.60
 -10   3   0  139.79   10.30
 -10  -3   0  148.59   10.10
  10  -3   0  140.19    9.00
  10   3   0  137.99    8.90
 -10  -3  -1   59.29    6.00
 -10   3   1   73.89    6.10
  10   3  -1   52.19    5.70
  10   3  -1   55.79    4.80
  10  -3   1   57.89    5.30
  10   3   1   59.99    5.20
 -10  -3   1   62.89    5.60
 -10   3  -1   56.59    6.00
  10  -3  -1   61.99    5.80
  10  -3  -1   60.79    4.60
  10   3  -2   24.90    3.80
  10   3  -2   23.80    4.90
 -10   3   2   33.80    3.40
 -10  -3  -2   37.90    5.70
  10  -3   2   21.20    4.20
 -10   3   2   44.70    5.70
 -10  -3   2   23.60    4.90
  10  -3  -2   25.50    3.60
  10   3   2   22.90    4.00
  10  -3  -2   31.30    3.50
 -10   3  -2   27.80    5.60
 -10  -3   2   45.70    3.70
  10  -3  -2   27.60    5.00
  10  -3   3   10.20    5.20
  10   3  -3    8.30    6.10
 -10   3   3   13.00    3.90
 -10   3  -3   15.50    6.80
  10  -3  -3    7.30    3.50
  10  -3  -3    9.20    4.10
  10   3   3   10.00    5.20
 -10  -3   3   10.10    4.00
  10  -3  -3   17.80    6.30
  10  -3   4   15.90    7.70
 -10  -3  -4    0.20    9.40
 -10   3   4   15.30    5.80
  10   3  -4   16.30    9.40
  10   3   4   14.10    8.20
 -10  -3   4   10.30    5.90
  10  -3  -4   22.10    9.50
 -10   3  -4   -4.70   10.40
  11   3   0    1.10    1.90
 -11   3   0    0.30    4.00
  11  -3   0   -1.90    2.10
 -11  -3   0    1.00    4.00
  11   3  -1    1.50    3.00
  11  -3   1   -0.40    2.80
 -11  -3  -1    0.40    4.00
 -11   3   1    5.40    4.30
  11   3  -1    2.40    2.20
 -11   3  -1    2.50    4.50
  11  -3  -1    1.10    2.00
 -11  -3   1   -3.20    4.00
  11   3   1    1.60    2.80
  11  -3  -1    1.20    3.80
  11   3  -2    4.80    3.30
  11   3  -2   -2.50    4.30
  11  -3   2   -1.00    3.90
 -11  -3  -2   -0.80    5.50
 -11   3   2   -0.10    5.30
 -11   3   2   -0.70    2.60
 -11   3  -2   11.50    5.70
 -11  -3   2    2.30    2.80
  11  -3  -2   -2.30    3.20
  11  -3  -2   -0.40    4.10
  11  -3  -2    4.90    2.80
 -11  -3   2    3.30    4.80
  11   3   2    0.40    3.60
  11  -3   3   24.20    6.20
 -11   3   3   23.00    4.40
  11   3  -3   50.59    5.60
 -11  -3  -3   27.40    8.00
 -11  -3   3   33.60    4.70
  11  -3  -3   24.40    7.60
  11  -3  -3   21.50    4.70
 -11   3  -3   24.70    8.00
  11  -3  -3   21.70    4.20
  12  -3   0   29.00    3.30
 -12   3   0   31.50    5.60
  12   3   0   31.80    3.40
 -12  -3   0   25.50    5.30
  12   3  -1   63.69    4.60
  12  -3   1   42.30    4.90
 -12  -3  -1   51.09    6.40
  12   3  -1   48.30    5.00
 -12   3   1   64.39    6.80
  12  -3  -1   52.09    4.70
 -12  -3   1   52.59    6.20
  12  -3  -1   54.79    5.40
 -12   3  -1   51.69    6.70
  12   3   1   47.10    4.90
  12   3  -2   19.20    5.30
 -12  -3  -2   26.20    6.90
  12  -3   2   25.80    4.80
  12   3  -2   36.20    4.20
 -12   3   2   21.40    6.40
  12  -3  -2   33.90    3.70
  12   3   2   26.70    4.60
 -12   3  -2   25.00    7.70
  12  -3  -2   33.50    5.50
  12  -3  -2   29.20    4.30
 -12  -3   2   25.20    4.10
 -12  -3   2   21.40    6.10
 -12   3   3   57.69    6.20
  12   3  -3   60.39    6.70
  12   3  -3   60.39    8.70
 -12  -3  -3   96.59   10.40
  12  -3   3   67.99    7.90
 -12  -3   3   68.69    6.40
  12   3   3   62.49    8.00
  12  -3  -3   72.99    7.40
  12  -3  -3   76.79    9.10
  12  -3  -3   72.39    6.50
 -12   3  -3   69.59   10.70
  13  -3   0    0.70    2.90
 -13   3   0   -2.10    5.30
  13   3   0    1.00    2.70
 -13  -3   0    6.80    5.50
  13  -3   1    3.20    4.70
 -13  -3  -1    2.00    5.90
 -13   3   1    5.90    5.80
  13  -3  -1   12.20    4.60
 -13   3  -1    5.20    6.10
  13  -3  -1   12.50    2.70
 -13  -3   1   11.10    5.70
  13   3   1    9.10    3.80
  13   3  -2    6.60    5.10
  13  -3   2   -2.80    4.90
 -13   3   2    3.40    6.70
  13   3  -2   -5.50    3.20
 -13  -3  -2    3.90    7.10
  13  -3  -2   -3.90    3.90
  13  -3  -2    2.20    3.20
 -13   3  -2   -1.10    7.00
 -13  -3   2    7.10    6.40
  13  -3  -2    7.70    5.30
  13   3   2    6.10    4.70
  13   3  -3   17.50    7.80
 -13  -3  -3   -4.10    9.50
  13   3  -3   -5.60    4.80
 -13   3   3    4.50    4.50
  13  -3   3    7.70    6.70
  13   3   3   13.30    7.00
  13  -3  -3    7.10    4.50
 -13  -3   3   -2.60    4.60
 -13   3  -3   -5.90    9.80
  13  -3  -3    0.50    7.50
 -14   3   0   -2.30    6.20
  14  -3   0    2.10    3.30
  14   3   0    0.80    3.30
 -14  -3   0   -3.60    5.90
  14  -3   1   -0.50    4.10
  14   3  -1   -2.50    2.60
 -14  -3  -1  -12.00    6.30
 -14   3   1   -3.30    6.10
  14   3   1    2.70    4.00
 -14   3  -1   15.50    7.10
  14  -3  -1   -3.10    2.80
  14   3  -2    7.80    3.90
 -14  -3  -2    8.60    8.20
  14  -3   2   16.00    5.60
 -14   3   2    2.20    7.70
  14   3   2   11.00    5.40
 -14  -3   2   -0.20    8.50
  14  -3  -2   13.60    3.50
 -14   3  -2   16.30    8.60
  14  -3  -2   -2.70    4.50
  15  -3   0    4.10    3.70
  15   3   0    5.30    3.90
 -15   3   0   -3.40    7.30
 -15  -3   0    0.40    7.20
  15   3  -1   21.50    3.70
  15  -3   1    7.10    5.00
 -15   3   1   10.40    7.60
 -15  -3  -1   12.80    8.20
 -15   3  -1   21.70    8.30
 -15  -3   1   13.50    7.70
  15   3   1   10.80    4.80
  15  -3  -1    8.50    3.40
 -15  -3  -2    2.00    9.60
  15   3  -2   21.50    4.50
  15  -3   2   29.50    6.60
 -15   3   2   19.90    9.40
  15   3   2   18.20    6.10
 -15   3  -2   11.70   10.20
 -15  -3   2   19.10    9.10
  15  -3  -2   26.80    4.20
  15  -3  -2   28.80    5.60
  16   3   0   15.10    4.50
  16  -3   0   13.60    4.80
 -16   3   0   15.90    8.60
 -16  -3   0    6.40    7.90
 -16  -3  -1  -21.10    9.10
  16  -3   1   -4.70    5.10
  16   3  -1    4.60    4.00
 -16   3   1    3.40    8.50
 -16  -3   1    7.10    8.60
  16   3   1   10.60    5.50
 -16   3  -1  -12.90    9.10
  16  -3  -1   -1.50    4.00
 -17  -3   0   -2.80    9.70
  17  -3   0    2.90    5.10
  17   3   0    3.10    5.20
 -17   3   0  -13.90    9.70
   0   4   0 1253.57   71.69
   0  -4   0 1215.08   71.69
   0   4   0 1222.08   71.69
   0  -4  -1    0.50    0.80
   0  -4   1   -0.80    1.50
   0  -4  -1   -0.60    0.70
   0   4   1    0.70    0.80
   0   4  -1    0.30    0.90
   0   4  -1   -1.70    1.50
   0  -4  -1   -0.70    0.90
   0   4   1   -0.20    0.80
   0  -4   1    0.40    0.90
   0   4   1   -1.20    1.00
   0   4   2 1025.30   59.69
   0   4   2 1019.90   59.69
   0  -4   2 1032.20   59.79
   0   4   2 1024.20   59.89
   0  -4  -2 1042.00   60.09
   0  -4  -2  991.30   59.69
   0   4  -2 1038.20   60.09
   0  -4  -2 1006.40   59.69
   0   4   3   -2.50    2.70
   0   4   3   -3.70    3.00
   0  -4   3   -0.60    2.80
   0  -4  -3   -1.40    3.10
   0   4  -3    1.00    4.20
   0  -4  -3    2.00    4.20
   0   4   4   -4.90    4.60
   0  -4   4    6.50    7.00
   0  -4  -4    5.80    3.90
   0  -4   5   -9.80    7.80
   0   4   5    5.80    8.00
   0   4  -5   -9.70   12.90
   0  -4  -5   -2.90   13.30
  -1  -4   0   -0.50    0.60
   1  -4   0   -0.40    0.60
   1  -4   0    1.60    0.30
   1   4   0    0.70    0.50
   1  -4   0   -0.40    0.50
  -1  -4   0    0.70    0.30
   1   4   0    0.10    0.40
   1  -4   0   -0.80    0.80
  -1   4   0    0.20    0.50
  -1   4   0   -0.50    0.70
   1   4   0    0.40    0.50
  -1  -4   0    0.40    0.50
  -1   4   0    0.70    0.60
   1  -4   1 2397.06  141.19
  -1   4   1 2419.86  141.29
   1  -4   1 2515.15  141.39
  -1  -4  -1 2468.75  141.19
  -1  -4  -1 2479.25  141.29
   1   4  -1 2513.75  141.39
  -1   4   1 2399.46  141.19
  -1  -4  -1 2378.36  141.19
   1  -4   1 2367.96  141.29
  -1   4   1 2420.86  141.19
   1   4   1 2421.66  141.29
  -1   4  -1 2499.85  141.39
  -1  -4   1 2339.27  141.29
   1   4   1 2414.56  141.19
   1  -4  -1 2360.26  141.19
  -1   4  -1 2398.36  141.19
  -1  -4   1 2581.84  141.39
   1   4   1 2408.56  141.19
  -1   4  -1 2321.97  141.29
   1  -4  -1 2382.86  141.19
   1  -4  -1 2507.35  141.29
   1  -4   2   23.00    2.40
  -1   4   2   25.10    2.30
  -1   4   2   26.70    2.90
   1  -4   2   21.70    2.60
  -1  -4  -2   24.00    2.40
  -1   4   2   31.10    2.70
   1   4  -2   18.60    3.40
  -1   4  -2   23.40    4.00
   1  -4  -2   20.30    2.60
  -1  -4   2   27.40    2.70
   1  -4  -2   26.00    3.50
   1   4   2   30.60    2.60
   1   4   2   28.60    2.50
  -1   4  -2   28.10    2.40
   1  -4  -2   25.40    2.50
   1  -4   3    2.30    1.90
   1   4  -3   -0.50    4.30
  -1   4   3   -1.30    2.90
  -1  -4  -3   -1.00    2.90
  -1  -4  -3   -4.10    4.30
  -1   4   3    0.60    2.60
   1  -4   3   -4.60    2.70
  -1   4  -3   -0.60    2.00
  -1  -4   3   -1.90    2.60
   1  -4  -3    3.50    2.40
  -1   4  -3    1.60    4.30
   1  -4  -3   -1.30    4.10
   1   4   3   -3.40    2.80
   1   4   3    1.90    2.90
   1   4  -4    3.90    7.10
  -1   4   4    0.90    4.60
  -1  -4  -4    6.70    7.70
  -1  -4  -4    7.50    4.10
  -1   4  -4   17.60    8.00
   1  -4  -4    5.50    4.00
  -1  -4   4    8.50    6.70
   1  -4  -4   -3.10    7.10
   1   4   4    6.80    5.00
   1  -4   5   -1.40    8.10
  -1  -4  -5   28.50   13.70
  -1   4   5   -7.40    7.60
   1   4  -5   11.70   13.20
  -1  -4   5   15.10    7.70
   1   4   5    2.50    8.20
   1  -4  -5   22.00   13.60
  -1   4  -5   31.20   13.70
   2   4   0 3397.06  210.48
  -2   4   0 3578.54  210.58
   2  -4   0 3611.74  210.58
  -2  -4   0 3665.43  210.48
   2  -4   0 3879.91  210.48
   2   4   0 3580.64  210.48
   2  -4   1  699.63   40.80
   2   4  -1  685.93   40.80
   2   4  -1  694.23   40.60
  -2  -4  -1  683.83   40.80
  -2   4   1  693.63   40.90
  -2   4   1  697.83   40.80
  -2   4   1  692.93   40.70
  -2  -4  -1  704.13   40.80
  -2  -4  -1  734.13   40.70
   2   4  -1  707.53   41.00
   2  -4   1  663.93   40.80
   2  -4   1  709.43   40.90
   2   4   1  707.13   40.80
  -2   4  -1  708.13   40.90
  -2  -4   1  722.53   41.00
  -2   4  -1  682.33   40.80
   2  -4  -1  696.93   40.70
  -2   4  -1  665.13   40.80
   2  -4  -1  697.43   40.80
   2   4   1  711.13   40.80
   2   4   1  684.03   40.80
   2  -4  -1  715.03   40.80
   2  -4  -1  716.93   40.90
  -2  -4   1  689.83   40.80
   2  -4   2    2.50    1.60
  -2   4   2    3.00    1.50
  -2  -4  -2    4.10    1.80
  -2   4   2    4.70    1.60
   2   4  -2    5.90    2.90
  -2   4   2    4.40    2.00
   2  -4   2    0.10    1.90
  -2  -4  -2    2.50    2.60
   2  -4  -2    3.80    2.70
   2  -4  -2    2.20    2.10
   2  -4  -2    6.00    2.50
   2   4   2    7.40    1.90
  -2  -4   2    6.50    1.80
   2   4   2    7.10    2.20
  -2   4  -2    2.90    1.60
   2  -4  -2    3.50    1.40
   2   4   2    3.70    1.80
  -2   4  -2    6.80    3.20
   2   4  -3    1.60    4.40
  -2   4   3    5.90    3.20
   2  -4   3    2.10    2.50
  -2  -4  -3    3.90    2.80
  -2   4   3    2.70    2.60
   2  -4   3    3.10    3.00
  -2  -4  -3   11.00    4.60
   2   4   3    2.00    2.90
  -2   4  -3   10.30    4.60
  -2   4  -3    2.40    2.40
   2  -4  -3    5.50    2.20
  -2  -4   3    3.80    2.70
   2  -4  -3    7.90    4.60
   2  -4   4   13.80    5.60
   2   4  -4    8.80    7.20
  -2  -4  -4   11.10    7.60
  -2  -4  -4   10.60    4.40
  -2   4   4    4.80    4.50
   2  -4  -4   13.60    7.80
  -2   4  -4    7.10    8.10
   2   4   4    6.80    5.40
   2   4  -5    5.60   12.70
   2  -4   5   30.90    8.70
  -2   4   5   23.90    8.10
  -2  -4  -5   25.00   15.10
   2  -4  -5   11.70   13.60
  -2  -4   5   32.60    7.70
   2   4   5   31.70    9.10
  -2   4  -5   26.10   14.40
  -3  -4   0    0.30    0.80
   3  -4   0   -0.40    1.20
   3   4   0   -0.60    0.60
  -3   4   0   -1.60    0.60
   3  -4   0   -0.90    0.70
   3   4   0    0.00    0.90
  -3  -4   0    0.00    1.00
  -3   4   0   -0.60    0.60
  -3   4   0   -0.50    1.20
   3   4   0   -1.40    0.80
  -3  -4   0   -0.30    1.00
  -3  -4   0   -0.30    0.60
   3   4   0   -0.50    0.70
   3  -4   0   -0.70    0.50
   3  -4   1  133.39    8.20
   3   4  -1  128.69    8.40
  -3  -4  -1  127.29    8.10
   3   4  -1  126.89    8.00
   3  -4   1  132.59    8.00
  -3  -4  -1  135.59    7.90
   3  -4   1  121.69    8.10
  -3   4   1  131.59    8.30
  -3   4   1  124.99    8.10
   3   4  -1  132.79    7.90
  -3  -4  -1  133.29    8.00
  -3   4   1  127.99    7.90
   3  -4  -1  131.49    8.00
   3   4   1  130.19    8.00
   3   4   1  131.19    7.90
  -3  -4   1  142.69    8.50
   3  -4  -1  141.69    8.30
   3  -4  -1  133.59    7.90
  -3   4  -1  121.79    8.10
   3  -4  -1  140.09    8.10
   3   4   1  133.89    8.10
  -3   4  -1  132.99    8.20
  -3  -4   1  131.09    7.90
  -3  -4   1  130.09    8.00
  -3   4  -1  132.69    8.10
   3  -4   2    1.90    2.00
  -3  -4  -2    1.80    2.00
  -3  -4  -2   -2.40    2.60
  -3   4   2    1.80    1.60
  -3   4   2    0.40    1.90
   3  -4   2    2.70    1.80
  -3   4   2    1.30    1.60
  -3   4  -2    0.00    3.00
  -3   4  -2   -0.60    1.80
   3  -4  -2   -0.90    2.80
   3  -4  -2    2.80    1.40
   3   4   2    2.60    1.80
  -3  -4   2    5.70    1.80
   3  -4  -2    0.70    2.50
   3   4   2    6.80    2.10
  -3  -4  -3    2.60    2.90
  -3  -4  -3    2.60    4.60
  -3   4   3    5.20    2.70
  -3   4   3    4.70    3.40
   3   4  -3    1.20    4.70
   3  -4   3    0.20    2.90
   3   4   3    3.10    3.20
  -3   4  -3    4.10    2.90
  -3   4  -3    0.10    4.80
  -3  -4   3   -2.20    2.70
   3  -4  -3    1.80    2.20
   3  -4  -3    5.70    4.60
   3  -4   4   27.60    5.90
   3   4  -4   25.60    7.80
  -3  -4  -4   28.60    5.40
  -3  -4  -4   11.50    8.40
  -3   4   4   28.40    5.00
  -3  -4   4   26.50    5.60
   3   4   4   30.40    6.00
   3  -4  -4   35.00    8.30
  -3   4  -4   23.70    8.30
   4   4   0  633.64   36.00
   4   4   0  611.14   36.10
   4  -4   0  616.24   36.20
  -4   4   0  610.74   36.00
  -4   4   0  625.74   36.00
   4   4   0  599.64   36.00
  -4  -4   0  608.54   36.10
   4  -4   0  611.14   36.00
  -4  -4   0  612.54   36.00
  -4   4   0  611.14   36.20
  -4  -4   0  618.94   36.00
   4   4   0  636.74   36.00
   4  -4   1  608.44   36.50
   4   4  -1  599.34   36.40
  -4  -4  -1  662.03   36.30
   4  -4   1  621.04   36.40
  -4   4   1  600.44   36.50
   4   4  -1  622.44   36.30
  -4  -4  -1  620.94   36.30
  -4   4   1  633.14   36.60
  -4   4   1  616.34   36.30
   4  -4   1  609.84   36.40
  -4  -4  -1  622.34   36.50
   4   4  -1  630.64   36.60
   4   4  -1  622.34   36.50
  -4   4  -1  638.54   36.40
   4   4   1  600.94   36.50
   4  -4  -1  647.84   36.40
   4  -4  -1  617.74   36.40
  -4  -4   1  635.74   36.40
   4  -4  -1  639.44   36.50
   4   4   1  608.44   36.40
  -4  -4   1  626.14   36.60
  -4   4  -1  615.24   36.40
   4  -4  -1  630.34   36.30
   4   4   1  620.24   36.30
  -4   4  -1  580.14   36.50
  -4  -4   1  627.24   36.40
  -4  -4  -2   31.20    3.60
  -4   4   2   32.20    3.40
   4   4  -2   32.20    4.10
  -4  -4  -2   33.80    3.20
   4   4  -2   33.10    2.50
   4   4  -2   28.90    2.80
   4  -4   2   35.10    3.90
  -4  -4  -2   30.10    3.30
   4  -4   2   34.90    3.40
  -4   4   2   43.20    4.30
   4  -4  -2   29.10    4.00
  -4  -4   2   37.00    3.30
   4  -4  -2   35.30    3.60
   4   4   2   34.20    3.50
  -4   4  -2   28.10    3.20
   4   4   2   39.80    3.30
   4  -4  -2   35.50    3.00
  -4   4  -2   38.60    4.00
  -4  -4  -3  146.49   11.50
   4   4  -3  139.29   11.60
  -4   4   3  144.89    9.70
  -4   4   3  147.59   10.50
   4  -4   3  146.29   10.30
  -4  -4  -3  148.79   10.00
  -4  -4   3  152.48    9.90
   4   4   3  146.79   10.20
  -4   4  -3  147.49   10.20
   4  -4  -3  133.99   11.70
  -4   4  -3  155.78   11.80
   4  -4   4   14.20    5.90
  -4   4   4    8.20    4.50
  -4  -4  -4   14.70    5.30
  -4  -4  -4   24.70    8.30
   4   4  -4    9.60    7.60
   4   4   4    5.20    6.30
  -4   4  -4   13.70    9.00
  -4  -4   4   17.70    4.80
   4  -4  -4   -2.90    7.60
  -5   4   0   -0.20    1.60
   5  -4   0   -0.90    0.80
   5   4   0   -1.00    1.50
  -5  -4   0    0.60    1.20
  -5   4   0   -0.80    0.80
   5   4   0   -0.20    1.00
   5   4   0   -0.60    0.90
   5  -4   0    0.00    0.80
  -5  -4   0   -1.20    1.50
   5  -4   0   -1.40    1.70
  -5   4   0    0.10    0.80
   5   4  -1   59.09    4.20
   5  -4   1   61.59    4.40
  -5   4   1   61.99    4.90
   5  -4   1   59.69    4.20
   5   4  -1   55.29    4.80
   5   4  -1   62.69    4.50
  -5   4   1   59.99    4.40
  -5  -4  -1   55.59    4.60
  -5   4   1   56.49    3.90
   5  -4  -1   61.19    4.00
   5  -4  -1   57.69    4.30
   5  -4  -1   61.79    4.10
  -5  -4   1   58.89    4.00
  -5  -4   1   64.09    5.30
  -5  -4   1   56.09    4.40
   5   4   1   53.49    4.20
  -5   4  -1   59.69    4.70
  -5   4  -1   63.39    4.30
   5  -4  -1   58.89    4.90
   5  -4  -1   56.79    4.20
   5  -4   2  604.04   35.60
   5   4  -2  597.14   36.00
   5   4  -2  596.54   35.30
  -5  -4  -2  602.44   35.60
  -5  -4  -2  604.94   35.40
  -5  -4  -2  602.74   35.70
   5  -4   2  593.94   35.90
  -5   4   2  595.94   35.40
  -5   4   2  598.04   35.70
   5   4  -2  615.54   35.20
  -5   4  -2  604.14   35.80
  -5   4  -2  599.74   35.80
  -5   4  -2  621.44   35.70
   5  -4  -2  608.24   36.00
  -5  -4   2  579.24   35.40
   5   4   2  613.34   35.60
  -5  -4   2  607.74   35.50
   5  -4  -2  604.54   35.40
   5  -4   3   33.90    4.50
  -5   4   3   34.30    4.60
  -5   4   3   36.80    3.90
  -5  -4  -3   29.30    5.70
  -5  -4  -3   33.10    4.60
   5   4  -3   46.30    5.90
  -5   4  -3   40.00    4.70
  -5   4  -3   34.40    6.00
   5  -4  -3   33.80    5.70
   5  -4  -3   35.50    3.70
   5   4   3   37.20    4.60
  -5  -4   3   39.10    4.20
  -5   4   4  100.59    8.80
  -5  -4  -4  107.69   11.70
  -5  -4  -4  106.99   10.10
   5  -4   4   82.29    8.90
   5   4  -4   82.09   10.60
  -5   4  -4  100.49   11.70
   5  -4  -4  107.99   11.00
  -5  -4   4   93.79    8.90
   5   4   4   92.39    8.90
  -6   4   0   84.89    6.50
  -6  -4   0   91.49    6.30
   6   4   0   95.99    5.70
  -6   4   0   87.49    5.60
   6  -4   0   93.49    5.70
  -6   4   0   90.99    5.90
   6   4  -1  246.38   14.90
   6   4  -1  237.48   14.70
   6  -4   1  236.78   14.70
  -6   4   1  268.07   15.20
   6   4  -1  247.48   14.80
  -6  -4  -1  249.08   15.00
  -6   4   1  243.98   14.70
  -6   4   1  249.18   14.50
  -6   4  -1  242.98   15.00
  -6  -4   1  247.88   14.50
  -6  -4   1  235.38   15.10
   6  -4  -1  237.18   14.50
   6   4   1  236.88   14.60
  -6  -4   1  239.58   14.80
   6  -4  -1  244.08   14.70
   6   4  -2   84.49    7.30
  -6   4   2   80.69    5.40
  -6  -4  -2   80.89    5.70
   6   4  -2   79.79    5.20
  -6   4   2   82.19    6.30
  -6  -4  -2   77.49    6.60
   6  -4   2   71.49    7.10
  -6  -4  -2   77.19    6.40
   6   4  -2   80.39    5.60
   6  -4   2   78.09    5.90
   6  -4  -2   83.09    7.00
  -6   4  -2   79.29    6.30
  -6  -4   2   79.09    5.60
  -6   4  -2   73.89    6.70
   6   4   2   78.39    5.90
   6  -4  -2   79.79    5.70
  -6   4  -2   68.49    6.30
  -6  -4   2   74.49    6.20
  -6  -4  -3   22.50    4.70
   6  -4   3   12.70    3.90
   6   4  -3   16.80    5.40
  -6   4   3   18.10    3.40
  -6  -4  -3   15.70    5.30
   6   4  -3   18.00    2.00
   6  -4  -3   15.20    2.90
  -6   4  -3   12.50    5.30
  -6   4  -3   14.20    4.30
   6   4   3   12.80    4.10
  -6  -4   3   13.90    3.30
   6  -4  -3   16.70    5.50
  -6   4   4   -7.10    4.80
  -6  -4  -4  -10.40    8.80
  -6  -4  -4   16.00    6.90
   6   4  -4    0.40    7.70
   6  -4   4    4.50    6.10
   6  -4  -4    6.80    8.50
   6   4   4   -6.30    6.20
  -6   4  -4   23.90    8.00
  -6   4  -4   14.60    9.60
  -6  -4   4    1.10    4.70
   7   4   0   -0.40    1.10
  -7   4   0    1.90    2.30
   7  -4   0   -0.70    1.20
  -7  -4   0   -1.30    2.40
  -7  -4  -1   44.30    4.40
   7   4  -1   43.10    3.90
   7   4  -1   39.90    4.50
   7  -4   1   37.80    3.70
   7   4  -1   45.40    3.80
  -7   4   1   41.50    3.40
  -7   4   1   40.50    4.00
  -7   4   1   53.59    4.50
  -7  -4   1   44.60    3.40
   7  -4  -1   44.00    3.60
   7  -4  -1   48.30    4.00
   7   4   1   39.60    3.70
   7  -4  -1   41.70    4.00
  -7   4  -1   41.80    4.20
  -7  -4   1   47.90    4.00
  -7  -4  -2   52.49    4.60
   7  -4   2   48.40    4.80
   7   4  -2   47.80    4.90
  -7   4   2   49.00    4.10
  -7  -4  -2   52.39    4.30
  -7   4   2   57.99    5.10
   7  -4   2   48.10    4.70
   7   4  -2   56.99    5.40
  -7  -4  -2   50.49    4.90
  -7   4   2   47.90    4.50
  -7   4  -2   45.80    4.60
  -7   4  -2   45.80    4.80
  -7   4  -2   44.10    4.90
  -7  -4   2   48.50    4.10
   7  -4  -2   52.79    5.20
  -7  -4   2   46.20    4.60
   7   4   2   42.40    4.20
   7  -4  -2   44.90    4.30
   7  -4   3   35.20    5.00
  -7   4   3   39.80    4.10
  -7  -4  -3   42.80    5.60
   7   4  -3   36.60    3.20
   7   4  -3   30.90    6.30
  -7  -4  -3   32.80    6.20
   7   4   3   34.80    5.10
   7  -4  -3   39.20    3.90
  -7   4  -3   40.50    5.60
  -7   4  -3   34.60    6.40
  -7  -4   3   49.10    4.50
   7  -4  -3   28.60    6.50
   7  -4   4   68.09    8.50
  -7  -4  -4   91.39   11.00
  -7  -4  -4   63.19    9.30
  -7   4   4   74.49    7.40
   7   4  -4   75.29   10.30
   7   4   4   78.59    9.00
  -7   4  -4   80.59   12.00
  -7   4  -4   88.19    9.40
  -7  -4   4   86.09    8.70
   7  -4  -4  104.09   10.90
  -8   4   0   22.20    3.40
   8   4   0   21.00    2.10
   8  -4   0   21.50    2.10
  -8  -4   0   27.40    3.40
  -8  -4  -1  178.18   11.20
   8   4  -1  171.08   11.00
   8  -4   1  164.38   10.70
  -8   4   1  173.58   11.40
   8   4  -1  166.58   11.00
  -8   4   1  167.58   10.80
   8   4  -1  174.38   10.70
  -8  -4   1  164.28   11.10
   8  -4  -1  169.88   11.40
  -8   4  -1  168.98   11.40
  -8  -4   1  173.98   10.40
   8  -4  -1  175.98   10.40
   8   4   1  171.98   10.60
  -8   4   2   12.60    4.10
  -8  -4  -2    8.30    3.90
   8  -4   2    7.20    3.00
   8   4  -2   11.90    3.90
  -8   4   2   15.10    2.30
  -8   4   2   12.10    3.10
   8  -4  -2   22.40    2.90
   8  -4  -2   14.70    3.80
   8   4   2    7.60    2.80
  -8  -4   2   11.90    2.20
  -8   4  -2    8.40    4.00
  -8  -4   2   12.50    4.00
   8  -4  -2   16.70    2.70
   8  -4   3   22.00    4.70
   8   4  -3   16.80    6.00
  -8  -4  -3   25.30    5.90
   8   4  -3   22.90    2.90
  -8  -4  -3   23.50    5.70
  -8   4   3   27.10    3.80
  -8   4  -3   18.30    5.50
   8  -4  -3   22.90    6.10
  -8  -4   3   22.80    3.80
  -8   4  -3   19.20    5.80
   8   4   3   18.50    4.70
   8  -4  -3   20.10    3.40
   8   4  -4   -5.80    8.40
  -8   4   4   18.30    5.40
   8  -4   4   17.10    7.10
  -8  -4  -4    7.40    8.00
   8   4   4   21.00    7.50
  -8  -4   4   25.30    5.60
  -8   4  -4   19.10    7.80
   8  -4  -4   36.20    8.90
   9  -4   0    0.50    1.50
  -9   4   0    0.70    3.10
  -9  -4   0   -2.60    2.60
   9   4   0   -0.40    1.40
   9  -4   1   97.19    6.90
  -9   4   1   91.69    8.00
  -9  -4  -1   99.59    8.00
   9   4  -1  101.89    6.70
  -9   4   1   88.29    7.10
   9   4  -1  100.39    7.40
  -9  -4   1   95.39    7.80
   9  -4  -1  103.39    6.50
   9   4   1   92.39    6.80
  -9  -4   1  106.79    6.60
  -9   4  -1   97.59    7.90
   9  -4  -1  100.69    7.50
   9  -4   2   18.30    3.80
  -9   4   2   20.40    5.00
  -9  -4  -2   23.60    4.70
   9   4  -2   22.00    3.60
  -9   4   2   25.10    2.90
  -9   4   2   25.10    3.80
   9   4  -2   21.90    4.60
   9  -4  -2   34.30    3.30
  -9  -4   2   41.40    3.50
   9  -4  -2   23.80    4.40
  -9   4  -2   23.60    4.90
  -9  -4   2   23.70    4.40
   9   4   2   21.00    3.60
   9  -4  -2   25.10    3.30
   9  -4   3    7.20    5.10
  -9   4   3    0.60    3.40
  -9  -4  -3    2.90    5.70
   9   4  -3    1.20    5.50
   9  -4  -3    3.90    3.10
   9  -4  -3   -3.70    5.30
  -9  -4   3    4.70    3.70
  -9   4  -3    8.20    5.80
  -9   4   4    8.50    5.40
  -9  -4  -4   40.10    9.90
   9  -4   4    3.40    7.20
   9   4  -4    8.10    9.10
   9  -4  -4   11.00    9.20
   9   4   4    7.60    7.60
  -9  -4   4   -2.20    5.40
 -10   4   0 1099.69   65.49
  10  -4   0 1113.09   64.99
 -10  -4   0 1136.39   65.39
  10   4   0 1093.69   64.89
 -10   4   1   28.40    4.40
  10   4  -1   15.00    3.30
  10   4  -1   22.00    2.70
 -10  -4  -1   20.80    4.50
  10  -4   1   17.60    3.00
 -10   4  -1   26.70    4.40
  10  -4  -1   22.80    2.50
 -10  -4   1   18.70    3.90
  10   4   1   15.30    2.90
  10  -4  -1   24.40    6.50
  10   4  -2   63.29    6.30
  10   4  -2   60.79    5.50
 -10   4   2   67.29    6.80
  10  -4   2   52.09    5.50
 -10   4   2   59.69    5.10
 -10  -4  -2   69.09    6.70
 -10  -4   2   66.29    6.30
  10  -4  -2   56.09    5.30
 -10   4  -2   75.69    7.20
  10   4   2   46.50    5.30
  10  -4  -2   55.39    5.70
 -10  -4   2   58.99    5.30
  10  -4  -2   77.99    7.70
 -10   4   3   17.00    3.80
 -10  -4  -3   18.90   10.10
  10   4  -3   20.30    6.30
  10  -4   3    5.00    5.40
  10  -4  -3   17.00    6.40
 -10  -4   3   21.00    4.00
  10  -4  -3   14.80    3.80
 -10   4  -3   19.60    7.10
  10   4   3   15.80    5.40
  10  -4  -3   18.60    4.50
 -10  -4  -4    1.70    9.10
  10   4  -4    4.70    9.20
 -10   4   4   13.00    6.30
  10  -4   4   32.70    8.00
  10   4   4   24.80    8.30
 -10   4  -4   12.80   10.50
 -10  -4   4   -0.20    5.70
  10  -4  -4   25.80    9.70
 -11   4   0   -1.60    3.90
 -11  -4   0    4.40    3.90
  11   4   0    1.00    1.90
  11  -4   0    2.20    2.20
  11   4  -1  560.84   33.20
  11   4  -1  563.44   33.40
  11  -4   1  562.94   33.40
 -11   4   1  567.84   34.10
 -11  -4  -1  541.05   33.90
 -11   4  -1  575.14   34.10
 -11  -4   1  562.84   33.90
  11   4   1  540.45   33.30
  11  -4  -1  539.95   33.50
  11  -4  -1  591.14   33.10
 -11   4   2    8.60    5.50
  11  -4   2    7.20    4.10
 -11  -4  -2   11.10    5.60
  11   4  -2    9.80    4.60
  11   4  -2   19.50    3.50
  11  -4  -2    6.00    4.50
 -11  -4   2    9.40    5.10
  11  -4  -2    2.90    3.20
  11   4   2   10.90    3.80
 -11   4  -2   15.70    6.00
  11  -4  -2    3.00    2.80
  11   4  -3   66.19    7.10
 -11   4   3   75.59    7.10
 -11  -4  -3   84.89    9.50
  11   4  -3   67.69   11.20
  11  -4   3   73.09    7.70
 -11   4  -3   76.89    9.80
  11  -4  -3   72.19    8.90
  11  -4  -3   71.99    6.50
  11   4   3   73.49    7.80
 -11  -4   3   75.79    7.30
  11  -4  -3   72.69    7.30
 -12  -4   0  112.09    9.80
 -12   4   0  108.49   10.00
  12   4   0  107.39    7.50
  12  -4   0  104.39    7.70
 -12  -4  -1    9.80    5.10
 -12   4   1   12.40    5.20
  12   4  -1   15.80    2.80
  12  -4   1   12.60    3.50
  12   4  -1   10.30    3.50
  12  -4  -1    6.20    3.80
  12  -4  -1   11.80    2.40
 -12   4  -1    7.60    5.50
 -12  -4   1   18.20    5.10
  12   4   1   16.30    3.40
  12  -4   2   65.89    6.70
  12   4  -2   68.09    7.20
 -12  -4  -2   72.59    8.50
  12   4  -2   79.09    6.90
 -12   4   2   69.69    8.50
 -12  -4   2   62.89    6.30
  12  -4  -2   77.69    6.20
  12   4   2   60.09    6.40
  12  -4  -2   73.89    7.20
 -12   4  -2   67.49    9.00
  12  -4  -2   72.69    7.10
 -12  -4   2   77.59    7.70
  12   4  -3   18.40    7.30
 -12  -4  -3   10.30    8.90
  12   4  -3   16.90    5.20
  12  -4   3   11.70    6.30
 -12   4   3   21.10    4.40
 -12   4  -3   31.70    8.50
  12   4   3   23.40    6.70
  12  -4  -3   27.80    7.80
  12  -4  -3   19.80    4.70
 -12  -4   3   19.90    4.50
  12  -4  -3   22.10    4.50
 -13   4   0    2.60    5.40
  13  -4   0    3.20    3.00
 -13  -4   0   -0.50    5.50
  13   4   0    0.90    2.80
 -13   4   1    9.40    5.80
 -13  -4  -1    0.50    5.70
  13  -4   1    5.80    4.70
  13   4  -1   10.90    3.50
 -13  -4   1   16.90    5.80
 -13   4  -1   15.60    6.20
  13  -4  -1   13.90    4.10
  13  -4  -1   13.60    2.70
  13   4   1    8.70    3.70
 -13  -4  -2  -10.40    6.90
 -13   4   2    1.80    6.90
  13   4  -2   -1.50    5.00
  13   4  -2   -0.40    3.50
  13  -4   2   -1.70    4.70
  13  -4  -2    6.20    3.10
  13  -4  -2    3.70    5.20
  13  -4  -2   -3.30    4.00
 -13   4  -2   -3.20    7.50
  13   4   2   -6.10    4.50
 -13  -4   2   -5.90    6.10
  13  -4   3    2.10    6.80
 -13  -4  -3   -3.60    9.50
  13   4  -3    6.80    5.10
  13   4  -3    6.90    7.80
 -13   4  -3   10.80   10.50
  13  -4  -3    8.80    4.50
 -13  -4   3   -2.10    4.60
  13  -4  -3    1.00    7.60
  13   4   3    6.00    6.90
  14   4   0   16.90    3.70
 -14  -4   0   28.00    7.00
  14  -4   0   19.30    3.80
 -14   4   0   14.00    6.90
  14  -4   1   -1.10    4.10
  14   4  -1   -1.80    2.70
 -14   4   1   -3.30    6.60
 -14  -4  -1    4.70    6.80
  14  -4  -1    3.10    2.90
 -14   4  -1    0.90    7.00
  14   4   1   -1.00    4.00
 -14  -4  -2    2.50    8.30
 -14   4   2    8.50    8.10
  14  -4   2    6.60    5.60
  14   4  -2    5.60    3.90
  14  -4  -2    4.10    4.40
  14   4   2    5.10    5.10
  14  -4  -2    4.30    3.40
 -14  -4   2    5.20    7.30
 -14   4  -2   -2.20    8.40
 -15  -4   0    5.60    7.30
 -15   4   0    2.20    7.20
  15   4   0    0.40    3.70
  15  -4   0    4.70    4.10
  15   4  -1   42.30    4.60
  15  -4   1   31.10    5.80
 -15  -4  -1   48.90    9.00
 -15   4   1   46.70    8.30
  15   4   1   33.50    5.50
 -15  -4   1   35.40    8.50
  15  -4  -1   40.00    4.60
 -15   4  -1   51.29    9.10
  15  -4   2    8.80    6.40
  15   4  -2    7.20    4.20
 -15  -4  -2    3.70    9.60
 -15   4   2   -0.90    9.40
  15  -4  -2    9.00    3.50
 -15   4  -2    8.80    9.60
 -15  -4   2   -5.30    8.60
  15   4   2   -2.40    6.00
  15  -4  -2   -6.80    5.00
  16  -4   0   53.79    6.30
 -16   4   0   63.69   10.10
  16   4   0   56.59    6.30
 -16  -4   0   67.89   10.00
 -16   4   1    2.30    8.30
  16   4  -1    2.10    3.80
  16  -4   1    4.30    5.60
 -16  -4  -1   11.00    9.10
 -16   4  -1  -15.30    9.00
 -16  -4   1   -3.90    8.80
  16  -4  -1    0.40    3.90
  16   4   1    6.10    5.30
  17  -4   0   10.20    5.20
 -17   4   0    0.00   10.00
 -17  -4   0    7.30    9.80
  17   4   0   -3.50    5.10
   0  -5   0    3.10    0.80
   0   5   0    4.80    0.60
   0   5  -1 5410.86  306.27
   0   5   1 5161.38  306.07
   0  -5   1 5373.16  306.27
   0  -5  -1 5332.17  306.07
   0   5   1 5157.78  306.17
   0  -5  -1 5148.19  306.07
   0  -5  -2    4.40    2.80
   0  -5  -2   -2.20    1.30
   0  -5   2    0.80    1.80
   0  -5  -2    2.60    1.80
   0   5   2    2.70    1.70
   0   5   2   -0.70    1.50
   0   5  -2    0.70    2.70
   0   5   2   -1.30    1.90
   0   5  -3   -2.10    4.20
   0  -5   3    4.80    3.00
   0   5   3    4.10    3.00
   0  -5  -3    0.90    4.30
   0   5   3    2.30    3.00
   0  -5  -3    5.40    2.80
   0  -5   4    8.10    6.70
   0  -5  -4    3.50    3.90
   0   5  -4    8.90   10.50
   0   5   4   -7.00    4.50
   0  -5   5   -4.70    7.80
   0   5   5   -3.40    7.90
   0   5  -5   -5.90   13.10
   0  -5  -5   -9.60   13.20
  -1   5   0   -0.30    0.50
   1  -5   0    0.00    0.50
   1   5   0    0.10    0.40
  -1  -5   0   -0.90    0.70
   1   5   0    0.80    0.70
   1  -5   0    1.00    0.70
  -1  -5   0    0.30    0.50
  -1  -5   0   -0.70    0.30
  -1   5   0   -0.60    0.90
   1  -5   0    1.80    1.00
  -1   5   0    1.20    0.70
   1   5   0   -0.10    0.60
  -1  -5  -1   27.90    2.00
  -1   5   1   25.00    2.00
  -1   5   1   26.30    1.90
  -1   5   1   20.00    2.20
   1  -5   1   22.50    2.10
  -1  -5  -1   20.40    2.10
  -1  -5  -1   25.40    2.20
   1   5  -1   18.10    2.40
   1  -5   1   21.40    2.40
   1   5  -1   26.30    2.20
   1  -5   1   17.30    2.00
   1   5   1   22.90    2.20
  -1   5  -1   18.70    2.00
   1  -5  -1   25.00    1.90
  -1   5  -1   24.40    2.20
   1   5   1   22.40    2.10
  -1   5  -1   19.80    2.30
  -1  -5   1   24.90    2.50
   1  -5  -1   30.10    2.00
   1  -5  -1   22.50    2.20
  -1  -5   1   27.90    2.10
   1   5   1   24.10    2.00
  -1  -5  -2  368.16   21.60
   1   5  -2  372.76   22.30
   1  -5   2  368.96   21.80
  -1   5   2  373.86   21.90
   1  -5   2  386.66   21.50
  -1   5   2  366.46   21.60
  -1  -5  -2  346.77   22.50
  -1   5   2  369.86   21.60
  -1  -5  -2  371.06   21.90
  -1   5  -2  373.56   22.30
   1  -5  -2  357.06   21.70
   1   5   2  384.26   21.70
  -1  -5   2  362.76   21.80
   1  -5  -2  364.56   22.20
   1   5   2  362.06   21.70
   1   5   2  332.97   22.10
  -1   5  -2  352.96   21.50
   1  -5  -2  361.16   21.60
  -1  -5  -3   15.20    4.80
  -1   5   3   16.50    3.10
  -1  -5  -3   13.70    3.00
   1   5  -3   13.40    4.70
  -1   5   3   16.10    3.40
   1  -5   3   21.60    3.50
   1  -5   3   17.10    2.10
  -1  -5   3   14.20    3.20
   1   5   3   15.90    3.40
  -1   5  -3   24.20    5.00
   1  -5  -3   15.20    3.70
   1   5   3   17.90    3.30
  -1   5  -3   21.10    2.50
   1  -5  -3   15.90    4.70
   1  -5   4    2.60    5.50
  -1  -5  -4    0.50    7.60
  -1   5   4    2.30    4.60
   1   5  -4    6.20    7.10
  -1  -5  -4    4.30    4.20
  -1  -5   4    9.10    6.80
   1  -5  -4   15.30    7.50
  -1   5  -4    1.00    8.60
   1   5   4    5.50    5.00
   1  -5  -4    3.40    4.10
   1   5  -5   44.30   13.90
  -1   5   5   26.30    8.10
   1  -5   5   26.90    8.50
  -1  -5  -5   38.40   14.10
   1  -5  -5   38.40   13.70
  -1   5  -5   48.00   14.20
   1   5   5   33.90    8.80
  -1  -5   5   24.00    8.30
   2  -5   0 3407.16  195.38
   2   5   0 3382.66  195.28
  -2  -5   0 3298.47  195.28
   2   5   0 3257.27  195.28
  -2   5   0 3380.06  195.38
   2  -5   0 3434.06  195.28
   2  -5   0 3209.78  195.28
  -2  -5   0 3514.75  195.28
   2   5   0 3349.26  195.28
  -2  -5  -1  175.38   10.50
   2  -5   1  169.98   10.60
  -2   5   1  178.08   10.50
  -2   5   1  178.18   10.40
   2  -5   1  182.78   10.80
   2   5  -1  170.88   10.90
   2  -5   1  180.48   10.60
  -2  -5  -1  191.28   10.50
  -2  -5  -1  170.18   10.60
   2   5  -1  175.98   10.60
  -2   5   1  175.48   10.70
   2   5   1  182.68   10.50
   2  -5  -1  177.48   10.80
  -2   5  -1  167.68   10.60
   2   5   1  171.88   10.60
  -2   5  -1  174.18   10.80
  -2  -5   1  177.28   11.00
   2  -5  -1  176.48   10.60
   2   5   1  172.78   10.60
  -2  -5   1  177.38   10.60
  -2   5  -1  179.08   10.60
   2  -5  -1  178.28   10.50
   2  -5  -1  180.58   10.50
  -2   5   2  283.97   17.70
   2  -5   2  308.07   17.30
  -2  -5  -2  283.87   17.40
   2  -5   2  297.07   17.60
   2   5  -2  286.97   18.10
  -2  -5  -2  310.87   18.00
  -2   5   2  288.47   17.40
  -2   5   2  293.07   17.40
   2   5   2  289.67   17.60
  -2  -5   2  281.97   17.50
   2   5   2  294.17   17.50
   2  -5  -2  295.97   17.30
   2  -5  -2  288.47   18.00
   2  -5  -2  277.07   17.40
  -2   5  -2  297.27   17.30
   2  -5   3   69.59    5.50
   2  -5   3   68.69    6.20
  -2   5   3   73.69    6.70
  -2  -5  -3   73.49    6.00
  -2   5   3   65.09    5.80
  -2  -5  -3   71.59    6.80
   2   5  -3   67.89    6.90
  -2   5  -3   69.49    5.60
   2   5   3   73.09    6.30
  -2  -5   3   60.59    5.90
   2   5   3   73.49    6.60
  -2   5  -3   75.79    7.00
   2  -5  -3   71.69    7.10
   2   5  -4   17.60    8.00
  -2  -5  -4   12.00    4.90
   2  -5   4   17.30    5.50
  -2   5   4   18.30    4.90
  -2  -5  -4   19.60    8.00
  -2  -5   4   20.50    5.20
   2  -5  -4   14.20    7.70
  -2   5  -4   19.80    8.10
   2  -5  -4   22.70    4.50
   2   5   4   13.90    5.30
   2   5  -5  -11.20   12.50
  -2   5   5   -3.50    7.30
  -2  -5  -5    5.80   13.90
   2  -5   5   16.70    8.40
  -2  -5   5   -5.80    7.40
   2   5   5    6.10    8.70
   2  -5  -5    4.70   12.40
  -2   5  -5  -13.30   14.00
  -3  -5   0    0.70    0.60
   3   5   0    2.00    0.90
   3   5   0   -0.40    0.90
   3  -5   0   -1.20    0.60
  -3   5   0    1.00    1.30
   3   5   0    0.10    0.70
  -3   5   0    0.10    0.60
   3  -5   0   -0.40    0.80
  -3  -5   0    1.10    1.00
  -3  -5   0    0.50    1.10
   3  -5   0    0.20    1.30
  -3   5   0   -1.00    0.70
   3   5   0    0.40    0.70
   3  -5   1  360.06   21.50
   3   5  -1  380.86   21.40
   3  -5   1  355.16   21.60
  -3   5   1  348.17   21.30
   3  -5   1  340.47   21.50
  -3  -5  -1  384.66   21.40
  -3  -5  -1  377.66   21.40
  -3  -5  -1  361.66   21.50
  -3   5   1  354.36   21.60
   3   5  -1  367.56   21.70
   3  -5  -1  364.26   21.50
  -3   5  -1  360.06   21.50
  -3  -5   1  358.76   21.40
   3   5   1  374.06   21.50
   3  -5  -1  367.06   21.40
   3  -5  -1  375.46   21.50
  -3   5  -1  366.56   21.50
   3  -5  -1  375.96   21.70
   3   5   1  351.16   21.50
  -3   5  -1  366.06   21.60
   3   5   1  364.16   21.40
  -3  -5   1  360.06   21.50
  -3  -5   1  380.26   21.80
   3  -5   2   25.30    2.60
  -3   5   2   17.20    2.60
  -3   5   2   23.70    2.20
   3   5  -2   22.30    3.40
  -3   5   2   21.20    2.30
   3  -5   2   15.80    2.30
  -3  -5  -2   17.90    3.30
  -3  -5   2   25.10    2.50
  -3   5  -2   17.70    2.40
   3  -5  -2   19.30    3.50
   3  -5  -2   20.10    3.30
   3   5   2   21.10    2.70
   3   5   2   16.20    2.40
   3  -5  -2   21.10    2.10
  -3   5  -2   13.20    3.50
  -3  -5  -3    1.60    2.90
  -3  -5  -3   -2.70    4.70
  -3   5   3   -0.30    2.60
   3  -5   3   -1.50    3.00
   3   5  -3   -2.50    4.60
   3  -5   3   -0.80    3.40
  -3   5   3    1.00    3.20
  -3   5  -3    1.00    5.00
   3  -5  -3    0.80    4.40
  -3   5  -3   -1.90    2.80
  -3  -5   3    4.90    2.90
   3  -5  -3    2.30    2.80
   3   5   3    4.10    3.30
  -3  -5  -4   26.70    5.60
  -3   5   4   21.30    4.90
   3   5  -4   18.40    7.90
  -3  -5  -4   19.60    8.50
   3  -5   4   26.40    6.00
  -3   5  -4   26.60    9.10
   3   5   4   21.90    6.10
   3  -5  -4   29.80    8.30
  -3  -5   4   29.70    5.20
   4  -5   0  391.96   22.90
   4   5   0  386.26   23.00
   4   5   0  399.26   22.90
  -4   5   0  396.36   22.90
  -4   5   0  381.56   23.20
  -4  -5   0  398.06   23.00
  -4  -5   0  380.56   23.00
   4   5   0  385.46   22.90
  -4  -5   0  376.66   23.00
   4  -5   0  386.66   23.10
  -4   5   0  409.86   22.90
   4   5   0  399.46   22.90
  -4  -5  -1   79.99    4.40
  -4  -5  -1   67.49    4.60
   4   5  -1   65.99    4.70
  -4   5   1   65.69    5.30
  -4   5   1   67.79    4.80
   4  -5   1   69.29    5.00
   4  -5   1   68.39    5.00
  -4  -5  -1   65.39    4.80
   4  -5   1   70.59    4.70
   4   5  -1   72.59    4.50
  -4   5   1   65.99    4.40
   4   5  -1   71.59    5.30
  -4  -5   1   73.09    4.50
   4  -5  -1   68.89    4.40
   4  -5  -1   66.59    4.60
  -4   5  -1   66.49    4.80
  -4   5  -1   68.09    4.90
   4   5   1   64.39    5.00
   4  -5  -1   71.79    5.20
  -4   5  -1   73.39    4.90
   4   5   1   71.29    4.40
  -4  -5   1   67.29    5.50
   4   5   1   69.89    4.60
   4  -5  -1   66.29    4.70
  -4  -5   1   72.29    4.70
   4   5  -2  237.68   15.00
  -4   5   2  239.38   14.10
   4  -5   2  236.48   14.50
   4   5  -2  231.38   13.90
  -4   5   2  239.98   14.50
   4  -5   2  228.78   14.30
  -4  -5  -2  234.18   14.70
  -4  -5  -2  235.58   14.40
   4   5   2  234.28   14.30
  -4   5  -2  231.98   14.30
   4  -5  -2  240.38   14.90
   4   5   2  235.68   14.30
  -4   5  -2  246.78   15.00
   4  -5  -2  221.08   14.10
  -4  -5   2  233.28   14.20
  -4  -5  -3  131.79   10.50
   4   5  -3  112.79   10.50
  -4   5   3  126.69    8.40
  -4   5   3  124.19    9.30
  -4  -5  -3  126.89    9.00
   4  -5   3  116.89    9.10
  -4   5  -3  126.79    9.10
   4   5   3  135.09    9.10
   4  -5  -3  120.99   10.80
  -4   5  -3  118.49   10.90
  -4  -5   3  120.29    8.60
   4  -5  -3  119.39    8.30
  -4  -5  -4    8.30    8.10
   4  -5   4    5.40    5.50
  -4  -5  -4   -0.60    5.00
  -4   5   4    0.20    4.40
   4   5  -4    8.90    8.20
   4   5   4    4.70    5.70
  -4   5  -4   -1.90    8.60
   4  -5  -4    8.30    7.70
  -4  -5   4    8.10    4.60
  -5   5   0    1.00    0.90
  -5  -5   0    0.90    1.30
  -5   5   0    0.40    0.80
   5   5   0    0.90    1.10
   5   5   0    0.90    1.00
   5  -5   0   -0.90    1.80
  -5   5   0   -0.90    1.80
   5  -5   0   -1.80    0.90
  -5  -5   0   -0.60    1.40
   5   5   0   -0.90    1.50
   5  -5   0    0.00    0.80
  -5  -5   0    0.00    1.50
   5   5  -1  994.20   58.19
   5  -5   1  981.60   58.19
  -5   5   1  993.70   57.99
   5  -5   1  972.90   58.09
  -5   5   1 1001.50   58.39
  -5   5   1  986.00   58.19
   5   5  -1  987.70   58.29
   5   5  -1  972.60   58.09
  -5  -5  -1 1024.60   58.29
  -5   5  -1 1069.29   58.09
   5  -5  -1  996.40   58.09
  -5  -5   1  937.11   58.19
   5  -5  -1  996.90   58.09
  -5  -5   1 1025.80   58.09
  -5   5  -1  978.70   58.29
   5  -5  -1  992.20   58.29
   5   5   1  994.80   58.09
   5  -5  -1  991.50   58.09
   5  -5  -1 1005.50   58.09
  -5  -5   1 1006.60   58.39
  -5  -5  -2    0.10    2.40
  -5  -5  -2   -3.20    2.60
  -5   5   2    1.20    2.20
   5   5  -2    0.90    1.50
   5  -5   2   -0.20    2.20
  -5   5   2    0.80    1.80
  -5  -5  -2    0.50    2.20
   5   5  -2    0.10    1.10
   5   5  -2   -3.60    3.00
   5   5   2   -3.00    1.80
  -5  -5   2    2.70    1.60
  -5   5  -2   -4.80    3.10
   5  -5  -2   -3.20    2.90
  -5  -5   2   -3.30    2.10
  -5   5  -2   -3.00    2.70
   5  -5  -2    0.80    1.80
   5   5   2    1.90    2.10
  -5   5   3    3.30    2.70
  -5   5   3   -5.10    3.40
   5  -5   3    0.70    3.50
  -5  -5  -3   -8.30    5.00
  -5  -5  -3    4.00    3.60
   5   5  -3   -3.40    4.80
   5  -5  -3    2.90    2.50
  -5  -5   3    1.30    2.90
  -5   5  -3   10.20    5.40
  -5   5  -3   -1.20    3.60
   5   5   3   -0.30    3.40
   5  -5  -3    1.20    4.70
  -5   5   4   11.60    4.90
   5   5  -4    6.70    7.70
  -5  -5  -4    7.50    8.60
   5  -5   4    8.70    5.70
  -5  -5  -4    7.00    5.80
  -5  -5   4    7.90    4.90
   5   5   4   -5.80    6.00
  -5   5  -4    7.10    9.10
   5  -5  -4   12.30    8.20
  -6   5   0 1357.96   79.29
  -6   5   0 1331.07   78.89
   6  -5   0 1342.47   78.89
   6   5   0 1398.86   78.99
  -6  -5   0 1392.66   79.09
  -6   5   0 1307.27   78.89
   6   5  -1   14.60    2.20
   6   5  -1    9.80    2.40
  -6  -5  -1    8.50    2.40
   6  -5   1   12.90    1.90
   6   5  -1   14.40    2.10
   6  -5   1   12.70    1.90
  -6   5   1   14.10    2.20
  -6   5   1   13.30    1.50
   6  -5  -1   15.50    2.10
  -6  -5   1   13.20    2.30
  -6   5  -1   11.90    2.70
  -6  -5   1   13.50    1.70
  -6   5  -1   13.80    2.00
  -6  -5   1   15.00    3.20
   6  -5  -1   14.70    1.70
   6   5   1   14.00    2.00
  -6   5   2  113.99    7.90
   6  -5   2  112.49    8.80
  -6  -5  -2  121.69    8.10
   6  -5   2  107.19    7.70
  -6  -5  -2  107.09    8.10
   6   5  -2  107.19    7.20
  -6  -5  -2  113.89    7.40
  -6   5   2  109.29    7.10
   6   5  -2  108.79    6.90
   6   5  -2  123.19    8.80
   6  -5  -2  105.69    8.50
   6   5   2  103.29    7.50
  -6  -5   2  104.29    7.60
  -6  -5   2  108.19    7.30
  -6   5  -2  101.49    7.90
  -6   5  -2  114.49    8.20
  -6   5  -2  111.89    8.00
   6  -5  -2  112.89    7.30
  -6   5   3   -0.60    2.90
  -6  -5  -3    1.00    4.10
   6   5  -3   -5.00    5.10
  -6   5   3   -4.90    3.70
  -6  -5  -3   -4.10    5.10
   6  -5   3    1.90    3.70
   6  -5  -3   -2.50    2.50
  -6  -5   3   -0.80    2.90
  -6   5  -3    6.10    5.30
   6   5   3   -3.30    3.80
  -6   5  -3    0.80    4.00
   6  -5  -3    1.40    5.20
  -6  -5  -4   30.30    6.40
   6   5  -4   14.90    8.70
  -6  -5  -4   20.80    9.30
   6  -5   4   12.10    6.20
  -6   5   4   15.40    5.20
   6   5   4   15.50    6.70
  -6  -5   4   23.80    5.20
  -6   5  -4   13.90    9.80
   6  -5  -4   11.30    8.60
  -7  -5   0   -0.10    2.30
   7   5   0    0.60    1.20
  -7   5   0    4.00    2.40
   7  -5   0   -1.70    1.20
   7  -5   0    0.40    1.30
  -7   5   0   -2.30    1.10
   7  -5   1  145.69    9.50
   7   5  -1  151.78    9.70
  -7   5   1  154.88    9.70
  -7  -5  -1  166.48   10.00
   7   5  -1  144.09    9.90
  -7   5   1  155.48   10.20
   7   5  -1  148.79    9.80
  -7  -5   1  160.58   10.00
  -7  -5   1  142.49   10.60
  -7   5  -1  148.99   10.10
   7  -5  -1  154.78    9.30
   7   5   1  156.98    9.50
   7  -5   2    7.80    2.70
   7   5  -2    9.20    3.70
  -7  -5  -2   13.30    2.30
  -7  -5  -2    8.10    3.20
   7  -5   2    8.90    3.70
  -7   5   2    5.20    2.80
  -7  -5  -2    9.10    3.40
  -7   5   2   10.50    2.10
  -7   5   2    9.40    3.60
   7   5  -2    7.50    2.60
   7  -5  -2   10.70    3.70
   7  -5  -2    7.90    2.20
  -7  -5   2   10.80    3.10
   7   5   2    8.30    2.60
  -7   5  -2    9.60    3.50
  -7   5  -2   13.10    2.80
  -7  -5   2   11.30    2.20
  -7   5  -2    8.20    3.40
  -7  -5  -3    6.30    5.50
  -7   5   3   17.10    3.20
  -7   5   3    9.90    4.40
   7   5  -3   12.80    2.10
   7   5  -3    2.00    5.20
   7  -5   3    9.00    4.20
  -7  -5  -3   12.20    4.90
  -7   5  -3   17.50    5.60
  -7  -5   3   15.60    3.50
   7  -5  -3    2.20    5.50
   7  -5  -3   11.00    3.00
  -7   5  -3   11.80    4.70
   7   5   3    7.60    4.30
  -7  -5  -4   20.10    9.30
   7   5  -4   13.60    8.90
  -7  -5  -4   16.10    6.80
   7  -5   4   11.30    6.60
  -7   5   4   10.10    7.70
   7   5   4   19.50    7.00
   7  -5  -4   12.90    8.80
  -7  -5   4   15.90    5.30
  -7   5  -4   18.60   10.10
   8   5   0   21.10    2.00
   8  -5   0   24.30    2.20
  -8  -5   0   21.50    3.20
  -8   5   0   20.20    3.40
   8   5  -1   18.50    2.40
  -8   5   1   15.30    3.40
  -8  -5  -1    9.20    3.10
   8   5  -1   12.60    2.90
   8  -5   1   12.50    2.30
  -8   5   1   18.10    2.60
   8  -5  -1   12.00    1.90
  -8  -5   1   15.30    2.10
  -8  -5   1   16.90    3.20
   8   5   1   10.90    2.00
  -8   5  -1   11.90    3.30
   8  -5  -1   11.20    2.90
   8   5  -2   10.00    3.80
  -8   5   2    7.10    4.00
  -8   5   2    2.80    2.80
  -8  -5  -2    2.80    3.60
  -8   5   2    3.10    2.10
   8  -5   2    3.30    3.40
   8  -5   2    3.80    2.90
  -8   5  -2    5.00    4.00
   8   5   2    0.40    2.70
  -8   5  -2    1.90    3.30
  -8  -5   2    7.40    2.10
   8  -5  -2    7.50    2.50
   8  -5  -2    1.50    2.30
   8  -5  -2    3.50    3.60
  -8   5   3    0.50    3.10
  -8  -5  -3    6.00    5.60
   8   5  -3    4.40    5.80
  -8  -5  -3    3.70    5.00
   8  -5   3   -5.70    4.30
   8  -5  -3    0.60    5.80
   8   5   3    2.80    4.30
  -8  -5   3   -3.70    3.40
  -8   5  -3    4.30    5.20
  -8   5  -3   -1.20    5.60
   8  -5  -3   -1.10    3.00
   8  -5   4   29.40    7.40
  -8   5   4   37.80    6.10
   8   5  -4   32.30    9.70
  -8  -5  -4   42.30    8.30
   8   5   4   43.30    7.70
  -8   5  -4   48.60    9.40
  -8  -5   4   48.90    6.40
   8  -5  -4   54.59    9.50
  -9   5   0    0.40    3.10
  -9  -5   0   -3.00    2.60
   9  -5   0   -1.00    1.50
   9   5   0   -0.80    1.40
  -9   5   1  120.09    9.30
  -9  -5  -1  121.79    8.90
   9   5  -1  116.59    8.60
   9  -5   1  122.59    8.10
   9   5  -1  118.29    8.00
  -9   5  -1  113.69    9.20
  -9  -5   1  123.49    7.80
  -9  -5   1  127.59    8.80
   9  -5  -1  123.99    7.70
   9   5   1  114.59    8.00
  -9   5   2   43.90    4.50
   9  -5   2   42.60    4.50
  -9   5   2   38.60    4.00
  -9   5   2   43.80    5.60
  -9  -5  -2   42.70    5.30
   9   5  -2   37.30    5.10
   9  -5  -2   42.60    5.30
  -9   5  -2   38.10    5.70
  -9  -5   2   38.80    5.00
  -9  -5   2   56.49    4.10
   9  -5  -2   37.60    3.80
   9  -5  -2   41.40    4.10
   9   5   2   30.00    4.30
   9  -5   3   34.30    5.70
  -9  -5  -3   46.40    6.80
   9   5  -3   32.20    6.60
  -9   5   3   41.30    4.50
  -9   5  -3   43.10    6.90
   9  -5  -3   39.00    4.50
   9  -5  -3   45.60    6.80
   9   5  -4   12.80    9.10
  -9   5   4   10.40    5.70
   9  -5   4   -2.30    7.20
  -9  -5  -4   -2.00    8.30
  -9   5  -4    4.30   10.40
   9   5   4   16.50    7.50
  -9  -5   4    6.20    5.60
   9  -5  -4    1.90    9.00
  10   5   0  554.74   32.50
 -10   5   0  547.35   33.20
  10  -5   0  548.65   32.60
 -10  -5   0  556.84   33.10
  10   5  -1   61.89    5.20
 -10   5   1   61.99    6.20
  10   5  -1   60.19    5.00
 -10  -5  -1   60.99    6.00
 -10   5   1   58.69    5.60
  10  -5   1   55.59    5.40
  10  -5  -1   57.79    6.30
 -10  -5   1   67.19    5.70
 -10   5  -1   60.19    5.90
  10   5   1   55.69    5.30
  10  -5  -1   61.89    4.70
  10   5  -2   12.60    3.60
  10  -5   2   13.50    3.80
  10   5  -2   21.90    4.50
 -10   5   2   22.50    4.00
 -10   5   2   17.70    2.80
 -10  -5  -2   18.50    5.10
 -10   5   2   19.80    5.30
  10  -5  -2   14.10    3.20
 -10  -5   2   15.60    4.60
  10  -5  -2   20.40    4.60
 -10  -5   2   18.70    3.10
  10  -5  -2   21.30    3.10
 -10   5  -2   21.90    5.30
  10   5   2   13.00    3.60
 -10  -5  -3  120.29   10.30
  10  -5   3   92.39    8.90
 -10   5   3  103.19    8.20
  10   5  -3  112.59   11.60
 -10   5  -3  112.19    9.90
  10  -5  -3  100.89    8.40
 -10  -5   3  120.09    8.50
  10   5   3  106.89   10.00
  10  -5  -3   98.49    8.80
  10  -5  -3   91.29   10.60
 -10  -5  -4    3.00    9.90
 -10   5   4   -0.20    5.70
  10   5  -4   -0.90    9.50
  10  -5   4   12.60    7.70
  10  -5  -4    0.10    9.30
  10   5   4    0.50    7.90
 -10   5  -4    8.20   10.20
 -10  -5   4    2.40    5.60
 -11  -5   0    1.00    4.00
  11  -5   0   -1.90    2.20
  11   5   0   -0.80    2.00
 -11   5   0   -5.30    4.00
 -11  -5  -1    9.20    4.60
  11   5  -1   15.70    3.60
  11  -5   1   13.50    3.20
 -11   5   1   20.60    4.90
  11   5  -1   15.90    2.70
  11  -5  -1   17.50    2.30
  11   5   1   18.60    3.20
 -11  -5   1   13.50    4.70
  11  -5  -1   15.50    3.90
 -11   5  -1   10.90    4.80
  11   5  -2  301.87   19.20
  11  -5   2  283.27   19.40
 -11  -5  -2  339.17   20.50
  11   5  -2  310.77   20.00
 -11   5   2  305.47   20.60
  11  -5  -2  316.77   19.10
 -11  -5   2  304.67   19.90
  11  -5  -2  322.67   20.10
  11   5   2  308.67   19.30
 -11  -5   2  299.77   18.80
  11  -5  -2  304.97   18.80
 -11   5  -2  316.97   20.60
  11   5  -3   57.19    6.60
 -11   5   3   50.39    6.40
 -11  -5  -3   70.09    8.90
  11  -5   3   62.99    7.30
  11   5  -3   51.89    8.80
  11  -5  -3   65.79    5.90
 -11  -5   3   61.09    5.90
  11   5   3   53.19    7.10
  11  -5  -3   49.20    8.30
 -11   5  -3   61.79    9.20
 -12  -5   0   -2.00    4.90
  12   5   0    5.90    2.40
  12  -5   0    2.80    2.60
 -12   5   0   -6.80    4.70
 -12   5   1  267.67   17.50
 -12  -5  -1  273.67   17.10
  12  -5   1  249.38   16.10
  12   5  -1  261.27   15.60
  12   5  -1  205.68   17.00
  12  -5  -1  248.88   16.20
 -12   5  -1  258.57   17.40
  12   5   1  240.78   15.90
  12  -5  -1  264.27   15.50
 -12  -5   1  260.97   17.10
 -12   5   2   94.79    9.20
  12  -5   2   87.49    8.50
  12   5  -2   81.19    7.50
  12   5  -2   85.09    9.20
 -12  -5  -2   92.69    9.10
  12  -5  -2   86.79    7.70
  12  -5  -2   88.79    6.90
 -12  -5   2   78.09    7.00
  12  -5  -2   77.49    7.80
 -12   5  -2   93.09    9.60
  12   5   2   83.59    8.40
 -12  -5   2   92.79    8.20
  12   5  -3    0.10    4.80
  12   5  -3    2.00    7.30
  12  -5   3    4.20    6.20
 -12   5   3    2.20    4.10
 -12  -5  -3    7.60    8.10
  12   5   3    2.60    6.20
 -12   5  -3   -7.90    8.70
 -12  -5   3    2.00    4.30
  12  -5  -3    4.60    4.00
  12  -5  -3  -13.30    6.30
  12  -5  -3    1.30    4.20
 -13  -5   0    0.00    5.50
  13  -5   0    0.60    3.00
  13   5   0   -1.70    2.90
 -13   5   0    1.10    5.70
 -13   5   1   46.80    7.00
  13   5  -1   45.00    4.40
 -13  -5  -1   46.70    6.80
  13  -5   1   36.30    5.90
 -13   5  -1   53.49    7.40
 -13  -5   1   57.09    6.70
  13  -5  -1   45.50    4.10
  13  -5  -1   46.20    5.20
  13   5   1   42.30    5.10
  13  -5   2   24.10    5.50
  13   5  -2   13.50    5.70
 -13   5   2   32.30    8.40
 -13  -5  -2   26.70    7.80
  13   5  -2   31.00    4.40
  13  -5  -2   28.20    4.00
  13  -5  -2   28.40    4.90
 -13  -5   2   21.20    6.80
  13   5   2   18.70    5.20
 -13   5  -2   28.40    8.00
  13  -5  -2   29.60    5.80
  13  -5   3   -3.40    6.80
  13   5  -3   -4.70    7.60
  13   5  -3   -2.30    5.10
 -13  -5  -3  -16.20    9.20
 -13  -5   3    5.60    4.70
  13  -5  -3    2.70    4.60
  13  -5  -3   17.20    7.40
  13  -5  -3   -0.50    4.20
  13   5   3   -2.40    6.80
 -13   5  -3   -3.10    9.20
 -14   5   0    7.80    6.60
 -14  -5   0    7.50    6.30
  14  -5   0    4.00    3.50
  14   5   0    1.90    3.30
  14  -5   1   25.30    4.80
 -14  -5  -1   21.80    7.30
  14   5  -1   34.20    3.90
 -14   5   1   23.10    7.00
  14   5   1   28.70    4.90
  14  -5  -1   23.10    3.60
 -14   5  -1   25.70    7.90
 -14  -5  -2    6.80    8.40
  14   5  -2    6.50    4.00
 -14   5   2   19.50    8.50
  14  -5   2    6.10    5.70
 -14   5  -2    5.80    8.80
  14  -5  -2    5.90    3.40
  14   5   2    8.00    5.30
 -14  -5   2    1.00    7.50
  14  -5  -2   -1.90    4.20
 -15  -5   0    4.30    7.20
 -15   5   0   -9.70    7.20
  15  -5   0    1.20    4.00
  15   5   0    9.90    4.00
 -15  -5  -1   -6.60    7.70
  15  -5   1    0.30    4.80
 -15   5   1   -1.50    7.60
  15   5  -1    1.80    3.40
  15  -5  -1    2.40    3.30
  15   5   1    6.90    4.60
 -15   5  -1   14.70    8.70
 -15  -5   1    3.20    7.40
  15  -5   2   21.60    6.80
 -15  -5  -2   34.90   10.00
 -15   5   2   39.90   10.40
  15   5  -2   22.70    4.70
  15  -5  -2    9.70    5.50
 -15  -5   2   26.90    9.00
  15   5   2   17.00    6.40
 -15   5  -2   18.70   10.70
  15  -5  -2   22.40    4.00
  16  -5   0   42.10    5.80
  16   5   0   41.00    5.70
 -16  -5   0   49.20    9.80
 -16   5   0   41.10    9.20
 -16  -5  -1  168.18   14.50
  16  -5   1  156.28   12.70
 -16   5   1  149.88   13.90
  16   5  -1  149.19   11.20
  16  -5  -1  151.48   11.40
 -16   5  -1  150.78   14.60
 -16  -5   1  159.78   16.10
  16   5   1  138.59   12.10
  17   5   0    0.20    5.00
 -17   5   0   15.20   10.10
  17  -5   0    4.30    5.40
 -17  -5   0    6.00    9.50
   0   6   0  312.67   17.90
   0   6   0  297.67   18.00
   0  -6   0  307.97   17.90
   0  -6   1   -6.40    1.70
   0   6  -1   -1.10    1.60
   0   6   1   -0.20    1.00
   0   6   1   -0.60    1.00
   0  -6  -1    2.00    1.00
   0  -6   1    1.30    1.00
   0  -6  -1   -3.50    1.00
   0   6   2  632.94   38.20
   0  -6  -2  641.64   38.20
   0   6   2  653.13   38.40
   0   6   2  656.23   38.20
   0   6  -2  669.23   38.70
   0  -6   2  661.03   38.30
   0  -6  -2  648.94   38.20
   0  -6  -3    5.30    4.30
   0  -6   3   -2.90    2.90
   0  -6  -3   -1.70    2.70
   0   6   3    3.00    2.80
   0   6   3   -0.90    3.00
   0   6  -3   -3.10    4.30
   0  -6  -4    9.30   11.00
   0   6   4    4.40    4.70
   0   6  -4    4.20    7.70
   0  -6   4    5.40    4.90
   0  -6  -4    2.10    4.20
   0   6  -5    8.90   12.90
   0  -6  -5   -4.20   13.20
   0   6   5    3.30    7.90
   0  -6   5   -0.30    7.80
  -1  -6   0    0.30    0.60
  -1  -6   0   -0.60    0.80
  -1  -6   0   -0.50    0.40
  -1   6   0    0.20    0.60
  -1   6   0   -2.20    0.80
   1   6   0   -0.50    0.40
   1  -6   0    1.40    0.90
   1  -6   0    0.70    1.10
   1   6   0   -0.70    0.60
   1  -6   0   -0.50    0.60
   1   6   0    1.00    0.90
  -1   6   1    2.00    0.90
   1   6  -1    3.10    1.10
   1  -6   1    3.60    1.20
  -1  -6  -1    2.10    1.00
   1   6  -1   -0.40    1.70
  -1  -6  -1    0.70    1.00
  -1   6   1    1.00    1.00
   1  -6   1    1.80    1.60
  -1  -6  -1    1.00    0.80
   1  -6   1   -1.70    0.90
   1   6   1    2.30    0.90
   1  -6  -1    2.30    1.10
  -1   6  -1    0.90    1.70
   1   6   1    1.90    1.10
  -1   6  -1    1.00    1.00
  -1  -6   1    2.00    1.00
  -1   6  -1    0.50    1.00
   1   6   1    2.40    1.00
   1  -6  -1    1.10    0.90
  -1  -6   1    0.20    1.80
   1  -6   2   14.10    2.20
  -1  -6  -2   16.90    3.30
  -1  -6  -2   12.60    2.00
   1   6  -2    9.40    3.00
  -1   6   2   16.50    2.10
  -1   6   2   15.80    2.40
  -1  -6  -2   14.50    2.10
  -1   6   2   14.50    2.00
   1  -6   2   15.30    1.60
   1   6   2    9.70    2.30
   1  -6  -2   15.20    1.90
   1  -6  -2   11.60    2.00
   1   6   2   17.00    2.20
  -1   6  -2   12.00    3.40
  -1   6  -2   12.40    1.60
  -1  -6   2   20.50    2.30
  -1  -6  -3   73.09    6.10
  -1   6   3   68.79    6.00
   1  -6   3   75.59    6.50
   1   6  -3   81.79    8.50
  -1  -6  -3   74.89    7.10
  -1   6   3   83.99    6.90
   1  -6  -3   79.69    8.20
   1   6   3   73.99    6.30
  -1  -6   3   70.79    6.40
   1  -6  -3   77.09    6.10
   1   6   3   77.69    6.70
  -1   6  -3   72.49    7.10
  -1   6   4   27.20    5.00
   1  -6   4   13.90    5.30
   1   6  -4   27.70    7.70
  -1  -6  -4   19.00    9.10
  -1  -6  -4   18.20    4.80
   1  -6  -4   18.70    7.90
   1   6   4   21.90    5.40
   1  -6  -4   21.20    4.30
  -1  -6   4   25.90    5.20
  -1   6   5   17.50    8.50
   1   6  -5   32.70   14.00
   1  -6   5   31.30    8.60
  -1  -6  -5   12.20   13.20
  -1  -6   5   27.90    8.10
   1   6   5   24.90    8.60
   1  -6  -5   27.60   13.40
  -1   6  -5   13.60   13.90
   2  -6   0 1671.83   94.09
  -2   6   0 1634.04   94.19
  -2  -6   0 1538.05   93.99
  -2   6   0 1671.03   94.09
   2   6   0 1641.94   94.09
   2   6   0 1652.53   94.09
  -2   6   0 1655.93   93.99
  -2  -6   0 1636.84   94.19
   2   6   0 1660.53   94.09
   2  -6   0 1551.94   94.09
  -2  -6   0 1561.84   94.09
   2  -6   0 1624.84   94.19
   2  -6   0 1578.14   93.99
   2   6   0 1562.84   94.09
   2   6  -1   83.09    5.50
   2   6  -1   87.39    6.00
  -2  -6  -1   88.69    5.30
   2  -6   1   85.69    5.50
  -2  -6  -1   85.19    5.40
  -2   6   1   89.09    5.40
   2  -6   1   79.59    5.90
   2  -6   1   84.69    5.50
  -2   6   1   85.29    5.20
  -2  -6  -1   82.59    5.50
  -2   6   1   87.99    5.50
   2   6   1   93.29    5.40
  -2   6  -1   79.09    5.50
   2   6   1   84.69    5.50
   2   6   1   80.69    5.40
  -2   6  -1   85.59    5.50
   2  -6  -1   89.59    5.40
   2  -6  -1   91.89    5.90
  -2   6  -1   86.29    5.90
  -2  -6   1   79.49    6.10
   2  -6  -1   84.79    5.50
  -2  -6   1   90.09    5.40
   2   6  -2    7.80    3.00
  -2   6   2   10.10    2.10
  -2   6   2    9.90    2.20
   2  -6   2    9.20    2.00
  -2  -6  -2    8.30    2.00
   2  -6   2    8.00    1.80
  -2   6   2   11.50    1.80
   2  -6  -2   10.00    2.00
  -2  -6   2   13.60    2.00
   2  -6  -2   10.10    1.70
  -2   6  -2    7.80    3.40
  -2   6  -2    8.50    1.70
   2   6   2   12.30    2.10
  -2  -6  -3    3.90    4.50
   2  -6   3   -0.40    2.20
   2  -6   3   -2.50    3.10
   2   6  -3    1.20    4.50
  -2  -6  -3    1.20    2.90
  -2   6   3   -0.90    3.00
  -2   6   3   -0.80    2.60
   2  -6  -3   -0.80    2.60
   2   6   3   -2.10    3.00
   2  -6  -3   -4.70    4.40
  -2   6  -3   -1.40    2.30
  -2  -6   3    2.30    2.80
  -2   6  -3   -1.20    4.60
   2   6   3    0.10    2.90
   2  -6   4   11.30    5.30
  -2  -6  -4   -1.30    7.90
  -2  -6  -4    8.20    4.60
   2   6  -4   14.20    7.30
  -2   6   4    9.30    4.60
  -2  -6   4   10.40    4.60
   2   6   4   19.00    5.30
  -2   6  -4    2.30    8.40
   2  -6  -4   14.60    4.20
   2  -6  -4   12.10    7.80
  -3  -6   0    0.40    1.30
   3  -6   0    0.00    1.00
   3   6   0    0.90    1.00
  -3   6   0   -0.20    0.60
   3   6   0   -0.40    0.80
  -3  -6   0    0.00    0.60
   3   6   0    0.80    0.90
  -3   6   0   -1.00    0.90
   3  -6   0    0.40    1.40
  -3   6   0   -1.10    1.50
  -3  -6   0    0.30    1.00
   3   6   0    0.10    0.80
   3  -6   0   -0.70    0.60
   3   6  -1   27.50    2.90
   3  -6   1   22.30    2.40
  -3  -6  -1   31.00    2.30
  -3  -6  -1   28.20    2.30
   3   6  -1   28.70    2.60
  -3   6   1   25.70    2.60
   3   6  -1   24.40    2.10
   3  -6   1   23.80    2.50
  -3  -6  -1   27.10    2.40
   3  -6   1   24.70    2.60
  -3   6   1   26.60    2.00
  -3   6   1   29.40    2.60
  -3   6  -1   24.70    2.70
  -3  -6   1   32.80    3.10
   3   6   1   24.20    2.40
   3  -6  -1   29.10    2.20
   3   6   1   26.00    2.30
   3  -6  -1   27.30    2.40
  -3  -6   1   28.50    2.30
   3  -6  -1   30.20    2.90
  -3  -6   1   25.30    2.20
   3  -6  -1   29.10    2.60
   3   6   1   27.10    2.30
  -3   6  -1   25.30    2.40
  -3   6  -1   28.80    2.70
   3   6  -2   45.20    4.80
  -3   6   2   52.19    4.70
  -3  -6  -2   51.29    5.60
   3  -6   2   48.60    4.50
  -3   6   2   52.39    4.00
   3  -6   2   52.79    4.40
  -3   6   2   59.09    4.90
  -3  -6  -2   57.69    4.60
   3   6   2   55.19    5.30
  -3  -6   2   57.89    4.30
  -3   6  -2   52.49    4.30
   3   6   2   49.60    4.50
   3  -6  -2   52.99    4.10
   3  -6  -2   55.39    5.60
   3  -6  -2   55.89    5.50
  -3   6   3   31.80    4.30
   3  -6   3   33.30    3.90
  -3  -6  -3   33.20    3.90
  -3   6   3   34.10    3.70
   3   6  -3   32.70    5.50
  -3  -6  -3   33.30    5.70
   3  -6   3   25.80    4.00
   3   6   3   38.50    4.30
  -3  -6   3   39.80    4.00
   3  -6  -3   31.60    3.50
   3  -6  -3   32.10    5.40
  -3   6  -3   35.90    5.90
  -3   6  -3   36.50    3.70
   3   6   3   30.80    4.10
  -3  -6  -4   36.40    9.30
   3  -6   4   43.00    6.30
  -3  -6  -4   47.30    6.10
   3   6  -4   45.50    8.50
  -3   6   4   42.50    5.40
   3  -6  -4   55.69    9.10
   3   6   4   34.90    6.60
   3  -6  -4   49.60    6.60
  -3   6  -4   51.19    9.40
  -3  -6   4   43.70    5.70
   4  -6   0  332.67   20.50
   4   6   0  336.97   20.20
   4   6   0  333.77   20.20
   4   6   0  345.17   20.30
  -4  -6   0  359.26   20.30
  -4   6   0  336.47   20.50
  -4   6   0  361.76   20.20
  -4   6   0  338.57   20.20
   4  -6   0  367.36   20.20
   4  -6   0  340.27   20.20
   4   6   0  349.57   20.20
  -4  -6   0  333.47   20.40
  -4  -6   0  339.57   20.20
  -4  -6  -1    7.60    1.20
   4   6  -1    5.20    1.20
  -4  -6  -1    5.90    1.60
   4  -6   1    7.70    1.80
   4  -6   1    7.80    1.50
  -4   6   1    5.30    2.30
   4  -6   1    5.60    1.90
  -4   6   1    7.60    1.00
   4   6  -1    6.80    2.00
  -4  -6  -1    6.20    1.30
  -4   6   1    4.30    1.50
   4  -6  -1    5.90    1.20
  -4  -6   1    9.20    2.50
  -4  -6   1    6.40    1.40
   4   6   1    7.20    1.30
   4  -6  -1    2.80    2.10
  -4   6  -1    4.80    1.90
   4  -6  -1    6.90    1.50
   4   6   1    5.60    1.10
  -4  -6   1    7.50    1.30
   4  -6  -1    5.50    1.20
   4  -6  -1    5.40    1.30
  -4   6  -1    7.20    1.70
  -4   6  -1    4.60    1.80
   4   6  -2   15.10    3.30
  -4   6   2   10.50    1.80
   4  -6   2    9.80    2.90
  -4   6   2   13.30    2.50
  -4  -6  -2   16.20    3.20
  -4  -6  -2    9.90    2.40
   4  -6   2   11.50    2.30
   4   6   2   12.40    2.20
   4   6   2   20.60    2.60
  -4  -6   2   14.10    2.10
   4  -6  -2   12.00    3.30
  -4   6  -2   10.00    3.60
  -4   6  -2   11.50    2.40
   4  -6  -2   16.40    2.00
  -4  -6  -3   14.00    5.00
   4  -6   3   12.30    3.80
  -4   6   3   14.90    3.80
  -4  -6  -3   17.40    3.70
   4   6  -3   13.60    4.70
  -4   6   3   11.20    2.90
   4  -6  -3   12.20    4.90
  -4   6  -3   10.50    5.30
  -4   6  -3   10.80    5.30
   4  -6  -3   13.80    2.70
   4   6   3   13.90    3.70
  -4  -6   3    9.20    3.10
  -4  -6  -4    6.10    5.10
   4   6  -4   -0.10    7.60
  -4   6   4   10.50    4.30
   4  -6   4    6.20    5.50
  -4  -6  -4   14.00    8.90
   4  -6  -4   -7.70    7.40
  -4  -6   4    7.90    4.70
  -4   6  -4   14.20    9.10
   4   6   4    9.90    5.90
   5   6   0    0.30    1.20
  -5  -6   0   -2.10    1.50
   5  -6   0   -0.70    0.80
  -5  -6   0   -0.20    1.40
   5   6   0    1.70    1.00
  -5   6   0   -0.10    0.90
  -5  -6   0   -0.40    1.50
   5  -6   0   -0.60    1.10
  -5   6   0   -0.40    1.80
   5  -6   0    2.30    2.20
   5   6   0   -1.80    1.50
  -5   6   0    0.10    0.90
   5   6   0    1.00    1.10
  -5   6   1    5.10    1.60
   5  -6   1    5.40    1.70
   5   6  -1    3.10    2.10
  -5   6   1    3.90    2.40
  -5   6   1    2.10    1.00
   5   6  -1    2.20    1.50
   5  -6   1    2.10    1.90
   5  -6  -1    0.50    1.70
  -5  -6   1    1.10    2.80
   5  -6  -1    4.80    1.20
   5   6   1    1.30    1.00
   5   6   1    4.60    1.50
  -5   6  -1    0.90    1.70
   5  -6  -1    5.00    1.50
  -5  -6   1    3.90    1.60
  -5  -6   1    3.40    1.60
  -5   6  -1    1.20    2.00
   5  -6  -1    6.10    1.20
   5   6  -2  246.68   14.70
  -5   6   2  243.88   15.00
  -5  -6  -2  254.67   15.40
  -5   6   2  254.97   15.40
   5   6  -2  242.78   15.80
  -5  -6  -2  239.08   15.40
   5  -6   2  246.68   15.20
   5   6  -2  256.67   14.70
  -5  -6  -2  243.58   15.10
   5  -6  -2  246.28   15.80
   5   6   2  258.77   15.10
   5   6   2  247.38   15.10
  -5   6  -2  254.17   15.60
  -5  -6   2  260.67   15.00
  -5   6  -2  241.88   15.70
   5  -6  -2  240.48   15.00
  -5  -6   2  237.28   14.90
   5  -6   3   76.89    7.00
  -5   6   3   74.19    7.20
   5   6  -3   68.39    7.20
  -5  -6  -3   68.19    7.20
  -5  -6  -3   66.19    7.00
  -5   6   3   66.09    5.90
   5  -6  -3   70.19    5.80
  -5   6  -3   68.59    7.50
  -5  -6   3   66.59    6.10
  -5   6  -3   68.99    6.00
   5   6   3   82.49    7.00
   5  -6  -3   70.79    7.30
   5   6  -4   37.60    8.20
  -5  -6  -4   19.40    8.80
   5  -6   4   28.50    6.30
  -5   6   4   36.50    5.20
  -5  -6  -4   29.70    6.10
  -5   6  -4   42.50    9.40
   5   6   4   18.60    6.80
   5  -6  -4   16.40    8.20
  -5  -6   4   29.10    5.40
  -6   6   0  311.77   18.50
   6  -6   0  314.77   18.60
   6  -6   0  355.26   18.60
  -6   6   0  276.37   18.50
  -6  -6  -1  577.34   32.80
   6   6  -1  550.34   32.80
   6   6  -1  543.45   32.70
  -6   6   1  545.75   32.70
   6   6  -1  535.65   32.60
  -6   6   1  560.64   33.00
  -6   6   1  547.65   32.40
   6  -6   1  543.75   32.60
   6  -6   1  534.35   32.60
   6  -6  -1  550.44   32.50
  -6  -6   1  566.74   32.50
   6  -6  -1  590.04   32.60
  -6   6  -1  547.65   32.90
   6   6   1  564.54   32.60
   6  -6  -1  554.54   32.70
  -6  -6   1  546.85   33.00
  -6  -6   1  565.34   32.70
   6   6  -2   29.20    4.30
   6   6  -2   33.10    3.30
  -6  -6  -2   27.80    3.70
  -6  -6  -2   34.30    3.00
  -6   6   2   31.30    3.10
  -6  -6  -2   33.10    3.80
   6  -6   2   24.20    3.30
  -6   6   2   28.70    3.50
   6  -6  -2   36.70    4.20
  -6  -6   2   27.50    2.90
   6   6   2   29.60    2.90
  -6  -6   2   24.40    3.30
   6   6   2   36.50    3.40
   6  -6  -2   24.70    2.80
  -6   6  -2   27.40    3.80
  -6   6  -2   32.10    4.10
   6  -6   3    0.40    3.60
  -6  -6  -3   -2.90    5.00
   6   6  -3   -4.40    5.20
  -6   6   3   -2.70    2.90
  -6  -6  -3    2.00    4.30
  -6   6   3   -0.70    3.80
   6  -6  -3    0.30    2.70
   6   6   3   11.60    4.00
   6  -6  -3   -7.50    5.10
  -6   6  -3   -5.00    5.50
  -6  -6   3    4.30    2.90
  -6   6  -3    1.90    4.20
  -6   6   4   15.00    5.00
  -6  -6  -4   14.20    6.80
  -6  -6  -4   -3.60    9.00
   6   6  -4    3.20    8.00
   6  -6   4    0.10    6.00
  -6   6  -4   10.00    9.70
  -6  -6   4    6.30    4.90
   6  -6  -4   -2.90    8.20
   6   6   4    3.50    6.70
   7   6   0   -0.50    1.30
   7  -6   0   -0.20    1.40
   7  -6   0   -0.80    1.20
  -7  -6   0   -1.50    2.10
  -7   6   0   -0.30    2.50
  -7   6   0   -0.10    1.20
   7  -6   1  120.09    7.90
  -7   6   1  118.89    8.00
   7   6  -1  119.89    8.20
  -7  -6  -1  134.89    8.50
   7  -6   1  120.89    7.90
  -7   6   1  120.99    8.60
   7   6  -1  124.59    7.90
   7   6  -1  126.99    8.30
  -7  -6   1  120.19    7.60
  -7  -6   1  122.59    9.20
   7   6   1  119.69    7.70
  -7  -6   1  128.39    8.40
   7  -6  -1  113.59    7.60
  -7   6  -1  115.59    8.50
  -7  -6  -2    9.80    2.20
  -7  -6  -2    7.10    3.30
   7  -6   2    8.00    3.90
  -7   6   2    7.80    2.00
   7   6  -2    3.50    3.70
   7  -6   2    4.20    2.80
  -7  -6  -2   13.50    3.50
  -7   6   2   11.00    3.00
   7   6  -2    9.80    2.40
   7  -6  -2    6.60    3.50
   7   6   2    6.90    2.50
  -7   6  -2    5.60    3.50
  -7   6  -2    9.00    2.90
   7  -6  -2    8.80    2.30
  -7  -6   2    6.00    2.90
  -7  -6   2    6.80    2.10
  -7   6  -2    2.30    3.30
  -7   6   3  104.39    7.60
   7  -6   3   97.99    8.70
  -7   6   3   97.29    9.20
  -7  -6  -3   98.89    9.50
   7   6  -3  103.29   10.40
  -7  -6  -3   88.29    8.70
  -7   6  -3  107.69   10.50
   7  -6  -3  104.59    7.60
  -7   6  -3  119.09    9.60
   7  -6  -3  102.49   10.70
   7   6   3  104.29    8.90
  -7  -6   3  108.79    7.90
  -7  -6  -4   29.90    7.80
  -7  -6  -4   30.40    9.50
   7  -6   4   -1.50    6.50
   7   6  -4   20.10    8.50
  -7   6  -4   18.80   10.30
   7   6   4    2.90    7.00
  -7  -6   4   11.20    5.30
   7  -6  -4    7.00    8.40
  -8   6   0  386.16   23.50
   8   6   0  398.66   23.60
  -8  -6   0  395.46   24.00
   8  -6   0  410.46   23.60
  -8   6   0  404.06   24.20
  -8  -6  -1   17.40    3.40
   8  -6   1   15.10    2.50
   8   6  -1   23.10    2.60
   8   6  -1   18.80    3.10
  -8   6   1   16.20    2.90
  -8   6   1   19.60    3.60
  -8   6  -1   22.40    3.70
   8   6   1   17.50    2.30
  -8  -6   1   19.90    3.40
   8  -6  -1   19.30    2.10
  -8  -6   1   21.90    2.30
  -8   6   2  217.18   13.10
   8  -6   2  212.88   13.80
  -8  -6  -2  240.38   14.30
  -8   6   2  209.98   13.90
  -8   6   2  220.08   14.60
   8  -6   2  228.98   14.10
   8   6  -2  225.08   14.50
  -8   6  -2  185.18   13.80
   8   6   2  213.18   13.60
  -8  -6   2  205.98   14.40
  -8   6  -2  221.08   14.40
   8  -6  -2  202.08   14.40
   8  -6  -2  217.48   13.40
  -8  -6   2  223.38   13.30
   8  -6  -2  224.88   13.50
  -8   6  -2  209.08   13.50
  -8  -6  -3   42.70    6.20
   8  -6   3   20.70    7.00
  -8   6   3   32.40    4.00
  -8   6   3   30.10    5.20
   8   6  -3   29.90    6.50
  -8  -6  -3   28.80    6.10
   8  -6  -3   32.30    3.90
   8   6   3   36.30    5.20
  -8  -6   3   26.70    4.10
  -8   6  -3   33.90    5.90
   8  -6  -3   29.80    6.50
  -8   6  -3   31.40    6.30
  -8   6   4    2.00    5.10
   8   6  -4   -0.80    9.30
   8  -6   4   13.10    6.70
  -8  -6  -4   10.60    8.40
  -8  -6   4   -3.40    5.20
   8  -6  -4    2.30    8.50
   8   6   4   -1.10    7.00
  -9   6   0    2.10    3.20
  -9  -6   0   -2.80    3.10
   9   6   0    0.60    1.40
   9  -6   0   -1.30    1.60
   9   6  -1   15.80    2.50
  -9  -6  -1   14.90    3.50
  -9   6   1   12.50    2.90
   9  -6   1    8.90    2.50
   9   6  -1   10.40    3.00
  -9   6   1    6.90    3.80
  -9  -6   1   17.10    2.30
  -9  -6   1   13.50    3.50
  -9   6  -1   12.00    3.80
   9  -6  -1   12.00    3.30
   9  -6  -1   13.50    2.00
   9   6   1   12.90    2.30
   9   6  -2   -0.30    3.70
  -9   6   2    4.80    4.70
  -9  -6  -2   -0.60    4.10
  -9   6   2   -1.00    3.20
  -9   6   2    0.40    2.20
   9  -6   2    0.50    3.20
   9  -6  -2   -0.70    2.50
   9  -6  -2    6.70    3.90
  -9  -6   2   -0.10    2.30
   9  -6  -2    1.50    2.70
   9   6   2    1.40    3.10
  -9  -6   2    4.90    3.70
  -9   6  -2    4.50    4.60
  -9  -6  -3   15.80    6.00
   9  -6   3   12.80    5.10
  -9   6   3   10.50    3.70
   9   6  -3   10.70    5.90
  -9   6  -3   21.40    6.20
   9  -6  -3   18.80    6.10
  -9  -6   3   13.50    3.80
   9  -6  -3   11.30    3.60
   9  -6  -3   18.90    4.20
   9  -6   4   -2.60    7.30
   9   6  -4   -7.10    9.30
  -9  -6  -4    8.20    8.50
  -9   6   4    0.70    5.50
   9  -6  -4  -10.60    8.50
   9   6   4   -4.00    7.50
  -9  -6   4    6.60    5.60
  10   6   0   58.29    4.60
  10  -6   0   55.79    4.80
 -10  -6   0   66.29    5.70
 -10   6   0   67.69    6.10
 -10   6   1   -2.20    3.90
  10   6  -1   -2.90    2.90
  10   6  -1    0.40    2.30
 -10  -6  -1    2.90    3.70
 -10   6   1    2.50    2.70
  10  -6   1   -2.00    2.50
 -10   6  -1    1.60    4.00
 -10  -6   1    3.30    2.10
  10  -6  -1    0.50    3.30
 -10  -6   1    0.40    3.60
  10   6   1    0.80    2.30
  10  -6  -1   -0.60    1.70
  10  -6   2   -0.40    3.50
 -10  -6  -2    4.90    4.70
 -10   6   2   -1.10    4.90
  10   6  -2    2.30    3.20
 -10   6   2   -2.50    3.50
 -10   6   2   -0.70    2.40
  10   6  -2    0.60    4.20
  10  -6  -2    1.50    4.20
 -10  -6   2   -2.60    4.20
  10  -6  -2   -0.40    2.90
 -10  -6   2    6.80    2.60
  10   6   2    8.70    3.60
 -10   6  -2   -3.30    5.00
  10  -6  -2    0.30    2.50
  10  -6   3   27.40    6.20
  10   6  -3   42.80    7.40
 -10  -6  -3   38.60    7.60
 -10   6   3   41.90    4.70
  10  -6  -3   40.60    5.00
  10  -6  -3   47.70    5.00
 -10  -6   3   57.09    5.10
 -10   6  -3   35.10    7.60
  10   6   3   32.50    6.20
  10  -6   4   -2.30    7.80
 -10   6   4   -4.40    5.60
  10   6  -4  -14.50    9.30
 -10  -6  -4    7.40    9.10
 -10  -6   4    3.50    5.80
  10  -6  -4   -2.50    5.50
  10  -6  -4   -5.60    9.00
  10   6   4    4.20    8.10
 -11  -6   0    4.20    4.00
  11  -6   0   -0.50    2.20
 -11   6   0    3.30    4.50
  11   6   0    1.10    2.00
  11  -6   1  108.19    8.00
 -11  -6  -1  111.79    9.60
  11   6  -1  111.79    7.60
 -11   6   1  104.49    7.90
 -11   6   1  100.49    9.80
 -11   6  -1  116.49    9.70
  11  -6  -1  105.39    7.20
  11   6   1   99.49    7.80
 -11  -6   1  109.59    9.30
  11  -6  -1  104.29    8.50
  11   6  -2   79.49    7.20
 -11  -6  -2   85.79    8.20
  11  -6   2   66.09    6.70
  11   6  -2   64.09    7.10
 -11   6   2   72.89    8.10
 -11  -6   2   73.59    6.40
  11  -6  -2   83.79    7.00
  11  -6  -2   75.09    7.30
 -11   6  -2   74.19    8.20
 -11  -6   2   89.29    7.50
  11  -6  -2   86.69    6.10
  11   6   2   77.99    7.50
  11   6  -3    3.50    7.10
  11   6  -3   12.50    5.00
 -11  -6  -3   -4.60    7.80
  11  -6   3    4.50    5.90
  11   6   3   11.60    5.80
  11  -6  -3    2.60    6.50
 -11  -6   3   -0.10    4.10
 -11   6  -3    0.20    7.70
  11  -6  -3    9.10    4.30
 -12  -6   0  101.89    9.50
  12  -6   0   90.09    7.10
 -12   6   0   97.19    9.80
  12   6   0   93.19    6.90
 -12  -6  -1   60.39    6.90
  12   6  -1   55.19    5.30
  12  -6   1   58.99    5.30
 -12   6   1   58.89    6.90
 -12   6  -1   57.59    6.90
  12   6   1   56.59    5.30
 -12  -6   1   65.99    6.70
  12  -6  -1   50.39    5.50
  12  -6  -1   50.99    4.90
 -12   6   2   -0.80    6.30
 -12  -6  -2    8.60    6.40
  12  -6   2    1.40    4.70
  12   6  -2    2.20    4.90
  12   6  -2    2.50    3.60
  12   6   2    3.70    4.30
 -12  -6   2   10.10    3.20
 -12   6  -2    9.40    7.00
  12  -6  -2   -2.20    4.80
  12  -6  -2    3.70    2.70
  12  -6  -2    7.30    3.70
 -12  -6   2    5.50    5.50
 -12  -6  -3   -1.50    7.80
  12  -6   3    4.20    6.30
  12   6  -3    2.10    5.20
 -12   6   3    1.40    4.00
  12   6  -3    4.40    7.10
 -12   6  -3   -5.20    8.60
  12  -6  -3   -0.30    4.30
 -12  -6   3    0.00    4.30
  12   6   3    8.30    6.30
  12  -6  -3   -3.80    6.90
  12  -6  -3   -0.60    4.10
 -13   6   0   -5.80    5.90
  13  -6   0   -2.10    2.90
 -13  -6   0   -0.30    5.50
 -13   6   1    7.70    5.90
  13  -6   1    1.90    4.70
 -13  -6  -1   -7.70    5.70
  13   6  -1    7.10    2.90
 -13  -6   1   10.00    5.50
 -13   6  -1   10.70    6.40
  13   6   1    1.50    3.70
  13  -6  -1   -3.60    3.80
  13  -6  -1    2.40    2.50
  13  -6   2   22.10    5.50
  13   6  -2   17.20    5.70
 -13  -6  -2   24.30    8.00
  13   6  -2   16.30    4.30
  13  -6  -2   16.20    4.40
 -13  -6   2   22.30    3.90
 -13  -6   2   10.00    6.30
  13  -6  -2   18.70    5.60
 -13   6  -2   16.50    7.80
  13   6   2   24.30    5.10
  13  -6   3   79.59    9.50
  13   6  -3   87.39    8.20
  13   6  -3   88.69   10.30
 -13  -6  -3   86.39   12.20
  13  -6  -3   84.19    8.20
  13   6   3   83.79    9.40
  13  -6  -3  104.29   10.50
 -13  -6   3   86.59    8.50
 -13   6  -3   92.89   13.00
  13  -6  -3  101.19    9.10
  14  -6   0  162.88   11.30
 -14  -6   0  171.78   14.00
 -14   6   0  155.48   14.10
  14   6   0  154.78   11.10
  14   6  -1   11.90    3.30
  14  -6   1   11.00    4.40
 -14   6   1   10.60    7.20
 -14  -6  -1    3.70    6.70
 -14   6  -1    8.40    7.50
  14   6   1    5.00    4.20
  14  -6  -1   10.60    3.10
 -14   6   2   26.50    9.20
  14   6  -2   19.20    4.60
 -14  -6  -2   21.30    8.50
  14  -6   2   29.00    6.30
  14  -6  -2   30.20    5.30
 -14   6  -2   45.40    9.40
 -14  -6   2   22.80    7.80
  14  -6  -2   26.80    4.00
  14   6   2   38.50    6.10
 -15   6   0  -12.00    7.20
  15   6   0   -4.60    3.80
 -15  -6   0   -6.50    7.30
  15  -6   0   -2.90    4.00
  15  -6   1   66.39    7.70
  15   6  -1   83.19    7.60
 -15   6   1   77.69   10.30
 -15  -6  -1   87.39   10.40
  15  -6  -1   84.09    7.50
 -15   6  -1   80.39   10.80
 -15  -6   1  110.09   10.20
  15   6   1   93.29    7.70
  15  -6   2    0.10    6.50
 -15  -6  -2    3.50    9.30
  15   6  -2    5.90    4.30
 -15   6   2   -1.20    9.80
 -15  -6   2    1.20    8.50
  15   6   2    1.00    6.10
  15  -6  -2   -1.20    3.40
 -15   6  -2  -16.60   10.60
  15  -6  -2  -12.20    4.80
  16  -6   0   93.79    9.80
 -16   6   0  106.39   11.60
 -16  -6   0  119.69   11.90
  16   6   0  107.89    9.70
  16  -6   1   26.30    6.20
 -16   6   1   32.70    9.50
 -16  -6  -1   15.60    9.20
  16   6  -1   23.90    4.60
  16  -6  -1   28.20    4.80
  16   6   1   27.70    5.90
 -16  -6   1   23.40    9.00
 -16   6  -1   16.70   10.40
  17  -6   0   -3.70    5.30
 -17   6   0    4.70   10.20
  17   6   0   -1.70    5.10
 -17  -6   0   22.40    9.90
   0  -7   0   -3.00    1.00
   0   7   0    1.30    1.10
   0   7   0    0.20    0.90
   0  -7   1 3910.31  220.28
   0   7   1 3690.13  220.38
   0  -7   1 3603.84  220.28
   0   7   1 3659.73  220.38
   0  -7  -1 3719.33  220.38
   0   7  -1 3918.01  220.58
   0   7  -1 3751.32  220.38
   0  -7   1 3990.60  220.58
   0  -7   1 3680.83  220.38
   0  -7  -1 3968.30  220.38
   0  -7  -2   -1.40    1.80
   0  -7   2   -0.80    1.80
   0  -7  -2   -0.30    1.60
   0   7  -2   -2.40    3.00
   0   7   2    0.60    1.90
   0   7   2   -0.50    1.60
   0  -7  -3    3.80    4.40
   0   7   3    3.00    2.90
   0   7   3   -6.30    2.80
   0  -7  -3   -1.30    2.60
   0  -7   3    0.10    3.20
   0   7  -3    4.70    4.50
   0  -7  -4   -5.90    4.30
   0   7   4   -4.40    4.70
   0  -7  -4   -7.60    8.20
   0  -7   4    0.90    4.80
   0   7  -4   -4.80    7.50
   0   7  -5   11.30   13.10
   0  -7   5   -0.20    8.10
   0  -7  -5   17.60   12.90
   0   7   5   12.40    8.20
   1  -7   0   -1.90    0.70
   1  -7   0   -0.70    1.00
  -1  -7   0   -2.10    0.70
  -1  -7   0   -1.70    0.50
  -1   7   0   -1.30    0.70
  -1   7   0   -0.70    1.00
   1  -7   0   -3.80    1.20
   1   7   0   -1.30    0.50
   1   7   0   -2.90    0.70
   1   7   0    0.10    1.00
  -1  -7   0   -3.20    0.90
  -1  -7  -1  882.91   51.29
   1  -7   1  874.21   51.29
  -1  -7  -1  927.31   51.19
   1   7  -1  895.81   51.49
  -1  -7  -1  862.41   51.29
   1  -7   1  894.51   51.49
  -1   7   1  856.61   51.39
   1  -7   1  872.91   51.29
  -1   7   1  866.21   51.29
  -1   7  -1  859.41   51.29
   1  -7  -1  928.11   51.39
   1   7   1  906.01   51.19
   1   7   1  853.01   51.29
  -1   7  -1  849.32   51.29
  -1  -7   1  857.41   51.29
  -1   7  -1  899.11   51.49
  -1  -7   1  897.31   51.59
   1  -7  -1  862.21   51.29
   1   7   1  864.21   51.29
  -1   7   2 1057.29   62.29
   1  -7   2 1037.30   62.49
   1   7  -2 1076.59   62.79
  -1  -7  -2 1061.79   62.29
  -1  -7  -2 1083.59   62.39
   1  -7   2 1120.89   62.19
  -1   7   2 1093.09   62.59
   1   7   2 1084.69   62.39
  -1  -7   2 1048.60   62.39
  -1   7  -2 1045.50   62.19
   1  -7  -2 1053.49   62.29
   1  -7  -2 1041.30   62.29
   1   7   2 1064.19   62.49
  -1   7  -2 1075.59   62.79
   1   7  -3  154.28   11.90
  -1  -7  -3  144.49   10.00
  -1   7   3  161.18   10.00
   1  -7   3  158.38   10.40
  -1   7   3  152.08   10.70
  -1  -7  -3  157.58   11.70
  -1   7  -3  149.09   12.00
   1  -7  -3  143.39   10.00
   1   7   3  148.89   10.20
  -1  -7   3  152.18   10.30
   1  -7  -3  150.08   11.60
   1   7   3  155.78   10.50
  -1  -7  -4   26.50    5.00
   1   7  -4   28.90    7.80
  -1   7   4   26.30    4.90
   1  -7   4   28.70    5.80
  -1  -7  -4   16.90   12.70
  -1  -7   4   29.80    5.40
  -1   7  -4   16.60   11.30
   1  -7  -4   38.90    8.90
   1  -7  -4   25.50    4.70
   1   7   4   33.80    5.50
   1   7  -5    4.30   13.50
  -1  -7  -5  -10.70   13.50
   1  -7  -5  -11.30   13.10
  -1   7  -5   27.90   14.50
   2   7   0  451.65   25.80
   2  -7   0  442.16   25.70
  -2   7   0  465.25   25.70
   2   7   0  402.66   25.70
   2   7   0  417.76   25.70
  -2  -7   0  441.66   25.80
  -2  -7   0  427.26   25.70
  -2   7   0  443.36   26.00
   2  -7   0  443.26   25.90
  -2   7   0  467.35   25.80
   2  -7   0  428.56   25.80
   2  -7   0  443.76   25.80
  -2  -7   0  439.26   25.90
   2   7   0  447.16   25.80
  -2  -7  -1 1548.05   85.99
  -2   7   1 1446.16   86.19
  -2   7   1 1487.85   86.09
   2   7  -1 1501.15   86.29
   2   7  -1 1474.45   85.89
  -2  -7  -1 1449.85   86.09
   2  -7   1 1471.75   86.19
  -2  -7  -1 1529.75   86.09
   2  -7   1 1454.85   86.09
   2  -7   1 1438.06   86.09
   2   7   1 1511.45   85.99
   2  -7  -1 1475.25   86.29
  -2  -7   1 1404.56   86.09
   2  -7  -1 1525.65   86.09
  -2  -7   1 1537.75   86.29
  -2   7  -1 1512.55   86.29
   2   7   1 1464.55   86.09
  -2  -7   1 1490.95   85.99
  -2   7  -1 1439.66   86.09
   2   7   1 1444.26   86.09
   2  -7  -1 1434.26   86.09
  -2   7  -1 1476.45   86.09
   2  -7   2  461.55   26.90
   2   7  -2  469.05   27.60
  -2   7   2  468.25   27.00
  -2   7   2  456.25   27.30
   2  -7   2  439.56   27.20
  -2  -7   2  465.35   27.10
  -2   7  -2  476.75   27.60
   2   7   2  471.15   27.10
   2  -7  -2  452.85   27.00
   2  -7  -2  448.66   27.00
   2   7   2  450.35   27.30
  -2   7  -2  442.46   27.00
  -2  -7  -3   53.39    5.80
   2  -7   3   37.50    3.60
   2  -7   3   49.20    4.70
  -2   7   3   41.10    4.10
   2   7  -3   53.69    6.20
  -2   7   3   49.60    4.80
  -2  -7  -3   43.80    4.30
   2   7   3   46.00    4.50
  -2   7  -3   40.50    5.90
  -2  -7   3   43.40    4.40
   2  -7  -3   48.70    6.00
   2   7   3   42.40    4.60
  -2   7  -3   43.40    4.40
   2  -7  -3   42.60    4.00
  -2   7   4   24.80    4.80
   2  -7   4   -5.10    5.20
  -2  -7  -4  -14.40    8.10
  -2  -7  -4   -2.40    4.70
   2   7  -4    1.70    8.00
   2  -7  -4  -12.50    7.20
  -2   7  -4    7.00   10.60
  -2  -7   4   -2.90    4.60
   2   7   4    4.90    5.20
   2  -7  -4   -6.10    4.20
  -3  -7   0   -1.00    0.70
  -3  -7   0    0.30    1.40
   3  -7   0   -0.80    1.10
  -3   7   0   -0.20    0.70
  -3  -7   0   -0.40    1.10
  -3   7   0    0.00    1.50
   3   7   0   -0.60    0.80
  -3   7   0   -1.70    0.90
   3  -7   0    0.00    0.70
   3   7   0   -1.80    0.90
   3   7   0   -0.90    1.00
   3  -7   0    0.70    0.90
   3   7   0   -0.30    1.00
   3  -7   0   -0.60    1.50
   3   7  -1   40.00    3.40
  -3  -7  -1   49.30    3.00
   3  -7   1   42.90    3.30
  -3  -7  -1   44.20    3.10
   3  -7   1   45.00    3.90
  -3   7   1   41.60    2.80
  -3  -7  -1   43.20    3.40
   3   7  -1   45.70    2.90
   3   7  -1   43.20    4.10
  -3   7   1   38.40    3.30
  -3   7   1   42.30    3.30
   3  -7   1   36.70    3.60
  -3  -7   1   42.30    3.00
  -3   7  -1   44.50    3.60
   3  -7  -1   43.50    4.10
  -3  -7   1   43.70    3.80
   3   7   1   43.40    3.60
  -3   7  -1   42.40    3.90
   3  -7  -1   40.60    3.20
   3   7   1   40.60    3.00
  -3   7  -1   41.80    3.40
  -3  -7   1   44.50    3.10
   3  -7  -1   42.70    2.90
   3   7   1   42.50    3.10
   3  -7  -1   46.90    3.40
   3   7  -2  480.45   28.10
  -3  -7  -2  460.75   28.00
  -3  -7  -2  463.45   27.60
   3  -7   2  446.76   27.50
   3  -7   2  470.85   27.70
  -3   7   2  463.75   27.80
  -3   7   2  478.95   27.40
   3   7   2  468.95   27.70
  -3   7  -2  461.65   28.00
  -3  -7   2  468.55   27.60
  -3   7  -2  461.75   27.50
   3  -7  -2  477.25   27.50
   3  -7  -2  458.25   27.50
   3  -7   3   36.10    4.40
   3  -7   3   34.40    3.90
  -3   7   3   34.50    4.60
  -3  -7  -3   28.90    5.80
  -3  -7  -3   37.40    4.20
  -3   7   3   35.40    3.70
   3   7  -3   33.20    5.90
   3   7   3   37.80    4.20
  -3  -7   3   29.30    4.00
   3  -7  -3   31.60    5.60
  -3   7  -3   41.30    5.90
   3  -7  -3   36.70    3.60
   3   7   3   50.49    4.60
  -3   7  -3   37.90    3.80
  -3   7   4   55.39    6.20
  -3  -7  -4   64.59    6.90
  -3  -7  -4   62.39    9.90
   3   7  -4   74.79    9.20
   3  -7   4   55.59    7.00
   3  -7  -4   58.49    5.70
   3   7   4   62.09    7.20
   3  -7  -4   51.89    9.40
  -3  -7   4   54.99    6.40
  -3   7  -4   61.59   10.20
   4  -7   0  344.17   21.50
   4  -7   0  371.16   21.30
   4   7   0  344.17   21.30
  -4   7   0  358.26   21.50
   4   7   0  364.46   21.30
   4   7   0  348.27   21.20
  -4   7   0  392.46   21.20
  -4  -7   0  354.76   21.40
   4  -7   0  352.16   21.20
  -4  -7   0  356.06   21.20
   4   7   0  367.06   21.20
  -4   7   0  355.26   21.20
  -4  -7   0  379.06   21.40
   4   7  -1 1085.89   63.19
  -4  -7  -1 1044.60   63.19
   4  -7   1 1030.90   63.39
   4  -7   1 1037.60   63.39
  -4   7   1 1073.99   63.59
  -4   7   1 1067.29   63.19
   4  -7   1 1061.79   63.39
  -4  -7  -1 1088.39   63.39
   4   7  -1 1099.09   63.49
  -4  -7  -1 1133.39   63.19
  -4   7   1 1063.79   63.39
   4  -7  -1 1091.59   63.19
   4   7   1 1090.89   63.19
  -4  -7   1 1086.39   63.59
   4   7   1 1087.49   63.29
  -4   7  -1 1199.68   63.49
  -4   7  -1 1135.09   63.39
  -4  -7   1 1107.79   63.29
  -4  -7   1 1076.29   63.29
   4  -7  -1 1115.99   63.29
   4  -7  -1 1036.10   63.49
  -4   7  -1 1089.39   63.49
   4  -7  -1 1075.49   63.29
   4  -7  -1 1061.49   63.19
   4  -7   2  158.68   10.00
  -4  -7  -2  156.58   10.60
   4   7  -2  163.78   10.90
  -4  -7  -2  160.48   10.10
  -4   7   2  152.98   10.20
   4  -7   2  152.48   10.30
  -4   7   2  155.78    9.70
  -4   7  -2  153.48   10.00
   4   7   2  157.38   10.00
   4   7   2  161.58   10.00
  -4  -7   2  163.08    9.90
   4  -7  -2  149.09   10.90
  -4   7   3   11.80    3.60
   4   7  -3   11.80    5.10
   4  -7   3    9.40    3.60
  -4   7   3   11.60    2.90
  -4  -7  -3    1.90    4.80
  -4  -7  -3    5.00    3.50
   4   7   3    5.30    3.20
   4   7   3    8.10    3.60
   4  -7  -3   10.40    2.60
  -4   7  -3    9.30    5.30
   4  -7  -3    3.70    4.90
  -4  -7   3    7.00    3.00
  -4   7   4  132.49   10.20
  -4  -7  -4  124.59   12.40
   4   7  -4  122.09   12.50
  -4  -7  -4  131.49   11.50
   4  -7   4  129.19   11.40
  -4   7  -4  142.19   13.40
  -4  -7   4  137.39   10.50
   4   7   4  140.79   11.90
   4  -7  -4  122.99   12.60
   5   7   0    1.30    1.20
   5   7   0    2.10    1.20
   5   7   0   -0.20    1.60
   5  -7   0   -0.10    0.90
  -5   7   0   -1.30    0.90
  -5  -7   0    0.60    1.70
  -5   7   0   -1.60    1.00
   5   7   0   -0.40    1.00
   5  -7   0   -1.50    1.20
  -5  -7   0   -0.40    1.60
  -5   7   0   -2.70    1.90
  -5   7   1   10.40    1.30
  -5  -7  -1   11.50    2.10
  -5   7   1   12.10    1.90
   5  -7   1   10.60    2.20
   5   7  -1    8.40    1.60
   5   7  -1    6.20    2.40
   5  -7   1    4.60    2.10
  -5  -7  -1    9.60    1.50
  -5   7   1    8.00    2.80
  -5  -7   1   11.40    1.80
  -5  -7   1   11.40    1.50
  -5  -7   1    9.20    3.10
   5  -7  -1    8.40    2.00
   5   7   1    8.70    1.30
  -5   7  -1    8.00    2.20
   5  -7  -1   10.50    1.40
   5  -7  -1   11.20    1.40
   5   7   1   10.70    1.60
  -5   7  -1    7.20    2.00
   5  -7  -1   12.20    1.80
   5   7  -2  426.16   24.70
   5  -7   2  408.26   25.20
  -5  -7  -2  415.36   25.20
  -5   7   2  420.36   25.30
  -5   7   2  424.36   25.30
  -5  -7  -2  407.36   25.30
   5   7  -2  443.36   25.70
   5   7  -2  423.96   24.70
   5   7   2  412.46   25.00
  -5  -7   2  423.76   25.00
   5  -7  -2  420.06   25.00
  -5  -7   2  418.16   24.90
  -5   7  -2  436.56   25.30
   5   7   2  441.76   25.10
   5  -7  -2  415.96   25.60
  -5   7  -2  409.46   25.50
   5  -7   3  369.86   24.30
  -5   7   3  389.46   24.50
  -5   7   3  394.46   23.80
  -5  -7  -3  415.56   25.10
   5   7  -3  397.96   25.20
  -5  -7  -3  403.46   24.30
   5  -7  -3  405.26   25.10
  -5   7  -3  403.76   24.20
   5   7   3  413.56   24.30
   5  -7  -3  379.46   23.80
  -5  -7   3  404.16   24.00
  -5   7  -3  395.46   25.10
  -5   7   4  143.09   11.40
  -5  -7  -4  156.18   16.20
  -5  -7  -4  138.39   12.00
   5   7  -4  178.28   15.70
   5  -7   4  150.28   12.40
  -5  -7   4  147.69   11.40
   5  -7  -4  156.08   15.30
   5   7   4  130.09   13.70
  -5   7  -4  157.08   13.90
   6   7   0  247.28   14.70
   6  -7   0  280.07   14.70
  -6   7   0  240.38   15.30
   6   7   0  247.18   15.20
  -6   7   0  246.88   14.60
   6  -7   0  245.28   14.70
  -6  -7   0  248.18   14.90
  -6   7   0  221.38   14.60
  -6   7   1   20.30    3.30
  -6   7   1   22.50    2.50
   6  -7   1   18.40    2.50
   6   7  -1   22.00    2.80
   6   7  -1   19.70    2.40
  -6  -7  -1   17.90    2.80
   6  -7   1   19.60    2.30
  -6  -7   1   22.40    3.60
   6  -7  -1   22.40    1.90
   6  -7  -1   17.80    2.40
  -6  -7   1   20.60    2.10
   6  -7  -1   17.70    2.00
  -6   7  -1   21.30    2.50
  -6   7  -1   16.50    3.00
   6   7   1   16.90    2.10
  -6  -7   1   19.20    2.50
   6   7  -2  220.98   13.90
  -6   7   2  207.08   13.30
  -6   7   2  204.78   12.50
  -6  -7  -2  206.88   12.80
  -6  -7  -2  201.38   13.20
   6  -7   2  206.38   13.10
  -6  -7  -2  205.98   13.20
   6   7  -2  208.68   12.60
  -6   7  -2  208.68   13.30
   6   7   2  205.58   12.70
   6  -7  -2  213.68   13.70
  -6  -7   2  197.48   12.80
   6  -7  -2  210.38   12.80
  -6   7  -2  198.48   13.50
  -6  -7   2  217.48   12.70
   6   7   2  209.28   12.90
  -6  -7  -3   81.29    8.00
  -6   7   3   92.49    8.20
   6  -7   3   83.59    7.70
   6   7  -3   94.99    9.70
  -6   7   3   81.49    6.80
  -6  -7  -3   86.89    9.50
  -6  -7   3   81.89    6.90
  -6   7  -3   94.09    8.50
   6  -7  -3   87.09    6.70
  -6   7  -3   79.29    8.30
   6  -7  -3   91.69    8.40
   6   7   3   91.99    7.90
   6  -7   4  220.18   15.40
   6   7  -4  203.38   17.60
  -6  -7  -4  225.98   18.60
  -6   7   4  201.28   14.20
  -6  -7  -4  192.08   15.60
  -6  -7   4  201.88   14.30
   6   7   4  213.28   15.80
   6  -7  -4  212.78   18.00
  -6   7  -4  194.48   18.60
   7  -7   0   -0.10    1.60
  -7  -7   0    3.90    2.30
  -7   7   0   -0.20    1.20
  -7   7   0    0.50    2.40
   7   7   0    1.50    1.40
  -7   7   1    0.50    2.90
   7   7  -1    4.00    2.50
   7   7  -1   -0.80    2.00
   7  -7   1    3.70    2.10
  -7  -7  -1   -0.40    2.50
  -7   7   1    1.70    2.10
   7  -7   1    2.90    1.80
  -7   7  -1    4.40    1.80
  -7  -7   1    3.50    1.40
  -7  -7   1    2.00    2.40
   7   7   1    3.70    1.60
   7  -7  -1    3.50    1.80
  -7   7  -1   -0.20    2.60
   7   7  -2   59.89    5.20
  -7   7   2   62.39    5.90
   7   7  -2   62.79    6.00
  -7   7   2   62.59    4.70
   7  -7   2   62.19    5.50
  -7  -7  -2   63.39    6.10
  -7  -7  -2   67.89    5.70
  -7  -7   2   66.39    5.80
  -7  -7   2   61.19    4.90
   7   7   2   60.79    4.80
   7  -7  -2   65.99    6.90
   7  -7  -2   63.49    5.10
  -7   7  -2   60.29    5.50
  -7   7  -2   59.19    6.50
   7  -7  -2   66.89    5.10
   7   7   2   54.39    5.40
  -7   7   3  244.88   15.40
  -7  -7  -3  247.28   17.00
   7  -7   3  247.68   16.30
  -7   7   3  248.98   16.50
   7   7  -3  235.08   17.30
  -7  -7  -3  256.17   16.40
  -7   7  -3  219.78   17.20
   7   7   3  257.27   16.30
  -7  -7   3  257.47   15.70
   7  -7  -3  265.87   17.60
  -7   7  -3  244.08   16.70
   7  -7  -3  254.47   15.50
   7  -7   4   53.89    8.00
   7   7  -4   63.29   10.00
  -7   7   4   56.39    6.50
  -7  -7  -4   56.39   10.90
  -7  -7   4   65.69    6.80
   7   7   4   44.10    8.10
  -7   7  -4   57.19   11.30
   7  -7  -4   62.39   10.20
  -8   7   0  382.56   23.30
   8  -7   0  428.66   23.40
  -8   7   0  389.16   24.10
  -8  -7   0  389.46   23.80
   8  -7   0  394.96   23.40
   8   7   0  389.66   23.40
   8  -7   1  109.09    7.10
  -8  -7  -1  102.19    7.90
  -8   7   1  107.89    8.20
   8   7  -1  106.19    7.20
  -8   7   1   91.19    7.80
   8   7  -1  100.99    7.70
  -8  -7   1  107.99    6.80
  -8   7  -1  111.29    8.10
   8   7   1  104.39    6.90
  -8  -7   1  104.69    7.70
   8  -7  -1  102.29    6.70
  -8   7   2   10.90    3.40
   8  -7   2   10.10    3.10
  -8  -7  -2    7.70    4.00
  -8   7   2   11.40    2.20
  -8   7   2   12.40    4.30
   8  -7   2    9.80    4.20
   8   7  -2    8.60    3.90
  -8  -7   2   12.40    3.90
   8  -7  -2   11.80    2.70
  -8   7  -2   11.10    3.20
   8  -7  -2    3.00    3.90
   8  -7  -2   12.90    2.60
  -8   7  -2   13.50    4.20
  -8  -7   2   13.40    2.40
   8   7   2   12.30    3.10
  -8   7  -2    7.70    3.70
  -8  -7  -3    7.40    5.30
  -8   7   3    7.00    4.60
  -8   7   3    4.30    3.10
  -8  -7  -3   -3.40    5.60
   8   7  -3    2.10    5.50
  -8   7  -3    2.70    5.40
   8   7   3   -5.20    4.20
   8  -7  -3    0.50    3.20
  -8  -7   3    3.10    3.60
   8  -7  -3    6.40    5.80
  -8   7  -3    1.70    5.90
  -8   7   4   83.59    7.80
   8   7  -4   91.79   12.00
   8  -7   4   89.29    9.30
  -8  -7  -4   80.69   10.30
  -8  -7   4   94.09    9.30
   8   7   4  114.39    9.90
   8  -7  -4   81.49   11.30
   9   7   0   -2.00    1.40
  -9   7   0   -1.70    3.10
  -9  -7   0    6.30    3.30
  -9   7   0    0.60    1.60
   9  -7   0   -0.80    1.70
   9   7  -1   53.09    5.70
  -9   7   1   70.39    5.90
  -9   7   1   49.00    5.30
   9   7  -1   54.19    4.80
  -9  -7  -1   58.79    5.30
   9  -7   1   51.39    4.90
   9  -7  -1   54.69    4.20
  -9  -7   1   65.79    5.20
   9   7   1   48.90    4.70
  -9  -7   1   54.99    4.50
  -9   7  -1   54.49    5.50
   9  -7   2    2.00    3.40
   9   7  -2   -1.90    3.90
  -9  -7  -2    5.80    4.50
  -9   7   2    2.80    2.30
  -9   7   2    0.60    4.50
  -9   7   2    0.90    3.20
  -9  -7   2    5.40    3.90
   9   7   2    5.70    3.00
   9  -7  -2    1.70    2.30
  -9   7  -2   -6.70    4.20
   9  -7  -2    3.50    4.00
  -9  -7   2    1.20    2.40
   9  -7  -2   -5.70    2.80
   9  -7   3   16.90    5.10
  -9   7   3   10.60    5.20
  -9  -7  -3    5.20    5.70
   9   7  -3   11.30    6.00
  -9   7   3    9.70    3.50
   9  -7  -3    8.00    3.70
  -9   7  -3    5.70    7.20
   9  -7  -3    9.40    3.80
   9   7   3    6.60    7.20
   9  -7  -3   19.50    6.20
  -9   7  -3    5.80    6.20
  -9  -7   3   21.70    4.00
   9   7  -4   59.59   11.00
  -9   7   4   68.19    7.30
   9  -7   4   61.99    8.90
  -9  -7  -4   73.99   10.20
   9   7   4   65.39    9.30
  -9  -7   4   61.79    7.30
   9  -7  -4   69.79   10.60
  10   7   0  156.98    9.70
 -10  -7   0  159.08   10.90
  10  -7   0  150.28    9.80
 -10   7   0  145.49   11.30
  10  -7   1  222.88   14.60
  10   7  -1  230.78   14.40
 -10   7   1  227.88   14.60
 -10   7   1  228.28   15.60
 -10  -7  -1  239.58   15.30
  10   7   1  231.78   14.50
 -10  -7   1  240.08   15.30
  10  -7  -1  235.88   14.90
 -10  -7   1  240.58   14.30
  10  -7  -1  243.18   14.20
 -10   7  -1  236.88   15.60
 -10   7   2   80.29    7.60
  10   7  -2   77.99    7.40
 -10   7   2   83.99    8.20
  10  -7   2   92.99    7.50
 -10  -7  -2   80.39    7.70
  10   7  -2   96.29    8.70
  10  -7  -2   82.59    7.50
  10   7   2   78.39    7.40
 -10  -7   2   77.49    6.50
 -10  -7   2   84.69    8.20
 -10   7  -2   79.39    8.00
  10  -7  -2   92.99    7.00
  10  -7  -2   78.99    6.20
  10   7  -3  154.28   14.40
 -10   7   3  129.09    9.30
 -10  -7  -3  147.29   13.10
  10  -7   3  133.59   11.30
  10  -7  -3  128.39    9.70
  10  -7  -3  129.29   13.00
 -10   7  -3  121.99   12.80
  10  -7  -3  140.09   10.00
  10   7   3  118.09   11.20
 -10  -7   3  124.69    9.70
  10   7  -4   11.80    9.90
  10  -7   4   32.10    8.20
 -10   7   4   17.60    5.90
 -10  -7  -4   16.50    9.60
  10  -7  -4   23.80   10.20
 -10  -7   4   10.10    5.90
  10  -7  -4    8.00    5.40
  10   7   4    3.10    8.50
 -11  -7   0   -3.50    3.90
  11   7   0   -1.90    2.00
  11  -7   0   -2.00    2.40
 -11   7   0    4.30    4.40
  11  -7   1  171.48   11.80
 -11   7   1  196.18   13.40
 -11   7   1  165.88   11.70
  11   7  -1  182.08   11.50
 -11  -7  -1  180.68   13.10
 -11  -7   1  170.88   12.80
  11  -7  -1  172.68   12.10
 -11   7  -1  209.78   13.50
  11   7   1  184.38   11.70
  11  -7  -1  185.18   11.20
  11   7  -2    0.30    4.70
 -11  -7  -2    6.10    5.60
 -11   7   2    9.90    4.10
 -11   7   2    6.70    5.90
  11  -7   2    7.30    4.70
  11   7  -2    7.70    3.60
  11  -7  -2    6.60    3.50
  11   7   2    9.20    4.20
 -11   7  -2    3.40    6.10
  11  -7  -2   13.80    2.90
 -11  -7   2    5.70    4.90
  11  -7  -2    4.20    4.70
 -11  -7   2    9.20    3.00
 -11   7   3   30.80    4.80
 -11  -7  -3   42.90    8.50
  11   7  -3   32.60    5.70
  11  -7   3   32.40    6.60
  11   7  -3   25.40    7.70
 -11  -7   3   33.30    5.00
 -11   7  -3   33.90    8.30
  11  -7  -3   39.30    7.60
  11  -7  -3   32.50    4.80
  11   7   3   21.70    6.20
  12  -7   0  679.33   41.30
  12   7   0  700.73   41.20
 -12   7   0  694.63   42.30
 -12  -7   0  722.83   42.10
  12   7  -1   53.89    5.50
  12  -7   1   48.70    5.20
 -12   7   1   60.09    7.10
 -12   7   1   54.39    5.70
 -12  -7  -1   51.69    6.60
  12   7  -1   59.99    4.70
  12   7   1   47.10    4.90
  12  -7  -1   43.50    4.70
 -12  -7   1   53.99    6.30
  12  -7  -1   52.19    5.40
 -12   7  -1   40.20    6.70
 -12  -7  -2   13.70    6.50
 -12   7   2   10.90    7.00
  12  -7   2   15.00    4.90
  12   7  -2   22.70    4.10
  12   7  -2   19.80    5.30
  12  -7  -2   16.00    4.10
 -12  -7   2   18.70    3.50
 -12   7  -2   19.90    7.10
 -12  -7   2   16.80    5.80
  12   7   2   13.60    4.60
  12  -7  -2   17.70    3.30
  12  -7  -2   15.20    5.20
  12  -7   3   -2.60    6.50
  12   7  -3    2.30    5.20
 -12   7   3    0.00    4.20
 -12  -7  -3   13.60    8.80
  12   7  -3   -1.50    7.00
 -12  -7   3    7.80    4.30
  12  -7  -3   -6.60    6.80
  12  -7  -3    5.70    4.30
  12   7   3   -5.10    6.10
  12  -7  -3   -1.00    4.70
 -12   7  -3    5.20    9.30
  13  -7   0    1.20    3.10
 -13  -7   0   -0.50    5.50
 -13   7   1  150.98   12.80
  13   7  -1  130.39    9.50
  13  -7   1  118.79   11.70
 -13  -7  -1  151.38   12.80
  13   7   1  133.99   10.10
  13  -7  -1  142.59   10.50
  13  -7  -1  133.89    9.30
 -13   7  -1  148.39   12.90
 -13  -7   1  147.99   12.20
 -13  -7  -2   22.40    7.60
  13  -7   2   28.00    5.80
  13   7  -2   24.60    5.80
  13   7  -2   25.20    4.50
 -13   7   2   13.70    7.80
  13   7   2   26.90    5.40
 -13  -7   2   29.20    6.90
 -13  -7   2   23.00    4.10
  13  -7  -2   27.10    4.80
  13  -7  -2   16.60    5.90
 -13   7  -2   27.70    8.80
  13   7  -3    4.20    8.00
 -13  -7  -3   18.00    9.40
  13  -7   3   16.80    7.20
  13   7  -3    8.20    5.70
 -13   7  -3    6.70   10.70
  13  -7  -3   13.40    7.80
  13   7   3    2.60    7.00
 -13  -7   3    8.70    4.80
  13  -7  -3    4.10    5.10
  13  -7  -3    4.80    4.10
  14   7   0    2.20    3.30
  14  -7   0   -3.00    3.50
 -14   7   0   -1.40    6.30
 -14  -7   0   -1.20    6.20
  14  -7   1    8.30    4.50
 -14  -7  -1  -12.50    6.40
 -14   7   1   10.10    7.10
  14   7  -1   -0.30    3.10
  14   7   1    2.20    4.10
 -14   7  -1    3.00    7.10
  14  -7  -1    4.30    3.20
 -14   7   2   26.40    9.10
 -14  -7  -2   28.80    8.60
  14   7  -2   23.50    4.80
  14  -7   2   25.70    6.40
 -14  -7   2   33.30    7.90
  14  -7  -2   28.10    5.20
  14  -7  -2   21.00    3.70
 -14   7  -2   27.90   10.10
  14   7   2   28.70    6.00
  15  -7   0    3.00    4.30
  15   7   0    2.90    4.00
 -15  -7   0    2.50    7.40
 -15   7   0   -8.30    7.00
  15  -7   1    1.40    5.30
  15   7  -1    3.90    3.40
 -15   7   1    3.10    7.90
 -15  -7  -1    6.90    7.80
  15  -7  -1   -3.80    3.50
 -15  -7   1    8.10    7.40
 -15   7  -1  -10.80    8.30
  15   7   1    1.90    4.60
  15  -7   2    6.20    6.70
 -15  -7  -2    7.10    9.00
  15   7  -2    2.10    4.20
 -15   7   2   -1.50    9.90
  15   7   2    7.10    6.40
  15  -7  -2    1.50    5.00
  15  -7  -2   -2.00    3.40
 -15   7  -2  -19.80   10.90
 -15  -7   2  -19.70    8.20
 -16   7   0    5.10    8.60
  16  -7   0    2.10    4.60
  16   7   0    5.30    4.70
 -16  -7   0   -5.00    8.60
  16  -7   1    5.10    6.00
 -16   7   1  -11.80    9.20
 -16  -7  -1   -1.40    9.20
  16   7  -1    6.00    4.10
 -16  -7   1   -9.80    8.60
  16   7   1    5.60    5.50
 -16   7  -1    6.30   10.20
  16  -7  -1    4.50    4.40
   0  -8   0 1251.37   74.89
   0   8   0 1275.57   74.89
   0   8   0 1333.27   74.99
   0  -8   1   -1.60    1.10
   0  -8  -1    0.90    1.20
   0   8  -1   -3.90    1.80
   0  -8   1   -5.10    1.90
   0  -8   1   -1.50    1.00
   0  -8  -1   -1.10    1.10
   0  -8   1   -3.10    0.60
   0   8  -1    0.00    1.10
   0   8   1   -2.40    0.90
   0   8   1    0.50    1.10
   0  -8  -2  235.98   14.10
   0  -8  -2  242.88   14.20
   0   8   2  223.38   14.10
   0   8  -2  243.88   15.00
   0  -8   2  234.18   14.30
   0   8   2  227.68   14.40
   0   8   3    3.10    2.70
   0  -8  -3    0.30    2.80
   0  -8   3    3.80    3.40
   0   8  -3   -6.90    4.50
   0  -8  -3   -4.20    4.50
   0   8   3   -2.80    3.00
   0   8  -4   11.00    8.70
   0   8   4   11.50    4.60
   0  -8  -4   -4.70    4.30
   0  -8  -4   -6.50    8.10
   0  -8   4    7.40    5.10
  -1  -8   0   -1.60    0.50
   1  -8   0   -1.70    1.10
   1  -8   0   -3.90    1.30
  -1   8   0   -2.40    0.80
   1  -8   0   -3.20    0.80
   1   8   0   -1.40    0.80
  -1  -8   0   -2.80    1.10
   1   8   0   -3.20    1.10
  -1   8   0   -2.00    1.10
   1   8   0   -1.30    0.60
  -1  -8   0   -2.00    0.80
  -1   8   1   38.40    2.90
   1   8  -1   38.50    2.40
  -1  -8  -1   41.60    2.90
  -1  -8  -1   44.60    3.00
   1   8  -1   33.20    3.00
   1  -8   1   40.10    2.90
   1  -8   1   34.60    2.60
   1  -8   1   36.80    3.90
   1  -8   1   35.60    2.90
  -1   8   1   35.40    2.90
   1   8  -1   37.30    3.70
  -1  -8   1   34.80    2.80
   1   8   1   36.80    3.00
  -1   8  -1   38.30    3.00
   1  -8  -1   35.80    3.00
  -1   8  -1   37.70    3.70
   1  -8  -1   43.40    2.90
  -1  -8   1   39.00    2.40
   1   8   1   38.00    2.80
  -1  -8   1   42.40    4.00
  -1   8  -1   37.30    3.00
   1  -8   2  248.98   15.30
  -1  -8  -2  254.87   15.10
  -1   8   2  265.87   15.10
  -1  -8  -2  227.78   15.50
   1   8  -2  252.57   15.90
  -1   8   2  248.38   15.40
   1  -8  -2  244.58   15.10
   1  -8  -2  257.17   15.10
   1   8   2  254.07   15.40
  -1  -8   2  257.07   15.30
  -1   8  -2  253.27   15.90
   1   8   2  251.67   15.10
   1   8  -3  129.99   11.40
  -1  -8  -3  141.29    9.40
  -1   8   3  142.99    9.40
  -1   8   3  136.29   10.00
   1  -8   3  134.29    9.80
  -1  -8  -3  142.59   11.20
   1  -8  -3  145.39   11.20
  -1  -8   3  144.69    9.70
  -1   8  -3  144.49   11.50
   1   8   3  141.69    9.60
   1   8   3  146.29   10.00
   1  -8  -3  138.49    9.40
  -1  -8  -4    4.60    4.80
   1   8  -4   -1.80    8.30
   1  -8   4    0.00    5.10
  -1   8   4    5.90    4.50
   1  -8  -4    3.20    8.20
  -1   8  -4    3.80    8.00
  -1  -8   4    1.40    4.70
   1  -8  -4    6.90    4.40
   1   8   4    6.60    5.00
  -2  -8   0    7.80    0.90
   2   8   0    7.80    0.90
  -2   8   0    7.80    1.10
   2  -8   0    8.40    1.70
  -2   8   0    7.40    1.70
   2   8   0   10.60    1.20
   2  -8   0    7.80    1.10
  -2   8   0    6.70    1.30
   2   8   0   10.10    1.40
  -2  -8   0    8.90    1.20
   2  -8   0   10.40    0.90
  -2  -8   0    7.00    1.40
   2  -8   0    7.10    1.30
  -2   8   1  156.98    9.90
   2  -8   1  152.28   10.20
   2  -8   1  168.98    9.90
  -2  -8  -1  177.28    9.80
  -2  -8  -1  172.18    9.70
   2   8  -1  163.88   10.30
   2  -8   1  145.39    9.90
  -2   8   1  161.88    9.90
   2   8  -1  162.48    9.90
   2   8  -1  163.28    9.60
  -2  -8  -1  163.78    9.90
   2   8   1  169.38    9.80
  -2   8  -1  163.68   10.20
  -2   8  -1  159.18   10.00
   2  -8  -1  160.28   10.30
  -2  -8   1  158.28   10.40
  -2   8  -1  158.18    9.90
  -2  -8   1  163.48    9.80
  -2  -8   1  170.98    9.70
   2   8   1  160.58    9.80
   2  -8  -1  162.98    9.90
   2  -8  -1  162.48    9.90
   2   8   1  159.08   10.00
   2  -8   2   41.30    3.40
   2  -8   2   31.90    2.90
   2   8  -2   31.60    4.10
  -2  -8  -2   35.50    3.30
  -2   8   2   32.50    3.40
  -2   8   2   33.60    3.20
   2  -8  -2   39.70    3.40
  -2   8  -2   29.50    4.20
   2   8   2   40.20    3.20
   2   8   2   31.70    3.30
   2  -8  -2   35.90    3.40
  -2   8  -2   32.70    3.40
  -2  -8   2   37.50    3.40
   2  -8   3   17.30    3.40
  -2  -8  -3   11.70    3.30
   2  -8   3   12.50    2.40
   2   8  -3   13.30    4.90
  -2   8   3   15.50    3.00
  -2  -8  -3   14.80    4.90
  -2   8   3   16.90    3.50
  -2   8  -3   20.40    5.20
  -2  -8   3   14.40    3.20
   2  -8  -3   12.90    2.90
   2   8   3   16.00    3.50
   2  -8  -3   11.10    5.00
   2   8   3   19.10    3.30
  -2  -8  -4    0.80    4.90
   2   8  -4   12.80    7.80
  -2   8   4    4.20    4.50
  -2  -8  -4    8.40    8.60
   2  -8   4    9.00    5.60
   2  -8  -4    1.90    4.10
  -2  -8   4    7.10    4.80
   2  -8  -4    7.20    7.90
   2   8   4    2.60    5.30
   3  -8   0   -3.40    1.50
  -3  -8   0   -2.10    1.40
  -3  -8   0   -1.30    1.10
  -3  -8   0   -0.30    0.70
  -3   8   0   -1.90    1.00
   3   8   0   -0.90    1.10
   3  -8   0   -0.50    1.20
   3   8   0   -1.20    0.90
  -3   8   0   -0.80    1.60
   3   8   0   -2.10    1.10
   3  -8   0   -1.50    1.00
   3  -8   0   -1.60    0.70
   3   8   0   -2.40    0.80
  -3   8   0   -1.80    0.70
   3   8  -1   43.50    4.00
   3   8  -1   36.60    3.30
   3  -8   1   35.30    3.30
  -3  -8  -1   38.50    3.10
  -3   8   1   37.50    3.30
   3  -8   1   39.50    3.50
   3   8  -1   41.00    2.70
  -3  -8  -1   32.90    3.20
  -3   8   1   36.60    3.10
  -3  -8  -1   37.50    2.80
   3  -8   1   39.80    3.10
   3   8   1   41.00    3.60
  -3   8  -1   34.80    3.50
  -3  -8   1   45.40    3.90
   3  -8  -1   40.80    3.20
   3   8   1   40.50    2.90
  -3  -8   1   42.10    3.00
   3  -8  -1   40.60    3.10
   3   8   1   36.70    2.90
  -3   8  -1   40.30    3.80
  -3   8  -1   40.60    3.30
  -3  -8   1   39.10    2.90
   3  -8  -1   41.50    3.70
   3  -8   2    1.20    2.00
  -3   8   2    5.40    1.60
   3  -8   2    1.10    2.40
   3   8  -2    7.00    3.20
  -3  -8  -2    3.70    2.10
  -3   8   2    4.20    2.30
  -3   8  -2    2.40    3.40
  -3   8  -2    0.30    2.10
   3  -8  -2    7.90    1.90
   3   8   2    8.90    2.60
  -3  -8   2   10.20    2.00
   3  -8   3    5.80    3.30
  -3   8   3    3.70    2.60
   3  -8   3    6.20    3.60
  -3  -8  -3    0.60    4.90
   3   8  -3    1.20    4.80
  -3  -8  -3    3.00    3.40
  -3   8   3    1.10    3.30
  -3   8  -3    4.10    2.90
   3  -8  -3    3.90    2.70
  -3   8  -3    4.70    5.10
   3  -8  -3    0.80    4.60
   3   8   3    0.70    2.90
  -3  -8   3    7.60    3.10
   3   8   3   -6.40    3.30
  -3  -8  -4    2.20    8.60
   3   8  -4    5.90    7.50
  -3  -8  -4   28.10    5.40
  -3   8   4   19.30    4.50
   3  -8   4    6.90    5.60
  -3  -8   4   24.80    5.10
   3   8   4   23.90    5.90
   3  -8  -4   17.00    4.60
   3  -8  -4   17.80    8.50
  -3   8  -4   14.70   10.00
  -4   8   0 1576.74   94.89
  -4  -8   0 1632.54   94.59
   4  -8   0 1570.94   94.79
   4   8   0 1603.54   94.69
  -4  -8   0 1611.84   94.69
   4  -8   0 1712.03   94.69
   4  -8   0 1574.84   94.59
   4   8   0 1629.94   94.69
   4   8   0 1625.44   94.59
   4   8   0 1574.74   94.59
  -4  -8   0 1689.93   94.69
  -4   8   0 1623.64   94.59
  -4   8   0 1701.83   94.59
   4  -8   1  459.55   28.50
  -4  -8  -1  471.35   28.20
   4   8  -1  501.65   28.60
   4  -8   1  463.15   28.50
  -4  -8  -1  477.55   28.40
  -4   8   1  467.65   28.60
  -4   8   1  466.15   28.10
   4  -8   1  478.65   28.40
  -4   8   1  481.25   28.40
   4   8  -1  486.25   28.20
   4   8   1  499.95   28.30
  -4  -8   1  470.65   28.70
   4  -8  -1  475.25   28.10
   4  -8  -1  479.45   28.20
   4   8   1  471.55   28.20
  -4  -8   1  491.75   28.20
  -4   8  -1  488.85   28.50
   4  -8  -1  490.85   28.40
  -4   8  -1  516.65   28.50
  -4  -8   1  478.55   28.30
   4  -8  -1  493.25   28.30
  -4  -8  -2   -2.30    2.20
  -4   8   2    4.70    2.40
   4   8  -2    1.60    3.30
   4  -8   2    3.30    2.10
  -4   8   2    0.60    1.60
   4  -8   2    4.80    3.00
  -4  -8   2   -0.20    1.70
  -4   8  -2    3.20    2.50
   4   8   2    0.30    2.20
   4   8   2    1.80    2.00
   4  -8  -2    2.00    1.90
   4  -8  -2    0.20    2.20
  -4   8  -2    0.50    3.40
  -4   8   3   24.30    3.40
   4   8  -3   23.70    5.40
  -4  -8  -3   26.60    5.60
  -4  -8  -3   24.00    4.00
   4  -8   3   24.70    4.10
  -4   8   3   26.60    4.30
  -4  -8   3   22.70    3.60
  -4   8  -3   19.90    5.50
   4  -8  -3   24.90    3.30
   4   8   3   16.60    3.70
   4   8   3   27.30    3.90
   4  -8  -3   26.50    5.50
  -4   8  -3   26.10    4.20
  -4  -8  -4    3.90    5.40
  -4  -8  -4   16.00    9.10
   4   8  -4    5.70    7.70
  -4   8   4   22.00    4.70
   4  -8   4   19.80    5.90
  -4  -8   4   15.80    4.90
   4  -8  -4    8.50    8.70
   4  -8  -4    6.40    4.20
  -4   8  -4    1.10    8.90
   4   8   4    9.90    6.00
  -5   8   0   -0.30    1.10
   5   8   0   -0.10    1.70
   5  -8   0    0.30    1.00
  -5  -8   0   -1.30    1.80
   5   8   0    0.40    1.50
   5   8   0    1.40    1.30
   5  -8   0   -2.10    1.40
   5   8   0    0.40    1.10
  -5   8   0    1.20    1.10
  -5  -8   0   -0.40    1.80
  -5   8   0   -2.90    2.00
  -5   8   1  228.48   14.30
   5   8  -1  232.28   14.10
   5  -8   1  226.88   14.40
  -5  -8  -1  231.38   14.40
   5   8  -1  239.48   14.60
  -5  -8  -1  249.28   14.10
  -5   8  -1  245.98   14.60
   5  -8  -1  232.58   14.00
  -5  -8   1  218.88   14.90
   5  -8  -1  236.38   14.00
  -5   8  -1  253.97   14.40
  -5  -8   1  234.68   14.10
  -5  -8   1  236.18   14.20
   5   8   1  236.18   14.10
   5   8   1  236.88   14.00
   5   8  -2  255.67   15.90
   5   8  -2  247.88   14.60
  -5  -8  -2  249.78   15.50
  -5   8   2  250.17   14.70
   5  -8   2  239.98   15.20
  -5  -8  -2  255.67   15.20
  -5   8   2  251.77   15.30
  -5  -8   2  239.68   14.90
  -5   8  -2  238.88   15.30
  -5  -8   2  245.98   14.80
   5   8   2  253.47   15.00
   5  -8  -2  249.68   15.00
  -5   8  -2  193.98   17.50
   5   8   2  250.77   15.10
  -5   8   3  121.99    8.30
  -5  -8  -3  125.59    9.40
   5   8  -3  133.39   10.90
  -5  -8  -3  119.29   10.90
  -5   8   3  109.69    9.50
   5  -8   3  125.19    9.30
   5  -8  -3  118.89   10.60
   5   8   3  121.69    9.20
  -5  -8   3  119.19    8.60
  -5   8  -3  103.79   10.90
   5   8   3  117.29    8.90
   5  -8  -3  121.39    8.40
  -5   8  -3  125.09    9.30
  -5  -8  -4   -8.20    8.10
  -5   8   4   -0.80    4.60
  -5  -8  -4    8.50    6.00
   5   8  -4   -0.20    7.50
   5  -8   4    1.80    5.80
  -5   8  -4   -3.40    9.90
   5  -8  -4   -4.60    8.40
  -5  -8   4    7.40    5.00
   6  -8   0  158.58    9.30
  -6   8   0  131.79    9.10
   6  -8   0  152.58    9.10
  -6   8   0  157.38    9.10
  -6  -8   0  152.78    9.60
  -6   8   0  144.59   10.00
   6   8   0  151.88    9.20
   6   8   0  156.78    9.20
  -6  -8   0  147.09    9.50
   6   8  -1   22.70    3.00
   6  -8   1   21.80    2.70
   6  -8   1   26.90    2.60
  -6  -8  -1   23.50    2.90
  -6   8   1   26.10    2.70
   6   8  -1   23.20    2.50
  -6   8   1   24.10    3.50
  -6  -8   1   25.30    2.80
   6  -8  -1   25.20    2.30
   6   8   1   21.30    2.20
   6  -8  -1   24.80    2.60
   6   8   1   21.70    2.30
  -6   8  -1   19.90    3.20
  -6  -8   1   27.90    2.30
  -6   8  -1   22.40    2.70
   6  -8  -1   20.10    2.10
   6   8  -2   84.29    7.60
  -6  -8  -2   72.59    6.80
  -6   8   2   86.79    6.60
  -6  -8  -2   77.29    6.60
   6  -8   2   76.59    6.30
   6   8  -2   79.69    5.50
  -6   8   2   79.59    5.60
  -6  -8  -2  103.09    6.40
  -6   8  -2   71.39    7.40
  -6  -8   2   82.39    6.10
   6   8   2   72.99    5.80
   6  -8  -2   81.19    5.90
  -6   8  -2   85.09    6.90
   6   8   2   81.59    6.20
  -6  -8   2   77.89    5.80
  -6  -8  -3    1.80    5.40
  -6   8   3    0.40    3.70
  -6   8   3    2.20    2.80
  -6  -8  -3    0.00    3.90
   6   8  -3    8.70    5.50
   6  -8   3    1.10    3.70
   6  -8  -3   -1.90    2.90
   6   8   3    2.50    3.90
   6  -8  -3    0.20    5.00
  -6   8  -3   -3.60    4.30
  -6   8  -3    5.40    5.80
  -6  -8   3    3.00    3.20
   6   8  -4   14.50    8.80
   6  -8   4   19.60    6.40
  -6   8   4   16.90    4.90
  -6  -8  -4   15.30    7.00
  -6  -8  -4   13.60    9.70
  -6  -8   4   10.20    5.10
   6  -8  -4   15.40    8.50
  -6   8  -4   10.50   10.40
   6   8   4    6.10    6.80
  -7   8   0    1.40    1.30
   7  -8   0   -0.90    1.60
   7   8   0    0.20    1.30
   7   8   0    1.20    1.30
  -7   8   0   -2.80    2.60
  -7  -8   0    0.10    2.20
   7  -8   0   -1.10    1.70
  -7  -8   0    0.80    2.40
  -7   8   1   10.20    3.10
   7   8  -1    4.90    2.00
   7   8  -1    6.90    2.50
  -7  -8  -1    0.50    2.60
   7  -8   1    3.30    2.30
   7  -8   1    6.30    2.00
  -7   8  -1    6.60    2.90
   7   8   1    5.20    1.70
  -7   8  -1    6.70    2.00
   7  -8  -1    8.40    2.10
  -7  -8   1    6.00    1.60
   7  -8  -1    6.20    1.70
  -7  -8   1    4.30    2.50
   7   8  -2   17.80    4.00
  -7   8   2   12.60    3.30
   7  -8   2   17.90    3.00
   7   8  -2   10.90    2.50
  -7   8   2   14.00    2.10
  -7  -8  -2   11.40    3.40
  -7  -8  -2    8.20    3.60
   7  -8  -2   12.80    2.50
  -7   8  -2   13.90    4.00
  -7  -8   2   12.40    2.40
  -7  -8   2   11.80    3.10
   7   8   2    9.20    2.80
   7   8   2   15.70    2.30
  -7   8  -2   18.50    3.80
   7  -8  -2   13.30    3.70
   7  -8  -2   18.10    2.60
  -7   8   3  112.49    9.30
  -7  -8  -3  102.09    9.20
  -7   8   3  108.09    7.60
   7   8  -3   92.99    9.40
   7  -8   3   98.99    8.90
  -7  -8  -3   97.29    9.00
   7  -8  -3  113.09    8.00
   7  -8  -3  102.99   10.70
  -7   8  -3  115.79    9.80
   7   8   3  119.19    9.20
  -7   8  -3   91.29    9.30
  -7  -8   3   99.79    8.00
  -7  -8  -4  -15.90    9.70
   7   8  -4   -1.60    9.00
  -7  -8  -4   20.90    7.50
   7  -8   4    0.70    6.60
  -7   8   4   -0.20    5.20
   7  -8  -4    7.10    8.70
   7   8   4   -6.60    7.00
  -7   8  -4    9.60   11.10
  -7  -8   4   -1.80    4.90
  -8   8   0  386.76   23.70
  -8   8   0  394.96   24.50
   8  -8   0  411.26   23.80
   8   8   0  406.36   23.80
   8  -8   0  412.96   23.80
  -8  -8   0  402.56   24.20
  -8  -8  -1   17.20    3.30
  -8   8   1   19.60    3.70
   8   8  -1   18.50    3.20
   8  -8   1   19.30    2.60
   8   8  -1   18.40    2.70
  -8   8   1   21.70    2.80
  -8  -8   1   16.20    3.20
   8  -8  -1   16.20    2.00
   8  -8  -1   22.10    2.80
  -8  -8   1   20.10    2.30
  -8   8  -1   18.10    2.10
  -8   8  -1   15.00    3.60
   8   8   1   13.70    2.30
  -8   8   2   67.59    5.10
  -8  -8  -2   83.99    7.10
   8  -8   2   69.49    6.30
   8   8  -2   66.29    6.40
  -8   8   2   74.09    6.60
   8  -8  -2   76.19    5.90
   8   8   2   62.79    6.10
  -8  -8   2   73.99    6.80
  -8   8  -2   72.89    6.50
  -8  -8   2   62.89    5.30
  -8   8  -2   56.89    5.90
   8  -8  -2   70.29    5.40
   8  -8  -2   69.79    6.40
   8   8  -3   16.30    6.20
  -8  -8  -3   19.70    5.90
  -8   8   3   24.40    3.70
  -8  -8  -3   10.10    5.90
  -8   8   3   22.90    4.90
   8  -8   3    5.60    6.40
   8   8   3   20.80    4.90
  -8  -8   3   21.00    4.00
   8  -8  -3   14.00    3.70
   8  -8  -3   12.20    6.20
  -8   8  -3   13.90    5.80
  -8   8  -3   16.50    6.30
  -8   8   4    8.50    5.90
  -8  -8  -4   20.50    8.30
   8  -8   4    8.30    7.10
   8   8  -4   16.30    8.90
  -8  -8   4    8.80    5.60
   8   8   4   26.50    7.60
   8  -8  -4   13.70    8.70
  -9   8   0   -0.80    1.60
  -9  -8   0   -0.90    3.10
   9  -8   0   -0.80    1.80
   9  -8   0    1.30    2.10
   9   8   0    0.70    1.50
  -9   8   0    3.20    3.40
   9   8  -1   74.49    7.60
  -9  -8  -1   67.69    6.90
   9   8  -1   75.19    5.90
   9  -8   1   80.59    6.00
  -9   8   1   86.59    7.80
  -9   8   1   73.19    6.20
   9  -8  -1   76.69    6.20
   9   8   1   73.29    5.70
  -9   8  -1   78.29    7.50
   9  -8  -1   78.89    5.20
  -9  -8   1   78.29    6.80
  -9  -8   1   77.39    5.50
  -9   8   2    2.80    2.20
  -9  -8  -2    4.10    4.50
  -9   8   2    9.30    4.60
   9   8  -2    5.60    4.10
  -9   8   2    7.80    3.50
   9  -8   2    9.10    3.30
   9  -8  -2    5.10    3.90
  -9   8  -2    0.90    3.70
   9   8   2    6.30    3.20
  -9  -8   2   14.10    3.80
  -9   8  -2    0.10    4.30
   9  -8  -2    6.30    2.30
   9  -8  -2    2.90    2.70
  -9  -8   2    2.90    2.60
  -9  -8  -3   26.70    6.60
  -9   8   3   20.60    3.70
   9  -8   3   27.20    5.30
  -9   8   3   12.50    5.40
   9   8  -3   23.90    6.50
   9  -8  -3   26.70    4.00
  -9   8  -3    2.70    6.80
  -9  -8   3   15.90    3.90
  -9   8  -3   19.70    6.30
   9  -8  -3   26.80    4.20
   9   8   3   26.60    7.60
   9  -8  -3   18.30    6.40
   9  -8   4   19.50    7.90
   9   8  -4    5.70    8.90
  -9   8   4    2.20    6.00
  -9  -8  -4    8.90    9.00
   9   8   4    5.50    7.80
   9  -8  -4   15.10    9.20
  -9  -8   4   15.80    5.80
 -10  -8   0  392.66   23.30
 -10   8   0  379.96   23.60
  10  -8   0  382.96   22.60
  10   8   0  382.76   22.50
  10  -8   0  356.26   22.50
 -10  -8  -1   76.39    7.00
 -10   8   1   86.39    7.20
  10  -8   1   67.89    6.00
  10   8  -1   70.49    7.30
 -10   8   1   64.39    6.20
  10   8  -1   75.79    5.90
 -10  -8   1   81.79    7.30
  10  -8  -1   76.19    5.20
 -10  -8   1   68.59    5.50
  10   8   1   70.59    5.90
 -10   8  -1   63.39    6.70
  10  -8   2    1.70    3.80
 -10   8   2    3.70    3.60
  10   8  -2    3.00    3.40
 -10   8   2   -3.70    5.00
 -10  -8  -2   -1.50    4.80
  10   8  -2    0.90    4.30
  10  -8  -2    6.40    4.30
 -10  -8   2    2.40    2.80
  10   8   2    2.40    3.50
  10  -8  -2    1.70    2.30
  10  -8  -2    1.90    3.00
 -10   8  -2    5.70    5.10
 -10  -8   2    0.90    4.20
 -10   8   3   10.10    3.70
 -10  -8  -3    2.70    7.00
  10  -8   3    4.00    5.20
  10  -8  -3   -5.90    6.50
  10  -8  -3    5.40    3.80
  10   8   3   -2.40    5.30
  10  -8  -3    2.10    3.90
 -10  -8   3    2.40    3.90
 -10   8  -3    8.50    7.00
 -10   8   4   -2.80    8.10
  10   8  -4    4.90    9.40
 -10  -8  -4   15.30    9.60
  10  -8   4    2.40    7.90
  10   8   4   10.20    8.50
  10  -8  -4    6.50    5.60
  10  -8  -4   19.00    9.60
 -10  -8   4   14.80    5.90
  11  -8   0   -1.80    2.40
 -11  -8   0   -4.90    3.90
  11   8   0   -0.70    1.90
 -11   8   0   -0.70    4.10
 -11  -8  -1  114.79   10.00
  11  -8   1  124.39    8.70
  11   8  -1  120.59    8.20
 -11   8   1  116.39    8.50
 -11   8   1   99.09   10.50
  11   8  -1  112.59    9.10
  11  -8  -1  120.09    9.10
 -11  -8   1  128.49   10.00
  11   8   1  138.79    8.60
  11  -8  -1  116.09    7.90
 -11   8  -1  113.49   10.70
 -11   8   2    2.70    3.80
  11   8  -2    5.30    4.60
  11   8  -2    9.10    6.20
  11  -8   2    7.60    6.70
 -11   8   2    5.50    6.20
 -11  -8  -2    2.70    7.90
  11  -8  -2    6.60    4.80
  11   8   2   -1.20    4.00
  11  -8  -2    4.90    3.40
 -11  -8   2    3.30    4.60
 -11   8  -2    9.40    5.90
  11  -8  -2    4.00    2.60
 -11   8   3   34.10    4.60
  11  -8   3   41.10    6.80
  11   8  -3   34.50    5.90
 -11  -8  -3   34.90    7.80
  11   8  -3   28.80    7.70
 -11   8  -3   41.50    8.60
 -11  -8   3   44.40    5.20
  11   8   3   26.10    6.40
  11  -8  -3   31.80    4.50
  11  -8  -3   34.90    7.70
  11  -8  -3   33.20    5.10
  12   8   0   23.10    3.20
 -12  -8   0   22.00    5.20
 -12   8   0   27.40    5.90
  12  -8   0   29.60    3.50
 -12   8   1   50.99    4.80
  12   8  -1   55.19    5.30
 -12  -8  -1   53.19    6.90
  12   8  -1   50.39    5.20
  12  -8   1   50.09    5.10
 -12   8   1   37.30    6.70
 -12  -8   1   59.89    6.40
  12   8   1   39.20    4.70
  12  -8  -1   53.39    4.80
 -12   8  -1   51.79    7.10
  12  -8  -1   48.20    5.40
 -12   8   2   -1.20    4.30
  12   8  -2    5.40    5.00
 -12   8   2    0.00    6.90
  12   8  -2    4.30    3.80
 -12  -8  -2   -7.00    6.40
  12  -8   2    3.90    4.90
  12  -8  -2   -1.40    3.70
 -12  -8   2    3.20    3.20
 -12  -8   2    4.60    5.70
 -12   8  -2  -10.10    6.90
  12  -8  -2    3.90    5.30
  12  -8  -2    2.50    2.80
  12   8   2    4.10    4.50
  12   8  -3    1.70    5.30
 -12  -8  -3   -5.60    8.40
  12  -8   3    6.90    6.60
  12   8  -3    6.40    7.40
 -12   8  -3   15.70    9.20
  12  -8  -3    4.80    4.20
 -12  -8   3    1.60    4.40
  12  -8  -3    0.80    5.60
  12  -8  -3    6.10    7.00
  12   8   3    2.70    6.30
  13  -8   0   -1.00    3.20
 -13  -8   0   -5.80    5.30
 -13   8   0    7.90    7.60
  13   8   0   -2.70    3.00
 -13  -8  -1    9.30    6.10
  13   8  -1    9.30    3.10
  13  -8   1   11.50    4.20
  13   8   1    8.70    3.80
  13  -8  -1    3.50    4.20
 -13   8  -1    6.90    6.60
 -13  -8   1    1.80    5.70
  13  -8  -1    4.30    2.80
  13   8  -2    3.40    5.40
  13   8  -2   10.60    4.20
 -13  -8  -2   14.00    7.60
 -13   8   2    3.10    7.70
  13  -8   2    4.40    5.40
 -13  -8   2   22.30    6.60
  13  -8  -2    7.10    3.70
  13   8   2   33.90    5.50
  13  -8  -2   16.00    5.70
 -13  -8   2    8.20    3.60
 -13   8  -2    5.80    7.80
  13  -8  -2   10.10    4.60
 -13  -8  -3   58.19   10.90
  13  -8   3   49.40    8.20
  13   8  -3   59.09    7.10
  13   8  -3   63.89    9.70
 -13   8  -3   58.99   11.50
  13  -8  -3   46.30    5.70
 -13  -8   3   49.20    5.90
  13  -8  -3   44.60    6.20
  13  -8  -3   36.40    8.90
  13   8   3   52.09    8.20
 -14  -8   0  196.48   15.10
 -14   8   0  186.58   15.40
  14   8   0  184.18   12.40
  14  -8   0  177.88   12.60
 -14   8   1    7.50    7.20
  14   8  -1   24.70    3.80
  14  -8   1   14.90    4.80
 -14  -8  -1   26.20    7.20
  14  -8  -1   24.70    3.70
  14   8   1   26.40    4.60
 -14   8  -1    7.80    7.90
 -14   8   2  101.49   11.80
  14  -8   2  104.29    9.60
 -14  -8  -2  104.69   11.80
  14   8  -2   95.19    9.10
 -14   8  -2  120.79   12.40
 -14  -8   2  113.09   10.90
  14  -8  -2  127.79   10.10
  14   8   2  110.49    9.40
  14  -8  -2  105.89    8.20
  15   8   0   -2.70    3.90
  15  -8   0   -1.00    4.00
 -15  -8   0    1.30    7.40
 -15   8   0   11.40    7.80
  15  -8   1    5.80    5.50
  15   8  -1    2.70    3.40
 -15   8   1    6.60    8.30
 -15  -8  -1   -2.50    7.80
  15  -8  -1    9.40    3.90
 -15  -8   1   -1.40    7.40
  15   8   1   -3.20    4.50
 -15   8  -1    2.00    8.50
  15  -8   2   50.19    7.90
  15   8  -2   62.59    6.40
 -15  -8  -2   68.59   10.60
 -15   8   2   63.99   11.10
  15  -8  -2   52.29    7.00
  15  -8  -2   60.69    5.70
  15   8   2   62.19    7.90
 -15   8  -2   67.29   12.80
 -15  -8   2   68.89   15.30
  16  -8   0   -2.10    4.70
 -16   8   0    7.70    8.50
 -16  -8   0  -13.10    8.30
  16   8   0    2.30    4.70
  16   8  -1   83.39    8.20
 -16   8   1   96.29   11.80
  16  -8   1   72.99    8.30
 -16  -8  -1   85.09   11.20
  16   8   1   73.39    7.90
 -16  -8   1   66.19   10.80
 -16   8  -1   76.69   11.20
  16  -8  -1   87.69    7.20
   0   9   0   -1.10    1.20
   0  -9   0   -0.30    0.80
   0  -9   0   -1.40    1.10
   0   9   1   10.20    1.30
   0  -9  -1   11.10    1.50
   0   9  -1    8.50    2.20
   0  -9   1   12.20    1.50
   0  -9   1   10.10    2.30
   0  -9   1   10.70    1.40
   0  -9   1    9.10    1.00
   0  -9  -1   11.30    1.50
   0   9   1   10.10    1.50
   0   9  -1    9.60    1.50
   0   9   2    1.70    1.60
   0  -9  -2    1.50    1.60
   0  -9   2    1.80    2.00
   0   9   2   -2.40    2.00
   0   9  -2   -5.30    3.10
   0   9   3  311.57   19.00
   0  -9  -3  304.37   19.80
   0  -9  -3  293.97   18.60
   0   9   3  307.37   18.50
   0  -9   3  317.67   18.80
   0   9  -3  288.97   19.90
   0  -9  -4    1.80    8.20
   0  -9  -4    3.30    4.50
   0   9  -4    7.40    7.70
   0   9   4    3.60    5.00
   0   9   4    1.80    4.50
   0  -9   4    1.40    4.80
  -1  -9   0   -0.70    0.90
  -1   9   0   -1.50    1.20
  -1  -9   0   -0.20    1.20
   1  -9   0    2.20    1.50
   1   9   0   -0.50    0.70
   1  -9   0   -0.70    1.20
  -1   9   0   -0.90    0.80
  -1  -9   0    0.00    0.60
   1  -9   0   -0.60    0.80
   1   9   0    0.00    0.90
   1   9   0    0.30    1.20
   1  -9   1   69.69    4.50
   1  -9   1   70.29    5.20
   1  -9   1   65.19    4.40
   1   9  -1   64.89    4.50
   1  -9   1   65.89    4.20
  -1  -9  -1   63.29    4.40
   1   9  -1   69.29    5.10
   1   9  -1   65.99    4.00
  -1  -9  -1   68.49    4.50
  -1   9   1   62.59    4.40
  -1   9   1   65.19    4.40
  -1   9  -1   63.29    4.50
  -1  -9   1   66.29    4.40
  -1  -9   1   67.29    4.10
  -1   9  -1   66.19    4.60
   1  -9  -1   68.39    4.50
   1   9   1   64.49    4.40
   1  -9  -1   68.39    4.40
  -1   9  -1   65.39    5.00
   1   9   1   64.59    4.50
  -1  -9   1   65.99    5.40
   1   9  -2  277.17   16.90
  -1  -9  -2  265.07   16.10
   1  -9   2  263.57   16.20
  -1   9   2  268.87   16.40
  -1   9   2  269.07   16.00
  -1  -9  -2  261.37   16.20
   1   9   2  272.27   16.10
  -1  -9   2  274.57   16.20
   1   9   2  266.47   16.30
  -1   9  -2  282.17   16.90
   1  -9  -2  261.97   16.00
  -1   9  -2  266.57   15.90
  -1   9   3   25.60    3.40
  -1  -9  -3   28.80    3.60
   1   9  -3   21.10    5.50
  -1   9   3   23.50    3.90
   1  -9   3   24.80    3.90
  -1  -9  -3   32.10    5.30
  -1  -9   3   19.40    3.50
  -1   9  -3   28.10    5.50
   1  -9  -3   17.90    5.20
   1  -9  -3   25.00    3.20
   1   9   3   22.90    3.90
   1   9   3   22.30    3.50
  -1  -9  -4   26.70    5.30
   1  -9   4   19.80    5.60
   1   9  -4   17.90    8.10
  -1  -9  -4   33.20    9.70
  -1   9   4   28.80    5.20
  -1   9   4   31.70    6.00
   1   9   4   36.00    5.70
   1  -9  -4   24.30    5.00
   1  -9  -4   31.10    8.60
  -1   9  -4   13.00    8.80
  -1  -9   4   20.40    5.40
   1   9   4   29.90    5.80
  -2  -9   0  141.19    8.50
   2   9   0  137.79    8.40
   2   9   0  152.58    8.70
  -2   9   0  140.69    8.60
  -2   9   0  140.99    8.80
  -2  -9   0  140.99    8.70
  -2  -9   0  137.79    8.40
   2  -9   0  144.99    8.50
   2  -9   0  137.69    8.70
   2   9   0  145.79    8.60
   2  -9   0  140.09    8.90
  -2   9   0  139.49    8.50
   2  -9   1  536.25   31.30
   2   9  -1  548.45   31.60
  -2  -9  -1  565.24   31.30
  -2   9   1  512.15   31.30
   2   9  -1  548.85   31.20
  -2   9   1  511.85   31.30
  -2  -9  -1  558.14   31.20
   2  -9   1  517.05   31.30
  -2  -9  -1  531.55   31.40
   2  -9   1  522.25   31.60
  -2   9  -1  545.95   31.60
  -2  -9   1  532.25   31.70
   2  -9  -1  530.95   31.30
   2   9   1  560.84   31.20
  -2   9  -1  514.95   31.40
   2  -9  -1  523.05   31.30
   2  -9  -1  530.65   31.60
   2   9   1  522.65   31.30
  -2  -9   1  563.64   31.20
  -2  -9   1  540.25   31.30
   2   9   1  514.35   31.40
  -2   9  -1  510.75   31.30
  -2   9   2  331.67   20.70
  -2  -9  -2  343.27   20.40
  -2   9   2  358.76   20.30
   2   9  -2  354.06   21.20
   2  -9   2  337.47   20.60
  -2  -9  -2  335.37   20.60
   2  -9   2  350.36   20.40
   2  -9  -2  338.37   20.40
   2  -9  -2  319.37   20.90
  -2   9  -2  335.07   21.10
  -2  -9   2  354.96   20.60
   2   9   2  347.77   20.70
  -2   9  -2  344.67   20.40
   2   9   2  358.46   20.50
  -2   9   3   23.30    4.00
   2  -9   3   33.10    4.20
  -2  -9  -3   17.10    3.70
  -2  -9  -3   25.80    5.40
   2  -9   3   25.10    3.00
  -2   9   3   24.30    3.40
   2   9  -3   21.90    5.20
   2  -9  -3   29.80    5.50
   2  -9  -3   22.80    3.20
   2   9   3   26.40    3.90
  -2   9  -3   29.90    5.80
  -2  -9   3   20.80    3.60
   2   9   3   28.00    3.90
  -2   9  -3   29.30    3.20
   2  -9   4   17.10    5.60
  -2  -9  -4    7.70    5.00
  -2   9   4    8.80    5.50
   2   9  -4    6.80    8.10
  -2   9   4    3.20    4.40
   2  -9  -4   22.90    8.00
   2   9   4    6.20    5.30
   2  -9  -4    5.40    4.50
  -2   9  -4   20.50    8.70
  -2  -9   4   16.30    5.00
  -3  -9   0   -0.10    0.70
  -3   9   0    0.30    1.80
   3  -9   0   -0.60    1.00
   3   9   0   -0.60    1.00
   3   9   0    0.50    0.90
  -3  -9   0   -1.60    1.10
   3   9   0    0.30    1.20
   3  -9   0    1.10    1.40
  -3   9   0   -0.80    1.10
  -3   9   0   -0.40    0.80
   3  -9   0   -0.30    1.80
   3  -9   0    1.00    0.80
  -3  -9   0   -0.90    1.40
   3   9   0   -2.80    1.10
   3  -9   1  149.49    9.50
  -3   9   1  149.09    9.40
  -3   9   1  155.18    9.30
  -3  -9  -1  161.18    9.30
  -3  -9  -1  148.99    9.10
   3  -9   1  137.39    9.70
   3   9  -1  161.08    9.10
   3  -9   1  150.58    9.30
   3   9  -1  159.48    9.80
   3   9  -1  158.38    9.70
  -3  -9  -1  152.38    9.40
  -3   9  -1  147.49    9.50
   3   9   1  149.09    9.20
  -3  -9   1  155.68    9.20
   3  -9  -1  148.49    9.40
   3   9   1  156.88    9.20
   3  -9  -1  150.28    9.30
  -3   9  -1  139.99    9.40
  -3   9  -1  159.98    9.70
  -3  -9   1  147.69   10.20
  -3  -9   1  156.98    9.10
   3  -9  -1  150.18   10.00
  -3   9   2  252.57   15.20
   3  -9   2  257.07   15.20
  -3   9   2  249.38   14.70
  -3  -9  -2  241.18   15.10
   3   9  -2  255.17   15.80
   3  -9   2  236.18   15.00
  -3  -9   2  244.48   15.00
  -3   9  -2  249.88   15.00
   3  -9  -2  236.38   14.90
   3   9   2  246.08   15.10
   3  -9  -2  244.18   15.00
   3   9   2  255.67   15.10
  -3   9  -2  249.18   15.70
  -3  -9  -3   26.80    3.90
  -3   9   3   21.70    4.00
   3   9  -3   34.40    5.80
  -3   9   3   22.80    3.20
   3  -9   3   26.40    3.90
  -3  -9  -3   29.50    5.30
  -3   9  -3   28.50    5.60
  -3   9  -3   25.70    3.50
   3  -9  -3   30.30    5.40
  -3  -9   3   18.70    3.50
   3   9   3   19.40    3.80
   3   9   3   25.80    3.80
   3  -9  -3   25.30    3.30
  -3  -9  -4   13.20    8.70
   3  -9   4    3.10    5.50
  -3   9   4   11.60    4.50
  -3  -9  -4    6.50    5.10
   3   9  -4    0.90    7.30
  -3   9   4    6.00    5.50
   3  -9  -4   -5.20    4.40
  -3  -9   4    2.60    4.80
   3   9   4    9.20    5.80
   3  -9  -4    7.10    8.10
   4  -9   0  993.50   57.59
   4   9   0  948.01   57.49
   4  -9   0  911.11   57.69
   4   9   0 1037.60   57.59
  -4   9   0  978.00   57.79
   4   9   0 1005.90   57.49
  -4   9   0  994.70   57.39
   4  -9   0  948.21   57.59
  -4   9   0 1047.90   57.49
  -4  -9   0  979.20   57.49
   4  -9   0  971.90   57.49
   4   9   0  974.90   57.59
  -4  -9   0  990.60   57.59
  -4  -9   0 1024.60   57.69
  -4  -9  -1 1116.59   60.29
  -4  -9  -1 1001.60   60.19
   4  -9   1  983.60   60.39
   4  -9   1 1059.99   60.39
   4  -9   1  975.50   60.39
   4   9  -1 1073.99   60.59
  -4   9   1 1026.60   60.39
   4   9  -1 1075.19   60.19
  -4  -9  -1  920.11   60.79
  -4   9  -1 1087.79   60.49
  -4  -9   1 1015.90   60.69
   4  -9  -1 1028.40   60.39
   4   9   1 1046.80   60.29
   4  -9  -1 1011.80   60.19
  -4  -9   1 1087.09   60.29
  -4  -9   1 1003.20   60.29
  -4   9  -1 1023.00   60.49
   4   9   1 1049.20   60.19
  -4  -9  -2   14.80    2.80
  -4   9   2   19.30    2.00
   4  -9   2   17.20    2.70
   4  -9   2   11.30    3.20
  -4   9   2   17.20    2.80
   4   9  -2   16.70    3.80
  -4   9  -2   15.20    3.80
  -4  -9   2   24.20    2.60
  -4   9  -2   14.80    2.80
   4  -9  -2   17.80    2.50
   4  -9  -2   13.90    2.30
   4   9   2   19.10    2.70
  -4   9   3   10.40    3.80
   4  -9   3   12.90    3.80
  -4  -9  -3    6.30    5.00
  -4   9   3   10.50    2.80
   4   9  -3    7.30    5.00
  -4  -9  -3    7.40    3.70
   4  -9  -3    8.80    5.10
  -4  -9   3   11.80    3.40
  -4   9  -3   11.60    3.80
  -4   9  -3   11.70    5.40
   4  -9  -3    6.00    2.80
   4   9   3    8.90    3.30
   4   9   3   10.90    3.80
  -4   9   4   -1.90    5.70
   4   9  -4    2.50    8.20
  -4  -9  -4    5.30    5.30
  -4   9   4   -0.50    4.40
   4  -9   4    8.90    5.80
  -4  -9  -4    3.40    8.50
   4   9   4    5.80    5.70
   4  -9  -4    7.40    4.20
  -4   9  -4    2.00   10.10
   4  -9  -4   -2.40    7.90
  -4  -9   4    6.20    4.90
   5   9   0    0.20    1.20
  -5  -9   0   -2.30    1.70
  -5   9   0   -2.50    1.00
  -5   9   0   -1.30    1.10
   5   9   0   -1.30    1.30
  -5   9   0   -1.10    2.30
  -5  -9   0    2.30    2.10
   5   9   0   -1.60    1.70
   5  -9   0   -2.80    1.50
  -5  -9   0   -2.00    1.00
   5  -9   0    0.80    1.10
   5  -9   1  624.94   38.50
   5   9  -1  661.63   38.40
  -5  -9  -1  651.43   38.60
   5  -9   1  607.14   38.60
   5   9  -1  667.93   38.70
  -5   9   1  664.73   38.50
  -5   9   1  641.04   38.80
  -5  -9  -1  695.43   38.30
  -5  -9   1  647.54   38.40
   5  -9  -1  645.94   38.20
   5  -9  -1  656.83   38.50
  -5   9  -1  645.84   38.70
   5  -9  -1  647.54   38.30
  -5   9  -1  696.53   38.60
  -5  -9   1  680.03   38.40
   5   9   1  649.34   38.30
   5   9   1  649.04   38.30
   5   9  -2   49.60    5.00
  -5   9   2   47.70    3.60
   5   9  -2   41.90    3.30
  -5  -9  -2   46.50    4.70
  -5   9   2   44.50    4.80
   5  -9   2   37.50    3.90
  -5  -9   2   51.49    4.00
   5   9   2   40.90    4.30
  -5   9  -2   42.30    4.90
   5  -9  -2   45.10    4.20
  -5   9  -2   43.10    4.50
   5   9   2   43.30    4.40
  -5   9   3   54.69    4.50
  -5  -9  -3   56.39    6.60
  -5  -9  -3   43.20    5.40
   5   9  -3   55.79    6.60
   5  -9   3   51.49    5.50
  -5   9   3   49.70    5.70
   5  -9  -3   53.89    6.80
  -5   9  -3   49.80    5.50
   5  -9  -3   53.19    4.70
  -5   9  -3   63.99    7.20
   5   9   3   57.49    5.20
  -5  -9   3   44.90    4.80
   5   9   3   52.89    5.40
  -5  -9  -4   23.40    9.50
  -5   9   4   19.60    6.10
   5  -9   4   16.20    6.30
  -5   9   4   16.30    4.90
   5   9  -4   29.30    8.80
  -5  -9  -4   26.70    6.50
   5  -9  -4   21.40    8.70
  -5   9  -4   22.40    9.70
  -5  -9   4   14.40    5.30
   5   9   4   14.30    9.40
   5  -9  -4   32.40    5.40
   6  -9   0 1639.84   91.59
  -6   9   0 1568.94   91.89
  -6   9   0 1383.86   91.49
   6   9   0 1622.94   91.49
  -6   9   0 1580.34   91.49
  -6  -9   0 1614.74   91.59
   6   9   0 1592.94   91.49
   6  -9   0 1565.24   91.49
   6  -9   1   55.59    4.40
   6  -9   1   57.59    5.00
   6   9  -1   59.99    4.40
  -6  -9  -1   53.39    4.40
  -6   9   1   55.39    5.00
   6   9  -1   57.89    5.20
  -6  -9  -1   49.30    4.80
   6   9   1   54.39    3.70
  -6   9  -1   53.99    5.30
   6  -9  -1   60.79    4.40
  -6  -9   1   52.09    3.90
  -6   9  -1   59.79    4.80
  -6  -9   1   52.59    4.60
   6   9   1   51.39    4.20
   6  -9  -1   53.39    3.70
   6  -9  -1   52.39    4.00
  -6   9   2   38.10    3.20
  -6   9   2   40.30    4.20
  -6  -9  -2   39.70    4.30
   6  -9   2   40.00    4.00
   6   9  -2   34.90    4.70
   6   9  -2   33.10    3.50
  -6  -9  -2   40.90    4.20
   6   9   2   40.30    4.00
   6  -9  -2   34.00    3.40
  -6   9  -2   38.40    5.10
  -6   9  -2   37.50    4.40
  -6  -9   2   38.60    3.90
   6   9   2   46.20    4.50
  -6  -9   2   37.60    3.50
   6   9  -3  105.69   10.30
  -6   9   3   91.59    8.50
  -6  -9  -3   90.09    9.80
  -6   9   3   85.99    6.90
   6  -9   3   86.09    8.30
  -6  -9  -3   91.69    8.50
  -6  -9   3   88.29    7.20
   6   9   3   91.29    7.80
  -6   9  -3   87.49    8.70
  -6   9  -3   87.09    8.90
   6  -9  -3   90.29    9.80
   6  -9  -3   96.99    7.20
   6   9   3  100.69    8.20
   6   9  -4   19.60    8.60
  -6  -9  -4   25.10    9.80
  -6   9   4   25.30    5.30
  -6  -9  -4    3.90    6.90
   6  -9   4   21.90    6.60
   6   9   4   21.30    6.90
  -6   9  -4   21.60   10.60
  -6  -9   4   24.30    5.30
   6  -9  -4   25.00    8.90
  -7   9   0   -1.00    1.40
  -7  -9   0    1.40    2.50
   7   9   0    1.60    1.50
  -7  -9   0    0.40    2.40
   7  -9   0   -0.90    2.60
  -7   9   0    2.70    2.80
   7   9   0    1.40    1.40
   7  -9   0   -2.10    1.80
   7   9  -1   55.99    5.50
   7   9  -1   54.89    4.70
  -7   9   1   62.59    6.10
  -7   9   1   50.49    4.90
   7  -9   1   59.29    5.20
   7  -9   1   57.49    4.60
  -7  -9  -1   52.39    5.30
  -7   9  -1   61.79    5.80
  -7  -9   1   55.19    4.20
   7  -9  -1   57.59    4.80
   7  -9  -1   61.09    4.10
   7   9   1   60.69    4.40
  -7  -9   1   56.39    5.50
  -7   9  -1   56.69    4.70
   7  -9   2   67.39    6.00
   7   9  -2   67.99    5.30
  -7  -9  -2   64.39    6.60
  -7  -9  -2   59.99    5.90
   7   9  -2   74.59    7.50
  -7  -9  -2   73.09    6.60
  -7   9   2   75.69    6.40
  -7   9   2   71.19    5.00
   7   9   2   64.19    5.30
   7   9   2   67.39    6.00
  -7  -9   2   78.89    5.40
  -7   9  -2   78.79    7.10
  -7   9  -2   66.99    7.90
   7  -9  -2   70.59    5.40
   7  -9  -2   69.79    5.60
  -7  -9   2   76.69    6.00
  -7  -9  -3   11.20    5.70
   7  -9   3   14.30    4.30
  -7   9   3   10.90    4.60
  -7   9   3   10.00    3.10
  -7  -9  -3   10.60    4.70
   7   9  -3    1.60    5.40
   7  -9  -3    4.70    5.60
  -7  -9   3   11.30    3.50
   7   9   3   11.40    4.40
   7  -9  -3   14.00    3.50
  -7   9  -3   11.40    6.20
  -7   9   4   23.60    5.70
   7  -9   4   18.70    7.10
   7   9  -4   29.80    9.20
  -7  -9  -4   27.70    9.90
  -7  -9  -4   26.00    8.00
   7   9   4   20.50    7.40
  -7  -9   4   19.00    5.70
  -7   9  -4   30.50   11.00
   7  -9  -4   26.70    9.30
  -8   9   0   18.00    2.10
   8   9   0   20.10    2.10
   8  -9   0   18.10    2.60
  -8  -9   0   25.80    3.20
   8  -9   0   19.40    2.20
  -8   9   0   15.10    3.70
   8   9  -1   50.99    4.70
   8  -9   1   42.50    4.20
   8   9  -1   47.10    5.20
  -8  -9  -1   57.59    5.00
  -8   9   1   45.20    4.80
   8  -9   1   50.79    4.50
  -8   9   1   52.59    5.30
  -8   9  -1   48.90    4.10
   8   9   1   51.69    4.20
  -8  -9   1   55.59    4.60
  -8   9  -1   52.89    5.20
   8  -9  -1   45.20    3.70
  -8  -9   1   40.60    4.00
   8  -9  -1   45.10    4.70
   8   9  -2   46.60    5.40
  -8   9   2   43.10    4.10
   8  -9   2   34.50    4.50
  -8   9   2   50.09    4.90
  -8  -9  -2   46.80    5.20
  -8   9  -2   36.70    5.10
  -8   9  -2   45.50    5.30
   8  -9  -2   46.90    5.30
   8   9   2   46.20    4.10
   8  -9  -2   40.60    4.30
   8  -9  -2   43.60    4.10
  -8  -9   2   48.80    4.80
  -8  -9   2   44.20    3.90
   8   9   2   45.10    4.40
   8   9  -3   64.79    7.90
  -8  -9  -3   67.79    7.10
  -8   9   3   70.19    6.70
  -8  -9  -3   53.99    7.50
  -8   9   3   58.89    6.10
   8  -9   3   66.29    6.60
  -8   9  -3   64.69    7.30
   8   9   3   54.49    6.40
   8  -9  -3   62.29    7.70
  -8   9  -3   49.70    7.90
   8  -9  -3   59.19    5.50
  -8  -9  -4   22.20    8.70
   8  -9   4    6.20    6.80
   8   9  -4   13.40    9.10
   8   9   4   20.80    7.70
  -8  -9   4   13.10    5.70
   8  -9  -4   23.10    9.10
  -9  -9   0   -4.00    3.10
  -9   9   0   -0.50    1.70
   9   9   0   -0.10    1.60
   9  -9   0    2.60    1.90
   9  -9   0   -0.90    2.40
  -9   9   0   -1.40    3.30
   9   9  -1  103.89    7.30
   9   9  -1  110.69    8.00
   9  -9   1  102.19    7.30
  -9  -9  -1  104.09    8.30
  -9   9   1  104.59    7.60
  -9   9   1  104.99    8.80
  -9  -9   1  100.39    8.00
   9  -9  -1   98.39    7.70
   9   9   1  100.59    7.10
  -9   9  -1  109.39    8.80
   9  -9  -1  103.59    6.70
  -9  -9   1  102.89    7.00
  -9   9   2    1.10    4.80
   9  -9   2    6.40    3.50
  -9  -9  -2   11.20    4.60
  -9   9   2    4.20    2.30
  -9   9   2    5.70    3.50
   9   9  -2    0.60    4.20
  -9   9  -2   -0.10    4.80
  -9  -9   2    6.00    3.90
   9  -9  -2    5.70    2.90
   9   9   2    0.80    3.20
  -9  -9   2    4.70    2.60
  -9   9  -2    1.40    3.60
   9  -9  -2    2.40    2.30
   9  -9  -2    4.30    3.80
  -9   9   3   -5.70    3.10
   9  -9   3   -4.00    5.10
   9   9  -3    5.50    6.00
  -9   9  -3    2.70    6.80
  -9   9  -3   -1.30    6.10
   9  -9  -3    3.70    3.50
   9  -9  -3    2.60   10.00
   9   9   3    1.90    5.60
   9  -9  -3   -1.00    3.60
  -9  -9   3    6.30    3.70
   9   9  -4   26.60    9.00
  -9   9   4    7.90    6.90
   9  -9   4    4.60    7.40
  -9  -9  -4   -5.80    8.50
   9  -9  -4    3.40    9.10
  -9  -9   4   11.20    5.80
   9   9   4    8.60    8.10
  10   9   0  374.56   22.30
 -10   9   0  387.86   23.50
 -10   9   0  358.26   22.30
  10  -9   0  379.96   22.50
 -10  -9   0  381.56   23.10
  10   9  -1   17.20    3.70
  10   9  -1   19.80    3.10
  10  -9   1   16.10    3.20
 -10   9   1   18.20    3.20
 -10  -9  -1   18.50    4.30
 -10   9   1   21.00    4.80
  10   9   1   13.60    2.80
 -10  -9   1   21.30    2.80
 -10   9  -1   12.40    4.80
  10  -9  -1   17.40    3.30
 -10  -9   1   19.20    4.30
  10  -9  -1   16.50    2.40
  10   9  -2   77.19    7.40
  10  -9   2   75.19    6.80
 -10  -9  -2   85.99    7.90
 -10   9   2   79.69    7.60
  10   9  -2   75.49    7.30
 -10   9   2   88.69    8.20
 -10  -9   2   82.59    8.00
  10  -9  -2   77.89    8.40
 -10   9  -2   77.19    7.90
  10  -9  -2   78.29    7.00
 -10  -9   2   77.79    6.30
  10   9   2   71.59    7.30
  10  -9  -2   77.09    6.00
 -10   9   3   -0.60    5.30
 -10   9   3   -2.20    3.50
  10  -9   3    4.90    5.50
 -10  -9  -3    8.20    6.80
  10  -9  -3   -2.70    3.60
 -10   9  -3    3.10    7.80
 -10  -9   3    0.70    3.90
  10  -9  -3    2.90    4.00
  10   9   3   -4.00    5.30
  10  -9  -3   -0.80    6.90
  11   9   0    0.40    2.20
 -11   9   0    0.30    4.60
 -11  -9   0    4.80    4.30
  11  -9   0   -1.40    2.40
 -11   9   1    1.70    2.90
 -11   9   1    1.30    5.00
  11   9  -1    1.10    3.50
  11  -9   1    4.70    3.20
 -11  -9  -1   -2.80    4.40
  11   9  -1    1.40    2.70
 -11  -9   1   -0.40    4.10
  11   9   1    2.50    2.80
 -11   9  -1    0.30    5.20
  11  -9  -1    0.50    2.00
  11  -9  -1   -1.80    3.40
  11  -9  -1   -1.60    3.10
 -11   9   2    9.80    6.00
  11   9  -2   -1.50    4.50
 -11   9   2    2.80    4.00
  11   9  -2    4.10    4.90
  11  -9  -2    4.50    2.50
  11   9   2   -4.50    4.00
 -11  -9   2    3.60    4.90
  11  -9  -2   12.20    4.90
 -11  -9   2   -1.30    4.20
  11  -9  -2   -2.50    3.40
 -11   9  -2   -1.20    6.00
  11   9  -3   10.60    7.10
 -11  -9  -3   10.60    7.70
 -11   9   3   10.10    4.10
  11   9  -3    6.70    5.20
  11  -9   3   11.80    6.10
  11  -9  -3    4.70    7.20
 -11  -9   3   14.60    4.40
  11  -9  -3   18.50    4.80
  11   9   3    3.00    5.80
 -11   9  -3   11.80    9.10
  11  -9  -3    6.20    4.10
  12  -9   0  282.97   17.70
  12   9   0  287.27   17.50
 -12   9   0  267.77   19.30
 -12  -9   0  302.77   18.90
  12   9  -1    4.30    2.90
  12   9  -1    1.70    3.80
  12  -9   1   -2.20    3.50
 -12   9   1   -0.10    3.20
 -12  -9  -1    0.60    5.20
 -12   9   1    4.20    5.70
 -12  -9   1   -2.90    4.90
  12  -9  -1    1.80    3.80
  12  -9  -1   -1.80    2.20
  12   9   1   -0.40    3.10
 -12   9  -1    0.00    6.00
 -12   9   2   34.50    7.90
  12   9  -2   30.70    5.80
  12   9  -2   32.50    4.60
 -12  -9  -2   31.90    7.00
 -12   9   2   24.20    5.20
  12  -9   2   24.60    5.40
  12  -9  -2   32.20    3.60
  12   9   2   22.90    5.10
  12  -9  -2   28.80    5.90
 -12   9  -2   20.30    7.30
 -12  -9   2   33.50    4.20
 -12  -9   2   36.20    6.40
  12  -9  -2   27.50    4.60
  12  -9   3   42.40    7.30
  12   9  -3   62.09    8.80
  12   9  -3   40.40    6.70
 -12  -9  -3   28.10    9.70
 -12  -9   3   38.00    5.30
  12  -9  -3   37.80    5.80
  12  -9  -3   37.80    7.90
 -12   9  -3   34.90   10.00
  12  -9  -3   41.10    5.00
  12   9   3   35.60    7.20
  13  -9   0    1.20    3.20
  13   9   0   -0.50    2.90
 -13   9   0    1.60    6.10
 -13  -9   0    0.50    5.70
 -13  -9  -1   12.70    6.40
 -13   9   1   19.00    6.80
  13   9  -1   15.20    3.30
  13  -9   1   12.70    4.50
  13  -9  -1   17.30    4.40
  13   9   1    8.50    3.90
  13  -9  -1   15.60    3.10
 -13  -9   1   18.50    6.00
 -13   9  -1   16.60    7.10
  13   9  -2   -1.10    4.10
 -13  -9  -2   -3.50    6.90
 -13   9   2    8.60    8.00
  13   9  -2   -6.90    5.20
  13  -9   2    3.30    5.50
 -13   9  -2   -7.60    8.70
 -13  -9   2   -3.60    3.50
 -13  -9   2    4.10    6.50
  13  -9  -2   -5.70    4.30
  13   9   2    1.50    5.20
  13  -9  -2    4.20    5.70
  13  -9  -2   -3.20    2.90
  13  -9   3   44.20    8.40
  13   9  -3   51.59    9.40
 -13  -9  -3   61.39   11.40
  13   9  -3   34.40    6.80
 -13   9  -3   48.10   12.10
 -13  -9   3   37.60    5.80
  13  -9  -3   47.20    5.40
  13  -9  -3   57.29    6.60
  13   9   3   55.69    8.20
  13  -9  -3   46.50    9.00
  14   9   0    5.40    3.60
 -14  -9   0    4.70    6.60
  14  -9   0    0.40    3.70
 -14   9   0   12.70    6.90
 -14  -9  -1   57.99    8.10
  14  -9   1   49.20    6.00
  14   9  -1   54.59    5.20
 -14   9   1   53.89    8.70
  14  -9  -1   48.90    6.30
  14  -9  -1   53.09    5.30
 -14   9  -1   36.50    8.60
  14   9   1   47.30    5.80
  14  -9   2   -6.20    6.00
  14   9  -2   -2.80    4.10
 -14   9   2   -0.50    9.10
 -14  -9  -2    8.00    8.00
 -14  -9   2   -1.50    7.40
 -14   9  -2  -14.50    9.00
  14  -9  -2    3.20    3.10
  14  -9  -2    2.30    4.90
  14   9   2   -2.90    5.70
 -15  -9   0    6.00    7.50
 -15   9   0   -0.70    7.90
  15   9   0    4.20    4.00
  15  -9   0    2.00    4.10
 -15  -9  -1   22.50    8.20
 -15   9   1   27.30    9.00
  15  -9   1   37.20    6.20
  15   9  -1   24.10    4.40
 -15   9  -1   33.20    9.10
  15  -9  -1   25.90    4.40
  15  -9  -1   40.20    6.10
 -15  -9   1   26.40    8.00
  15   9   1   24.70    5.30
 -15   9   2   17.80   10.40
  15  -9   2   -0.40    6.90
 -15  -9  -2   -4.10    9.30
  15   9  -2    6.60    4.70
  15  -9  -2   -4.10    5.30
  15   9   2    3.30    6.40
 -15   9  -2   25.50   11.50
  15  -9  -2    8.80    3.70
 -16  -9   0   26.40    9.30
  16   9   0   26.80    5.60
  16  -9   0   32.40    5.40
 -16   9   0   31.80    9.80
 -16   9   1   18.90   10.00
 -16  -9  -1    5.60    9.20
  16   9  -1    3.30    4.30
  16  -9   1    5.50    6.00
 -16   9  -1   -6.60    9.00
  16  -9  -1   -1.30    4.20
 -16  -9   1   11.50    8.70
  16   9   1   -4.70    5.50
  16  -9  -1   -3.80    5.80
   0  10   0   26.60    2.30
   0 -10   0   23.40    2.60
   0 -10   0   28.20    2.20
   0  10   0   24.90    2.60
   0 -10  -1    0.70    1.20
   0 -10  -1    1.40    1.30
   0  10  -1   -2.90    2.00
   0  10   1   -1.50    1.30
   0  10  -1    0.10    1.40
   0 -10   1   -1.70    1.50
   0 -10   1   -2.00    2.20
   0 -10   1    0.10    1.20
   0  10   1    0.10    1.10
   0 -10   1    0.40    0.80
   0 -10   2 1636.54   96.29
   0 -10  -2 1669.63   96.09
   0  10   2 1652.13   96.39
   0  10   2 1639.24   96.09
   0 -10  -2 1628.84   96.29
   0  10  -2 1672.63   96.59
   0  10  -3    9.10    5.10
   0 -10   3    3.30    3.10
   0 -10  -3    2.20    4.80
   0  10   3    0.80    2.80
   0 -10  -3    2.20    3.00
   0  10   3    2.30    3.20
   0  10   4   -2.80    4.60
   0 -10  -4   -4.90    4.60
   0  10  -4   11.40    8.90
   0 -10   4   -4.00    4.80
   0  10   4   -5.70    4.80
   0 -10  -4    4.60    8.40
  -1 -10   0    0.70    0.60
   1 -10   0   -0.70    1.60
   1 -10   0    1.10    1.40
   1 -10   0    1.00    1.00
  -1 -10   0    0.60    0.90
  -1 -10   0    0.50    1.30
   1  10   0   -0.50    0.90
   1  10   0   -0.40    0.70
  -1  10   0    0.40    1.00
   1  10   0   -2.40    1.30
  -1  10   0   -1.30    1.20
   1  10  -1   36.40    3.10
   1 -10   1   35.70    2.90
  -1 -10  -1   38.20    3.10
   1 -10   1   35.10    3.30
   1 -10   1   35.80    3.50
   1 -10   1   36.30    2.70
  -1  10   1   34.20    2.90
   1  10  -1   38.50    2.50
  -1  10   1   32.90    3.10
   1  10  -1   39.40    3.90
  -1 -10  -1   33.30    3.00
   1  10   1   36.60    2.90
  -1 -10   1   33.70    2.80
   1 -10  -1   35.90    3.10
  -1  10  -1   36.30    3.90
  -1  10  -1   36.10    3.10
   1  10   1   40.80    3.30
   1 -10  -1   39.00    3.00
  -1 -10   1   37.90    2.50
  -1 -10   1   34.60    3.60
   1 -10   2   94.79    6.70
  -1 -10  -2  104.09    6.40
   1 -10   2   91.69    6.00
  -1 -10  -2   99.19    6.70
   1  10  -2   97.69    7.80
  -1  10   2   96.89    6.90
  -1  10  -2   95.59    6.30
   1 -10  -2   93.19    6.60
   1  10   2  100.19    6.50
  -1  10  -2  102.19    7.80
  -1 -10   2  102.49    6.70
   1  10   2   94.39    6.80
   1 -10   3   75.09    5.60
  -1  10   3   50.69    5.30
   1  10  -3   53.59    6.70
  -1  10   3   55.89    5.50
  -1 -10  -3   60.49    6.70
  -1 -10  -3   59.59    5.80
   1 -10  -3   61.69    6.80
   1  10   3   53.69    4.90
  -1 -10   3   55.19    5.70
  -1  10  -3   48.20    6.70
   1 -10  -3   52.49    5.30
   1  10   3   55.69    5.30
  -1 -10  -4   13.50    5.20
   1  10  -4   18.00    8.10
  -1  10   4   12.90    4.60
  -1 -10  -4    9.40    8.50
  -1  10   4   17.40    5.70
   1 -10   4   11.30    5.40
  -1  10  -4    4.50    8.20
   1  10   4   -0.50    5.00
   1 -10  -4    7.80    4.80
  -1 -10   4    2.60    5.00
   1 -10  -4    2.10    8.10
   1  10   4   14.40    5.10
  -2  10   0  198.68   11.60
   2 -10   0  188.48   11.60
   2 -10   0  193.08   11.90
   2  10   0  202.18   11.70
   2  10   0  199.68   11.60
  -2 -10   0  190.58   11.60
   2  10   0  187.08   11.40
  -2 -10   0  190.18   11.80
  -2  10   0  197.48   11.60
  -2 -10   0  191.28   11.40
  -2  10   1  565.14   34.20
   2  10  -1  528.95   34.20
   2 -10   1  576.94   34.20
   2  10  -1  602.94   34.10
   2  10  -1  596.34   34.50
   2 -10   1  597.54   34.20
   2 -10   1  564.54   34.50
  -2  10   1  561.14   34.20
   2 -10   1  578.54   34.10
  -2 -10  -1  582.04   34.20
  -2 -10  -1  569.84   34.30
  -2 -10  -1  604.94   34.00
  -2 -10   1  608.64   34.10
   2  10   1  619.74   34.10
   2  10   1  584.44   34.30
   2  10   1  572.74   34.20
  -2 -10   1  579.84   34.20
   2 -10  -1  593.74   34.30
  -2  10  -1  571.64   34.20
   2 -10  -1  591.64   34.20
  -2  10  -1  601.64   34.50
  -2  10  -1  587.84   34.30
  -2 -10   1  583.34   34.60
  -2 -10  -2  353.46   20.30
   2 -10   2  328.27   20.30
   2 -10   2  326.77   20.00
  -2  10   2  335.57   20.40
   2  10  -2  337.47   20.90
  -2  10   2  343.37   20.00
  -2 -10  -2  333.37   20.10
   2  10   2  335.17   20.30
  -2  10  -2  338.77   20.10
   2 -10  -2  335.27   20.00
   2  10   2  345.17   20.10
   2 -10  -2  332.67   20.20
  -2  10  -2  349.77   20.80
  -2 -10   2  337.37   20.20
  -2  10   3   14.30    3.60
  -2 -10  -3   21.10    5.40
   2  10  -3   18.10    5.10
  -2 -10  -3   19.70    3.50
  -2  10   3   15.90    3.10
   2 -10   3   16.70    3.60
   2  10   3   18.50    3.70
   2  10   3   23.50    3.60
   2 -10  -3   17.00    5.20
  -2  10  -3   13.10    5.40
  -2 -10   3   22.50    3.40
   2 -10  -3   12.50    3.00
   2  10  -4   15.40    8.10
  -2  10   4   13.80    5.70
  -2  10   4   17.50    4.90
   2 -10   4   15.90    5.80
  -2 -10  -4   16.70    5.30
  -2  10  -4    5.70    9.10
  -2 -10   4   22.70    5.20
   2 -10  -4   12.60    4.70
   2  10   4   16.70    5.60
   2 -10  -4   33.00    8.50
  -3  10   0    0.30    1.90
   3  10   0   -1.10    1.20
  -3 -10   0   -1.80    1.60
  -3  10   0    1.00    1.20
   3 -10   0    0.20    1.50
  -3  10   0    0.50    0.80
  -3 -10   0   -0.70    1.20
   3 -10   0   -1.30    1.10
   3  10   0    1.70    1.50
  -3 -10   0    0.00    0.80
   3  10   0    0.50    1.10
   3 -10   0   -0.50    2.00
   3  10   0    0.80    1.00
  -3  10   1   46.50    3.80
   3  10  -1   51.19    4.70
  -3 -10  -1   45.50    3.40
   3 -10   1   51.59    3.80
  -3 -10  -1   48.10    3.90
   3 -10   1   47.40    4.70
   3 -10   1   48.80    4.30
  -3 -10  -1   54.19    4.10
   3  10  -1   52.89    3.40
  -3 -10   1   49.90    3.60
  -3  10  -1   48.60    4.10
   3  10   1   52.99    3.50
   3  10   1   54.59    3.50
  -3  10  -1   46.50    4.20
   3 -10  -1   48.20    3.80
  -3 -10   1   50.69    3.60
  -3 -10   1   55.39    5.50
  -3  10  -1   50.79    4.60
   3 -10   2   23.10    2.90
  -3  10   2   23.20    3.10
   3 -10   2   26.90    2.90
  -3  10   2   24.40    2.30
  -3 -10  -2   21.70    2.90
   3  10  -2   28.10    4.10
  -3  10  -2   25.50    3.00
   3  10   2   31.60    3.10
  -3 -10   2   27.10    2.80
   3 -10  -2   24.30    2.70
   3  10   2   24.00    2.90
  -3  10  -2   25.90    4.00
  -3 -10  -3   45.40    4.70
   3 -10   3   32.20    4.50
   3  10  -3   32.20    6.00
  -3  10   3   38.90    4.70
  -3  10   3   41.20    3.80
  -3 -10  -3   42.50    6.30
   3  10   3   36.10    4.50
  -3  10  -3   42.40    6.30
  -3 -10   3   40.80    4.40
   3 -10  -3   37.60    4.00
   3 -10  -3   46.90    6.00
  -3  10  -3   34.60    4.10
   3  10   3   40.70    4.60
   3  10  -4   44.40    8.80
  -3  10   4   38.70    5.30
   3 -10   4   33.10    6.40
  -3  10   4   38.00    6.80
  -3 -10  -4   34.80    6.00
  -3 -10  -4   56.29   10.90
  -3 -10   4   38.80    5.70
   3  10   4   38.00    6.50
   3 -10  -4   44.60    9.20
   3 -10  -4   47.80    5.50
  -3  10  -4   45.10    9.90
   4  10   0  371.76   22.50
   4 -10   0  375.86   23.10
   4 -10   0  383.16   22.40
   4 -10   0  378.36   22.60
  -4  10   0  380.96   22.90
  -4  10   0  408.46   22.50
   4  10   0  374.96   22.60
   4  10   0  394.66   22.60
  -4 -10   0  364.26   22.60
   4  10   0  374.06   22.50
  -4 -10   0  373.36   22.40
  -4 -10   0  395.56   22.80
  -4  10   0  394.66   22.40
   4 -10   0  375.76   22.60
   4 -10   1   16.20    2.00
   4 -10   1    5.20    2.70
   4 -10   1   10.90    2.60
  -4 -10  -1   13.70    1.60
   4  10  -1   12.90    1.60
  -4 -10  -1   15.00    2.30
   4  10  -1   10.30    2.60
  -4  10   1   14.90    2.10
  -4  10  -1   11.00    2.50
   4  10   1   17.20    1.70
  -4 -10   1   14.40    1.90
   4 -10  -1   13.80    2.20
   4  10   1   13.40    1.50
  -4  10  -1   14.70    2.50
   4 -10   2   -1.80    2.00
  -4  10   2    1.00    2.30
  -4 -10  -2   -1.20    2.40
  -4  10   2    2.70    1.50
   4 -10   2    1.70    5.20
   4  10  -2    1.10    3.40
   4  10   2    0.90    2.30
   4  10   2    1.20    2.10
   4 -10  -2    1.10    1.90
  -4  10  -2   -0.20    3.50
  -4  10  -2    0.30    2.70
  -4 -10   2   -2.80    1.90
   4 -10  -2    5.30    2.10
  -4 -10  -3  141.59   11.20
  -4  10   3  127.69    8.70
  -4 -10  -3  128.99    9.70
   4  10  -3  122.79   11.30
   4 -10   3  123.19    9.60
  -4  10   3  134.69    9.90
   4  10   3  128.09    9.50
  -4  10  -3  133.99   11.50
   4  10   3  146.69    9.70
   4 -10  -3  128.39    9.00
   4 -10  -3  140.49   11.30
  -4 -10   3  131.69    9.20
  -4  10  -3  113.59    9.50
  -4 -10  -4   -2.90    8.80
  -4 -10  -4   11.20    5.60
   4 -10   4    8.20    5.90
  -4  10   4    5.20    5.60
   4  10  -4    4.00    7.70
  -4  10   4   -0.30    4.40
   4 -10  -4    8.10    4.40
  -4 -10   4   -2.00    4.60
   4 -10  -4    7.90    8.50
   4  10   4   11.50    6.00
  -5 -10   0    6.70    2.30
  -5  10   0    6.00    1.20
   5 -10   0    4.60    1.20
  -5 -10   0    6.50    1.80
  -5  10   0    2.60    1.30
  -5 -10   0    5.10    1.20
   5 -10   0    1.30    1.80
   5  10   0    4.60    1.60
   5  10   0    4.50    1.40
   5 -10   1   26.50    3.20
   5  10  -1   33.00    3.00
  -5  10   1   25.00    3.70
  -5 -10  -1   26.70    2.70
   5  10  -1   29.60    3.40
  -5 -10  -1   31.10    3.10
   5 -10   1   28.80    2.80
   5 -10  -1   30.70    2.40
  -5  10  -1   29.90    3.70
  -5 -10   1   30.60    2.80
  -5  10  -1   30.90    3.30
   5 -10  -1   33.10    2.60
   5  10   1   29.70    2.90
  -5 -10   1   31.40    2.80
   5  10   1   32.70    2.60
   5 -10  -1   29.70    2.80
   5  10  -2   10.10    1.50
  -5  10   2   16.80    2.90
   5  10  -2    8.30    3.80
  -5  10   2    9.70    1.80
   5 -10   2   16.30    2.70
  -5 -10  -2    9.60    2.90
  -5 -10   2   11.90    2.20
   5  10   2   13.20    3.10
  -5  10  -2   12.50    3.50
   5 -10  -2   13.20    2.40
  -5  10  -2   14.90    4.00
   5  10   2    9.50    2.50
  -5 -10  -3   14.40    4.10
   5  10  -3    9.80    5.60
  -5  10   3   10.40    4.00
  -5  10   3   11.70    3.00
  -5 -10  -3   13.20    5.70
   5 -10   3   13.50    4.00
  -5  10  -3   26.40    4.50
   5  10   3    9.20    3.50
   5 -10  -3    4.90    5.20
  -5  10  -3    4.30    5.50
   5 -10  -3   14.90    3.30
   5  10   3   12.50    4.00
  -5 -10   3   12.50    3.30
   5  10  -4   -9.20    7.60
  -5 -10  -4    6.70    8.90
  -5 -10  -4    5.50    6.40
  -5  10   4    3.30    6.10
  -5  10   4    5.70    4.90
   5 -10   4    9.30    6.40
  -5 -10   4   -6.90    5.00
   5 -10  -4   -4.00    4.40
  -5  10  -4    3.50   12.00
   5 -10  -4   12.60    8.80
   5  10   4   -0.40    7.10
  -6  10   0   -2.80    2.60
  -6  10   0    1.30    1.40
   6  10   0    1.10    1.50
   6 -10   0    0.00    1.30
  -6  10   0    0.00    1.40
   6  10   0    0.50    1.60
  -6 -10   0   -5.10    2.30
   6 -10   0   -0.80    1.80
  -6 -10   0   -0.30    2.30
   6  10  -1   13.50    2.20
  -6 -10  -1   16.60    2.60
   6 -10   1   10.00    2.20
  -6  10   1   21.80    3.60
  -6  10   1   17.60    2.40
   6  10  -1   14.00    2.90
   6 -10   1   13.40    2.80
  -6 -10  -1    9.80    2.30
   6 -10  -1   14.10    2.20
  -6  10  -1   16.90    2.70
   6 -10  -1   16.60    1.60
  -6  10  -1   14.70    3.10
  -6 -10   1   15.20    2.50
   6  10   1   15.80    1.60
  -6 -10   1   12.50    1.80
   6  10   1   13.80    2.00
   6 -10  -1   13.80    1.80
   6 -10   2    3.70    2.70
  -6  10   2    0.70    2.70
  -6 -10  -2    2.20    3.00
   6  10  -2   -0.70    1.70
  -6  10   2   -0.60    2.70
   6  10  -2    0.70    3.60
  -6  10  -2    1.80    4.00
  -6 -10   2    3.30    2.20
   6 -10  -2    3.20    2.20
  -6 -10   2   -0.70    2.50
   6  10   2    2.90    2.50
   6  10   2    3.80    2.20
  -6  10  -2   -2.90    3.30
  -6 -10  -3   61.79    6.00
  -6 -10  -3   59.09    7.00
   6  10  -3   50.69    6.90
   6 -10   3   59.29    5.90
  -6  10   3   56.19    6.00
  -6  10   3   51.79    5.30
   6  10   3   53.69    5.20
  -6  10  -3   41.70    7.10
   6 -10  -3   59.59    7.20
   6  10   3   54.49    5.70
  -6  10  -3   48.20    5.90
  -6 -10   3   59.99    5.80
   6 -10  -3   48.30    4.90
  -6  10   4    6.80    5.20
  -6  10   4   19.70    6.60
  -6 -10  -4    4.80    9.70
   6  10  -4    3.60    8.70
   6 -10   4   11.80    6.40
   6  10   4    7.10    7.00
  -6 -10   4   14.40    5.10
  -6  10  -4   25.50   10.70
   6 -10  -4   10.30    9.00
   7 -10   0   -2.70    2.10
   7 -10   0    1.20    2.80
   7  10   0   -0.20    1.60
   7  10   0    1.80    1.40
  -7 -10   0    0.50    2.40
  -7  10   0    2.00    1.50
  -7 -10   0   -1.40    2.50
  -7  10   0    1.70    2.90
  -7  10   1   38.40    4.30
   7  10  -1   32.40    3.30
   7 -10   1   37.60    3.30
   7 -10   1   26.90    3.50
  -7  10   1   38.00    3.40
  -7 -10  -1   34.80    3.90
  -7  10  -1   26.30    4.10
  -7  10  -1   34.70    3.30
   7 -10  -1   40.00    3.30
   7 -10  -1   30.80    2.90
  -7 -10   1   39.60    3.80
   7  10   1   32.90    3.00
  -7 -10   1   30.70    3.20
   7  10  -2   17.90    2.50
  -7 -10  -2   21.50    3.80
  -7  10   2   24.90    3.60
  -7  10   2   20.80    2.40
  -7 -10  -2   26.80    3.60
   7  10  -2   20.50    4.30
  -7 -10  -2   22.20    3.80
   7 -10   2   23.30    3.50
   7  10   2   18.30    3.20
   7 -10  -2   28.30    3.00
  -7  10  -2   18.60    4.40
  -7  10  -2   16.20    4.60
  -7 -10   2   20.80    2.70
   7  10   2   20.20    2.70
   7 -10  -2   17.60    2.60
  -7 -10   2   20.60    3.30
  -7  10   3   14.70    4.60
  -7 -10  -3   12.30    4.80
   7  10  -3   10.00    6.40
  -7 -10  -3   11.60    5.90
   7 -10   3   19.50    4.70
  -7  10   3    7.40    3.10
  -7  10  -3   16.10    6.40
   7 -10  -3    4.80    3.40
   7 -10  -3    1.20    5.80
   7  10   3   11.00    4.40
  -7 -10   3   11.70    3.70
   7 -10   4    4.90    6.70
   7  10  -4   12.50    9.20
  -7 -10  -4    1.90   10.00
  -7 -10  -4   15.30    7.70
  -7  10   4   10.20    5.10
   7  10   4   -3.20    7.20
   7 -10  -4   15.10    9.20
  -7  10  -4   15.50   11.70
  -7 -10   4    4.70    5.40
  -8 -10   0   -5.80    2.70
   8 -10   0    0.20    2.30
  -8 -10   0   -0.90    2.80
  -8  10   0    1.90    3.10
   8 -10   0    4.30    1.90
  -8  10   0    0.00    1.60
   8  10   0    0.40    1.60
   8  10   0    1.50    1.60
  -8  10   1    2.90    3.80
   8  10  -1    5.20    2.50
  -8  10   1    5.50    2.30
   8  10  -1    3.20    2.90
   8 -10   1    6.80    2.80
   8 -10   1    4.70    2.30
  -8 -10  -1    4.70    3.10
   8  10   1    5.60    2.00
  -8  10  -1    5.90    2.20
   8 -10  -1    3.30    1.50
   8 -10  -1    5.80    2.50
  -8  10  -1    3.40    3.50
  -8 -10   1    3.70    2.90
  -8 -10   1    2.70    2.00
  -8 -10  -2   -0.50    3.60
   8  10  -2   -2.50    3.80
  -8  10   2    2.50    2.00
  -8  10   2    4.80    3.20
  -8 -10  -2   -2.60    3.80
   8 -10   2   -0.40    3.00
  -8  10  -2    1.30    4.30
   8  10   2    1.20    2.00
  -8 -10   2    1.10    2.20
   8  10   2    1.60    3.00
  -8 -10   2   -1.20    3.50
   8 -10  -2   -1.00    2.60
   8 -10  -2    1.70    2.10
   8  10  -3  201.68   15.00
  -8  10   3  186.88   12.30
  -8 -10  -3  200.18   14.70
  -8 -10  -3  187.38   14.20
  -8  10   3  200.08   13.90
   8 -10   3  186.48   13.60
  -8  10  -3  189.98   14.20
   8 -10  -3  204.78   15.00
   8 -10  -3  179.88   12.60
  -8 -10   3  188.48   12.60
  -8  10  -3  140.09   15.10
   8  10   3  210.48   13.60
   8 -10  -3  201.68   12.70
  -8 -10  -4    5.60    8.20
   8 -10   4    4.50    7.00
   8  10  -4   -6.30    9.30
  -8 -10   4   10.30    5.70
   8 -10  -4    5.00    9.50
   8  10   4   12.90    7.40
  -9  10   0    1.60    3.60
   9 -10   0    2.40    2.00
  -9  10   0   -0.70    1.80
   9  10   0    1.30    1.80
   9 -10   0   -2.20    2.60
  -9 -10   0    1.20    2.90
  -9 -10  -1   87.09    7.40
   9  10  -1   84.89    7.30
  -9  10   1   89.19    8.30
   9  10  -1   90.49    6.60
   9 -10   1   84.29    6.60
  -9  10   1   91.79    6.70
   9 -10   1   83.49    7.00
  -9  10  -1   86.99    8.30
  -9 -10   1   86.89    7.20
   9  10   1   82.09    6.40
  -9  10  -1   81.29    5.90
  -9 -10   1   90.59    6.10
   9 -10  -1   86.29    5.90
   9 -10  -1   92.29    6.80
  -9 -10  -2   85.09    8.70
   9 -10   2   80.49    7.70
   9  10  -2   92.69    8.80
  -9  10   2   91.49    7.90
   9 -10  -2   81.39    7.10
  -9 -10   2   92.49    6.70
   9 -10  -2   96.19    6.40
  -9  10  -2   93.99    9.30
   9  10   2   98.19    7.50
  -9 -10   2   90.49    8.00
  -9  10  -2   70.79    7.00
   9 -10  -2   90.79    8.70
   9 -10   3   27.10    5.80
  -9 -10  -3   36.60    6.90
   9  10  -3   42.00    7.40
  -9  10   3   34.90    4.10
  -9  10   3   27.50    6.70
  -9  10  -3   24.30    7.10
   9 -10  -3   35.80    4.40
  -9  10  -3   39.60    7.10
  -9 -10   3   42.10    4.70
   9 -10  -3   32.10    4.70
   9  10   3   34.70    6.20
   9 -10   4   10.80    7.30
  -9 -10  -4   -5.80    8.80
   9  10  -4   10.80    9.70
   9 -10  -4   13.00    9.40
   9  10   4    8.50    8.10
  -9 -10   4   11.30    5.80
 -10  10   0   47.20    4.40
 -10 -10   0   58.99    5.40
 -10  10   0   42.90    5.50
  10 -10   0   34.20    4.20
  10  10   0   48.40    4.10
  10 -10   0   47.40    4.70
  10  10  -1   39.00    4.70
  10 -10   1   50.39    4.40
 -10  10   1   43.40    5.90
  10  10  -1   46.50    4.20
 -10 -10  -1   53.39    5.60
 -10  10   1   42.50    4.30
  10  10   1   40.30    4.10
  10 -10  -1   43.10    4.50
 -10  10  -1   37.70    5.90
 -10 -10   1   48.20    4.00
 -10 -10   1   46.90    5.10
  10 -10  -1   41.30    4.00
  10  10  -2    2.50    4.60
  10  10  -2   -3.70    3.70
 -10  10   2    9.60    5.30
 -10  10   2   -0.30    3.70
  10 -10   2    2.90    4.00
 -10 -10  -2   -1.30    5.00
  10 -10  -2   -0.70    3.10
 -10 -10   2    0.00    4.30
 -10  10  -2   -5.50    5.70
  10 -10  -2    3.90    2.50
  10  10   2   -2.80    3.70
 -10 -10   2    4.50    2.90
  10 -10  -2    1.20    4.20
 -10  10   3   12.90    3.70
 -10 -10  -3    6.10    7.10
  10 -10   3    6.60    5.60
 -10  10   3    4.50    5.50
  10  10  -3   11.20    7.20
  10  10   3   10.20    5.60
  10 -10  -3    7.60    6.90
  10 -10  -3   12.60    3.80
  10 -10  -3   11.40    4.40
 -10  10  -3    9.60    7.20
 -10 -10   3   14.00    4.00
  11 -10   0    0.80    2.50
 -11  10   0    7.00    4.70
  11  10   0    1.20    2.20
 -11 -10   0   -1.40    4.50
 -11  10   0   -4.60    2.20
  11  10  -1   19.20    3.20
  11 -10   1   17.10    3.70
  11  10  -1   19.70    4.10
 -11  10   1   19.50    5.60
 -11 -10  -1   18.40    5.00
 -11  10   1   20.40    3.60
 -11 -10   1   28.60    5.00
  11 -10  -1   22.30    2.70
  11 -10  -1   24.10    3.90
 -11  10  -1   21.30    5.70
  11  10   1   32.60    3.70
  11  10  -2   37.50    5.70
 -11 -10  -2   40.70    6.90
  11 -10   2   23.80    8.90
 -11  10   2   29.00    6.90
  11  10  -2   34.20    5.00
 -11  10   2   41.40    5.20
 -11 -10   2   44.10    6.10
  11 -10  -2   38.30    4.90
 -11 -10   2   43.70    4.30
 -11  10  -2   38.30    7.10
  11  10   2   32.10    5.10
  11 -10  -2   41.50    3.90
  11 -10  -2   49.70    6.00
  11  10  -3  139.49   13.60
  11  10  -3  129.49   11.40
  11 -10   3  112.49   11.60
 -11  10   3  106.29   12.20
 -11 -10  -3  129.09   11.80
  11 -10  -3  145.89   13.90
 -11  10  -3  150.48   14.80
 -11 -10   3  107.39    9.80
  11  10   3  120.59   11.70
  11 -10  -3  131.59    9.60
  11 -10  -3  137.99   10.40
 -12 -10   0   94.99    9.40
  12  10   0   89.89    7.00
  12 -10   0   93.59    7.40
 -12  10   0   89.99    8.60
 -12  10   1   10.70    5.90
 -12 -10  -1    8.30    5.50
  12  10  -1   12.60    3.20
  12 -10   1   10.60    3.90
 -12  10   1   10.60    3.40
  12  10  -1   10.70    4.00
  12 -10  -1    8.00    4.10
 -12 -10   1   11.70    5.10
 -12  10  -1   16.00    6.30
  12  10   1   14.00    3.50
  12 -10  -1    8.80    4.00
  12 -10  -1    9.80    2.60
 -12  10   2   40.40    9.10
  12 -10   2   44.70    6.20
 -12 -10  -2   37.70    7.40
 -12  10   2   45.60    6.00
  12  10  -2   58.09    5.50
  12  10  -2   30.00    6.30
 -12 -10   2   54.29    4.90
  12 -10  -2   45.40    5.60
 -12 -10   2   52.29    7.00
  12 -10  -2   51.59    4.40
  12 -10  -2   50.49    6.70
  12  10   2   55.49    5.90
 -12  10  -2   26.10    8.00
  12  10  -3    2.10    5.60
 -12 -10  -3   -6.20    8.60
  12 -10   3   16.20    6.90
  12  10  -3   14.90    8.10
  12 -10  -3   -0.70    5.00
  12 -10  -3    8.90    4.10
 -12  10  -3   16.40    9.40
  12 -10  -3   23.60    7.90
 -12 -10   3    4.60    4.40
  12  10   3    5.70    6.50
 -13  10   0   -1.00    6.20
 -13 -10   0   -0.60    5.70
  13  10   0    0.60    3.00
  13 -10   0    3.00    3.30
 -13  10   1    4.40    4.40
 -13  10   1   -4.80    6.60
  13 -10   1   -6.40    4.40
  13  10  -1    4.50    3.10
 -13 -10  -1    9.10    6.20
  13  10   1   -1.80    3.60
  13 -10  -1    5.60    4.30
 -13 -10   1   -0.90    5.80
  13 -10  -1    7.00    3.10
  13 -10  -1    2.10    4.10
 -13  10  -1    4.10    6.70
 -13  10   2   97.19   10.20
 -13  10   2  100.59   11.10
  13  10  -2  132.29   10.70
  13  10  -2  109.99    9.30
  13 -10   2   99.19    9.20
 -13 -10  -2   99.59   10.70
 -13  10  -2  107.29   11.30
  13  10   2  117.29   10.50
 -13 -10   2  118.09   10.10
  13 -10  -2  107.29    9.70
  13 -10  -2  101.59    9.60
 -13 -10   2  102.49    8.40
  13 -10  -2  107.39    7.90
  13  10  -3    0.50    7.80
  13 -10   3    0.90    7.30
 -13 -10  -3   -0.80    9.50
  13  10  -3    5.60    6.20
  13 -10  -3   19.50    8.00
  13 -10  -3    2.00    4.20
  13  10   3   -5.00    7.00
 -13  10  -3   14.40   10.40
 -13 -10   3    1.50    4.80
  13 -10  -3    6.90    5.40
 -14  10   0   11.60    7.10
  14 -10   0   -1.60    3.70
 -14 -10   0    4.80    6.70
  14  10   0    1.30    3.60
  14  10  -1   20.50    3.90
 -14  10   1   23.00    7.70
  14 -10   1   21.60    5.00
 -14 -10  -1   15.60    7.30
  14  10   1   15.00    4.50
  14 -10  -1   24.40    5.30
 -14  10  -1   16.40    7.90
 -14 -10   1   21.30    9.10
  14 -10  -1   21.10    5.90
 -14 -10  -2   12.50    8.40
 -14  10   2   14.50    9.50
  14 -10   2    5.30    6.00
  14  10  -2    6.90    4.10
  14 -10  -2   -0.10    4.90
  14  10   2    8.40    6.00
  14 -10  -2    5.00    3.10
 -14 -10   2    0.40    8.00
 -14  10  -2    9.00    9.80
 -15  10   0   -1.60    7.90
  15 -10   0   -0.60    4.50
 -15 -10   0    6.90    7.70
  15  10   0   -1.50    4.20
 -15 -10  -1   14.70    8.20
 -15  10   1   22.90    9.00
  15 -10   1   17.00    5.60
  15  10  -1   15.00    4.00
 -15 -10   1   21.20    7.80
  15  10   1   10.70    4.90
  15 -10  -1   15.00    4.40
  15 -10  -1   16.30    5.70
 -15  10  -1    0.80    8.80
  15  10  -2   90.69    7.90
 -15 -10  -2   93.99   12.20
  15 -10   2   82.09    9.30
 -15  10   2   93.09   12.80
  15 -10  -2   98.59    8.80
 -15  10  -2   91.39   14.00
  15 -10  -2   86.39    8.00
  15  10   2   83.79    9.10
 -16  10   0   -7.30    8.90
  16 -10   0   -1.90    4.80
 -16 -10   0   15.10    8.90
  16  10   0    0.00    4.90
  16  10  -1   29.10    5.00
  16 -10   1   25.10    6.20
 -16  10   1   25.30   10.40
 -16 -10  -1   40.10    9.80
 -16 -10   1   21.50    9.10
 -16  10  -1   34.80   10.40
  16 -10  -1   21.10    6.50
  16  10   1   20.30    6.10
  16 -10  -1   21.80    5.40
   0 -11   0    5.30    1.50
   0 -11   0   11.00    1.20
   0  11   0    6.10    1.20
   0  11   0    6.30    1.60
   0  11   1   87.29    5.60
   0 -11  -1   86.99    5.80
   0 -11   1   86.39    5.40
   0  11   1   85.79    5.80
   0  11  -1   88.89    5.40
   0 -11   1   83.99    5.60
   0 -11   1   86.79    5.70
   0 -11  -1   85.69    5.70
   0  11  -1   88.69    6.30
   0  11  -1   86.49    5.80
   0 -11   1   87.89    6.60
   0  11  -2    4.20    3.30
   0  11   2   -4.50    1.90
   0 -11   2    0.00    2.00
   0 -11  -2    1.40    1.90
   0  11  -3  216.68   15.20
   0  11   3  200.18   13.90
   0 -11   3  215.88   13.70
   0 -11  -3  223.38   15.10
   0  11   3  208.98   13.30
   0 -11  -3  208.48   13.50
   0  11  -4    0.50    8.40
   0 -11  -4   -0.30    4.70
   0 -11   4    2.20    5.10
   0  11   4   -3.50    5.10
   0 -11  -4   -9.40    8.10
   0  11   4   -7.70    5.00
   1 -11   0    1.50    1.40
  -1 -11   0    0.10    0.70
   1  11   0   -0.30    0.80
  -1  11   0    0.20    1.10
   1 -11   0   -2.40    1.00
  -1 -11   0   -0.90    1.40
  -1  11   0   -0.50    1.30
  -1 -11   0   -0.70    1.00
   1  11   0    1.10    1.40
   1  11   0    0.30    1.10
  -1 -11  -1    2.80    1.60
  -1  11   1    2.00    1.20
   1 -11   1    4.60    1.30
   1  11  -1    3.40    0.90
   1 -11   1    1.60    2.50
   1  11  -1    6.90    1.50
  -1  11   1    2.30    1.50
  -1 -11  -1    2.90    1.40
   1 -11   1    3.20    1.80
   1  11  -1    4.70    2.10
   1 -11   1    3.40    1.00
   1 -11  -1    5.00    1.30
   1  11   1    3.00    1.20
  -1 -11   1    4.50    1.00
  -1 -11   1    4.10    1.30
   1  11   1    2.90    2.00
  -1  11  -1    2.50    1.50
  -1  11  -1    3.70    2.20
  -1 -11  -2  367.76   21.40
   1 -11   2  360.16   21.70
  -1  11   2  356.26   21.80
   1  11  -2  375.66   22.30
   1 -11   2  357.96   21.30
  -1 -11  -2  364.96   21.70
   1  11   2  359.36   21.50
  -1  11  -2  348.47   21.40
   1  11   2  371.36   21.80
   1 -11  -2  361.16   21.60
  -1  11  -2  373.16   22.30
  -1 -11  -3   -1.20    3.10
   1  11  -3    0.70    5.20
  -1  11   3   -0.10    2.70
  -1  11   3   -0.60    3.20
  -1 -11  -3    0.50    5.00
   1 -11   3    0.60    3.40
   1 -11  -3    5.40    4.90
  -1 -11   3    2.20    3.00
  -1  11  -3   27.40    5.50
   1  11   3    9.10    3.50
   1 -11  -3    3.00    2.80
   1  11   3    4.70    3.10
  -1  11   4   14.30    5.70
  -1 -11  -4   15.10    5.10
   1  11  -4   20.70    8.60
   1 -11   4   10.90    5.30
  -1  11   4   13.30    4.90
  -1 -11  -4    8.90    8.60
  -1  11  -4   20.40    8.50
  -1 -11   4   11.80    5.10
   1 -11  -4   16.60    8.50
   1 -11  -4   17.20    5.00
   1  11   4   14.20    5.10
   1  11   4   13.00    5.50
  -2  11   0  946.91   53.99
   2  11   0  970.20   53.99
   2  11   0  939.11   53.89
  -2  11   0  914.61   53.89
  -2 -11   0  900.71   54.09
  -2 -11   0  891.81   53.79
   2  11   0  925.71   53.79
  -2 -11   0  916.21   53.89
   2 -11   0  899.11   53.89
   2 -11   0  934.21   54.09
   2  11  -1  384.46   22.90
   2  11  -1  385.46   22.40
   2 -11   1  382.16   22.60
   2  11  -1  349.87   22.60
  -2 -11  -1  386.16   22.60
   2 -11   1  363.96   22.90
  -2 -11  -1  377.56   22.60
  -2  11   1  375.06   22.60
   2 -11   1  379.46   22.60
   2 -11   1  389.36   22.50
   2  11   1  405.96   22.40
  -2  11  -1  399.36   22.90
  -2  11  -1  394.16   22.70
  -2  11  -1  374.56   22.60
  -2 -11   1  388.96   22.40
  -2 -11   1  385.36   22.50
   2  11   1  379.56   22.50
   2 -11  -1  377.46   22.60
  -2 -11  -2    1.60    2.10
   2 -11   2    1.40    2.10
  -2  11   2    2.20    2.20
   2 -11   2    6.00    1.50
   2 -11   2    2.30    2.00
  -2 -11  -2    2.00    1.80
   2  11  -2    4.10    3.20
   2  11   2    1.50    2.00
  -2  11  -2    1.50    2.00
  -2  11  -2    6.20    3.40
  -2 -11   2    2.50    2.00
   2 -11  -2    5.10    2.00
   2  11   2    2.50    1.90
   2 -11   3   24.40    4.10
  -2 -11  -3   26.30    5.60
  -2  11   3   17.80    3.90
  -2 -11  -3   21.30    3.70
   2  11  -3   11.80    5.40
  -2  11   3   13.70    3.10
  -2 -11   3   21.00    3.60
   2 -11  -3   25.70    5.50
   2 -11  -3   18.10    3.20
   2  11   3   20.80    3.80
   2  11   3   19.00    3.60
  -2  11  -3   15.90    5.60
  -2 -11  -4   51.09    6.40
   2  11  -4   54.59    9.30
  -2 -11  -4   66.09   10.00
   2 -11   4   59.79    7.20
  -2  11   4   57.89    7.10
  -2  11   4   40.70    5.80
  -2 -11   4   50.39    6.30
   2  11   4   46.00    6.70
   2 -11  -4   41.40    5.90
   2 -11  -4   37.00    9.60
   2  11   4   63.59    7.10
  -2  11  -4   49.00    9.60
   3 -11   0    0.20    1.20
  -3  11   0   -1.10    1.30
   3 -11   0    0.30    2.10
   3  11   0    2.10    1.50
   3 -11   0    0.50    0.90
  -3  11   0   -1.30    1.90
  -3 -11   0   -0.80    0.80
  -3 -11   0   -0.20    1.70
  -3 -11   0   -0.50    1.30
   3 -11   0    0.90    1.70
   3  11   0   -0.30    1.00
  -3  11   0    0.40    0.90
   3  11   0    0.10    1.20
   3  11   0   -0.10    1.30
   3 -11   1  587.34   35.50
  -3 -11  -1  584.24   35.20
  -3 -11  -1  575.94   35.70
   3  11  -1  640.24   35.20
   3  11  -1  605.14   35.70
   3 -11   1  604.04   35.30
   3 -11   1  597.24   35.40
  -3  11   1  592.74   35.40
   3 -11   1  554.54   35.60
  -3 -11  -1  598.34   35.40
  -3  11  -1  570.74   35.40
  -3 -11   1  599.54   35.30
   3  11   1  595.34   35.30
   3 -11  -1  585.44   35.40
  -3  11  -1  653.93   35.70
   3  11   1  624.34   35.30
  -3 -11   1  656.53   35.30
  -3  11  -1  624.94   35.50
  -3  11   2  137.29    9.30
   3 -11   2  133.69    9.10
  -3 -11  -2  143.79    9.20
   3  11  -2  147.39   10.30
   3 -11   2  139.39    9.20
  -3  11  -2  141.09    9.20
  -3 -11   2  144.19    9.10
   3  11   2  140.29    9.20
   3  11   2  146.99    9.20
  -3  11  -2  135.89   10.10
   3 -11  -2  140.29    9.00
  -3 -11  -3   86.59    8.20
  -3  11   3   84.09    6.40
  -3  11   3   87.59    7.80
   3 -11   3   87.19    7.40
  -3 -11  -3   84.09    7.20
   3  11  -3   81.29    8.10
   3  11   3   88.49    7.40
  -3 -11   3   82.99    7.00
   3 -11  -3   88.39    9.30
  -3  11  -3   82.79    6.90
  -3  11  -3   87.89    8.40
   3 -11  -3   95.09    6.80
   3  11   3   74.69    7.40
  -3  11   4  336.97   22.00
  -3  11   4  366.46   23.30
   3 -11   4  352.36   23.00
   3  11  -4  366.66   25.10
  -3 -11  -4  342.87   22.70
  -3 -11   4  332.47   22.40
   3  11   4  370.56   23.00
   3 -11  -4  377.26   25.30
  -3  11  -4  378.66   25.20
   3 -11  -4  358.26   22.40
  -4  11   0   15.90    1.80
   4 -11   0   10.80    2.10
  -4 -11   0   13.70    2.00
   4 -11   0   15.80    1.50
  -4  11   0   14.50    1.40
  -4 -11   0   14.00    1.40
  -4 -11   0   15.90    2.50
   4  11   0   12.50    1.90
   4 -11   0   12.30    1.80
   4  11   0   13.80    2.00
  -4  11   0   19.70    2.80
   4  11   0   13.70    1.60
   4  11   0   10.70    1.60
  -4 -11  -1  670.03   40.40
   4 -11   1  694.23   40.30
   4  11  -1  702.53   40.20
  -4 -11  -1  647.24   40.10
   4 -11   1  664.03   40.50
   4  11  -1  718.23   40.60
   4 -11   1  631.94   40.50
  -4 -11  -1  707.13   40.30
   4 -11  -1  671.23   40.30
   4  11   1  689.23   40.20
   4  11   1  689.43   40.20
  -4  11  -1  713.63   40.50
  -4 -11   1  679.43   40.20
  -4  11  -1  700.43   40.50
  -4 -11   1  727.93   40.20
   4 -11   2   78.69    6.40
  -4 -11  -2   90.89    6.70
   4  11  -2   83.99    7.90
  -4  11   2   89.09    6.70
   4  11   2   97.19    6.60
  -4 -11   2   86.99    6.10
   4 -11  -2   87.29    6.20
  -4  11  -2   82.29    7.70
  -4  11  -2   89.09    6.90
   4  11   2   87.29    6.50
  -4 -11  -3  101.39   10.40
  -4 -11  -3   99.19    8.20
   4 -11   3   92.99    8.30
  -4  11   3  110.99    7.20
   4  11  -3  104.89   10.20
  -4  11   3  106.59    8.70
   4 -11  -3   93.09    7.60
   4  11   3  109.19    8.30
  -4 -11   3  104.49    7.80
  -4  11  -3   97.29    8.40
  -4  11  -3  105.19   10.70
   4  11   3   95.09    8.10
   4 -11  -3   98.29   10.10
  -4  11   4  151.58   11.80
  -4  11   4  174.68   13.60
   4 -11   4  172.08   13.00
   4  11  -4  159.38   16.00
  -4 -11  -4  164.08   15.20
  -4 -11  -4  156.28   12.80
  -4  11  -4  161.08   17.10
   4  11   4  186.08   13.40
  -4 -11   4  139.49   12.00
   4 -11  -4  166.38   16.70
   4 -11  -4  155.88   11.90
  -5  11   0   -0.60    1.30
  -5  11   0   -0.90    1.20
   5  11   0    0.90    1.60
   5  11   0   -2.90    1.30
   5 -11   0   -2.00    2.00
  -5 -11   0    0.30    2.50
  -5 -11   0    0.50    1.70
   5 -11   0    1.00    1.10
   5 -11   0   -1.50    1.70
  -5  11   0   -4.30    2.50
  -5 -11   0    1.20    1.20
  -5 -11  -1  392.86   23.00
   5 -11   1  384.66   22.90
  -5 -11  -1  372.36   22.80
   5  11  -1  403.66   23.30
  -5  11   1  379.76   22.90
   5 -11   1  339.67   23.10
   5  11  -1  399.96   22.80
   5 -11  -1  392.56   22.90
  -5  11  -1  374.06   23.90
   5 -11  -1  376.06   22.60
   5  11   1  383.56   22.70
  -5  11  -1  404.86   23.10
  -5 -11   1  405.76   22.80
   5  11   1  384.56   22.70
  -5 -11   1  380.66   22.70
   5  11  -2  373.06   23.00
  -5 -11  -2  376.36   22.40
  -5  11   2  370.16   21.80
  -5  11   2  379.46   22.40
   5 -11   2  367.46   22.30
   5  11   2  370.76   22.20
   5 -11  -2  377.96   22.10
  -5 -11   2  361.96   22.10
  -5  11  -2  382.16   22.60
  -5  11  -2  331.07   22.70
   5  11   2  379.86   22.20
   5 -11  -2  367.46   22.10
  -5 -11  -3  500.85   31.00
  -5 -11  -3  516.95   31.60
  -5  11   3  497.65   30.40
  -5  11   3  525.65   31.30
   5  11  -3  508.45   31.90
   5 -11   3  498.15   31.00
  -5  11  -3  518.95   31.00
  -5  11  -3  494.45   31.80
   5  11   3  556.84   31.00
   5 -11  -3  516.25   31.90
  -5 -11   3  517.15   30.70
   5  11   3  492.05   30.90
   5 -11  -3  523.95   30.70
  -5 -11  -4    8.40    9.70
  -5  11   4    4.40    4.70
   5 -11   4   -2.90    5.90
   5  11  -4    3.10    8.10
  -5  11   4    2.60    5.80
  -5 -11  -4    7.20    6.10
   5 -11  -4   11.50    4.70
  -5 -11   4   11.40    5.20
   5  11   4    8.20    6.90
   5 -11  -4   20.10    9.40
  -5  11  -4   16.50   14.40
  -6  11   0 1325.27   85.49
   6  11   0 1558.54   85.59
  -6  11   0 1450.25   85.99
   6 -11   0 1475.95   85.49
   6  11   0 1455.35   85.49
   6 -11   0 1418.66   85.59
  -6 -11   0 1439.36   85.69
  -6 -11   0 1530.75   85.69
  -6  11   0 1555.94   85.49
  -6 -11  -1  286.77   17.40
   6 -11   1  283.87   17.20
   6 -11   1  254.67   17.50
   6  11  -1  270.77   17.10
  -6  11   1  283.87   17.80
  -6 -11  -1  272.67   17.20
  -6  11   1  288.07   17.30
   6  11   1  289.87   17.10
   6 -11  -1  286.67   16.80
   6 -11  -1  298.17   17.30
  -6  11  -1  319.57   17.40
   6  11   1  289.17   16.90
  -6 -11   1  306.97   17.30
  -6 -11   1  288.57   17.00
  -6  11  -1  285.57   17.70
   6 -11  -1  268.67   16.90
  -6 -11  -2  291.17   17.90
   6 -11   2  278.57   17.70
  -6  11   2  289.37   17.90
   6  11  -2  294.87   17.20
   6  11  -2  300.77   18.50
  -6  11   2  278.77   17.20
  -6 -11   2  280.17   17.40
   6 -11  -2  291.27   17.60
  -6 -11   2  296.87   17.50
  -6  11  -2  301.87   18.20
   6 -11  -2  269.47   17.40
   6  11   2  303.07   17.60
   6  11   2  290.97   17.50
  -6  11  -2  278.87   18.20
  -6  11   3   82.59    6.30
  -6  11   3   78.99    8.10
   6  11  -3   84.79    8.60
  -6 -11  -3   77.19    7.10
   6 -11   3   72.89    7.10
  -6 -11  -3   68.39    8.10
  -6  11  -3   77.29    8.60
   6  11   3   92.89    8.00
   6 -11  -3   79.29    6.90
   6  11   3   84.59    7.20
  -6  11  -3   80.79    7.30
  -6 -11   3   82.39    6.90
   6 -11  -3   76.19    8.10
  -6  11   4   82.49    9.30
  -6 -11  -4   85.69   11.60
  -6  11   4   72.69    7.10
  -6 -11  -4   87.19    8.70
   6 -11   4   77.39    8.70
   6  11  -4   65.29   10.60
   6 -11  -4   98.79   11.50
   6  11   4   93.99    9.40
   6 -11  -4   85.69    7.90
  -6 -11   4   64.49    7.40
  -7  11   0   -0.10    2.70
   7 -11   0   -1.60    2.40
   7  11   0    0.20    1.80
   7  11   0    2.70    1.50
  -7 -11   0   -0.30    2.50
  -7 -11   0    2.10    2.90
  -7  11   0    1.40    1.60
  -7  11   1    4.80    3.60
  -7 -11  -1   -1.20    2.30
   7  11  -1    4.00    2.20
   7  11  -1    8.90    3.00
  -7 -11  -1    7.90    2.70
   7 -11   1    5.90    2.10
  -7  11   1    5.00    2.30
   7 -11   1    0.70    3.00
  -7  11  -1    5.20    2.40
   7 -11  -1    2.80    2.20
  -7  11  -1    5.30    3.10
   7 -11  -1    5.20    1.40
  -7 -11   1    3.30    3.50
  -7 -11   1    4.40    1.70
   7  11   1    5.90    1.30
   7  11   1    4.50    1.80
  -7  11   2   42.60    3.90
  -7  11   2   44.90    4.60
   7 -11   2   51.59    4.70
   7  11  -2   40.30    3.70
   7  11  -2   54.89    5.60
  -7 -11  -2   44.60    5.00
  -7  11  -2   49.60    5.40
  -7 -11   2   51.49    4.30
   7  11   2   53.49    4.50
   7 -11  -2   40.50    4.30
  -7 -11   2   45.40    4.30
  -7  11  -2   48.90    5.20
   7 -11  -2   45.40    4.20
   7  11   2   40.10    4.50
   7 -11   3  154.58   11.90
   7  11  -3  158.98   13.50
  -7 -11  -3  165.88   12.20
  -7 -11  -3  150.18   13.30
  -7  11   3  142.69   10.70
  -7  11   3  181.58   12.30
   7  11   3  157.78   11.40
   7 -11  -3  166.18   13.70
  -7  11  -3  175.18   12.80
   7  11   3  173.38   11.90
   7 -11  -3  171.08   11.20
  -7  11  -3  163.18   13.80
  -7 -11   3  166.08   11.10
  -7 -11  -4   26.90    7.40
   7 -11   4   17.10    7.00
  -7  11   4   19.40    7.20
   7  11  -4   21.10   10.20
  -7  11  -4   25.60   12.20
   7 -11  -4   29.90    9.70
   7  11   4   23.10    7.80
  -7 -11   4   23.50    5.60
  -8  11   0   63.29    4.70
  -8  11   0   65.89    5.90
  -8 -11   0   60.99    5.70
   8 -11   0   49.10    5.60
  -8 -11   0   59.79    6.20
   8 -11   0   66.99    4.80
   8  11   0   65.49    4.70
   8  11   0   61.39    4.70
   8  11  -1  227.98   14.40
  -8  11   1  244.58   15.40
   8  11  -1  233.68   14.70
  -8 -11  -1  233.08   14.70
  -8  11   1  232.18   14.30
   8 -11   1  233.98   14.30
   8 -11   1  200.58   14.60
  -8 -11   1  234.58   14.60
   8 -11  -1  235.38   14.40
   8 -11  -1  237.98   13.90
  -8  11  -1  231.08   14.10
  -8  11  -1  232.78   15.20
  -8 -11   1  240.58   14.10
   8  11   1  225.98   14.10
  -8 -11  -2   78.69    7.70
  -8  11   2   85.49    7.30
  -8 -11  -2   81.09    7.40
  -8  11   2   82.99    5.70
   8 -11   2   71.69    7.00
   8  11  -2   87.09    8.30
   8 -11  -2   79.79    5.80
   8  11   2   84.09    5.90
   8  11   2   76.99    6.80
  -8  11  -2   90.39    8.20
   8 -11  -2   82.29    6.50
  -8  11  -2   68.09    6.80
  -8 -11   2   72.89    7.10
  -8 -11   2   81.39    6.10
  -8  11   3    2.10    5.30
  -8 -11  -3   -0.10    5.00
  -8  11   3    1.30    3.10
   8 -11   3    2.70    4.70
   8  11  -3   -1.50    5.90
  -8 -11   3   -0.60    3.60
   8 -11  -3    3.50    6.40
   8  11   3   -1.00    4.70
   8 -11  -3   -0.40    3.40
  -8  11  -3   -6.40    6.50
  -8  11  -3   -0.10    6.10
   8 -11  -3    8.90    3.70
   8  11  -4   63.49   11.60
  -8 -11  -4   77.09   10.50
   8 -11   4   98.19    9.80
   8 -11  -4  115.09   12.20
   8  11   4   88.99    9.90
  -8 -11   4   75.69    8.10
  -9  11   0    0.00    2.00
  -9 -11   0    3.90    3.20
  -9  11   0   -1.30    3.80
  -9 -11   0    5.70    3.20
   9 -11   0   -0.70    2.00
   9  11   0   -1.40    1.80
  -9  11   1   29.10    3.40
   9 -11   1   19.50    3.80
  -9 -11  -1   28.80    4.40
   9  11  -1   25.00    3.90
  -9  11   1   27.00    5.00
   9 -11   1   24.80    3.40
   9  11  -1   28.50    3.40
  -9  11  -1   30.00    2.70
   9  11   1   29.30    3.10
  -9  11  -1   26.30    4.70
  -9 -11   1   29.40    4.00
   9 -11  -1   29.90    3.60
  -9 -11   1   32.90    3.10
   9 -11  -1   26.60    2.60
   9 -11   2    1.00    3.50
  -9  11   2    3.80    3.70
   9  11  -2   21.00    4.70
  -9 -11  -2   -1.20    4.60
   9 -11  -2    0.10    2.90
   9 -11  -2   -3.20    4.00
   9 -11  -2    2.20    2.10
  -9 -11   2    1.30    2.60
   9  11   2   -1.20    3.40
  -9  11  -2   -8.50    4.70
  -9 -11   2    2.30    4.00
  -9 -11  -3   42.20    7.30
  -9  11   3   35.00    6.10
  -9  11   3   28.50    4.10
   9 -11   3   24.50    5.60
  -9  11  -3   48.80    7.60
   9 -11  -3   38.20    6.90
  -9 -11   3   31.40    4.60
   9 -11  -3   28.40    4.30
  -9  11  -3   25.60    7.30
   9 -11  -3   35.00    4.80
   9  11   3   28.00    6.40
  -9 -11  -4   10.80    8.60
   9 -11   4    1.40    7.80
   9  11  -4   -1.70    9.60
  -9 -11   4    0.90    5.50
   9  11   4    3.30    8.10
   9 -11  -4    3.90   10.00
 -10  11   0   81.99    7.30
 -10  11   0   71.19    5.90
 -10 -11   0   82.29    6.80
  10  11   0   79.39    5.90
  10 -11   0   82.29    6.10
  10  11  -1   10.00    2.80
 -10  11   1    0.20    4.60
 -10  11   1    7.10    2.90
  10  11  -1    6.70    3.40
  10 -11   1    8.20    3.00
 -10 -11  -1    9.50    4.40
  10 -11  -1    8.30    3.10
  10 -11  -1    7.70    2.00
 -10  11  -1    3.80    4.70
 -10 -11   1    9.30    3.90
  10  11   1    6.70    2.70
 -10 -11   1    6.80    2.50
 -10  11   2    6.00    3.90
 -10 -11  -2    2.00    5.20
  10 -11   2   -0.70    4.10
  10  11  -2    1.70    3.60
  10  11  -2   -2.60    4.50
  10  11   2    2.40    3.80
  10 -11  -2   -0.60    2.40
  10 -11  -2    6.70    3.40
  10 -11  -2    0.70    4.40
 -10 -11   2   -0.70    2.80
 -10 -11   2    0.70    4.40
 -10  11  -2   -0.20    5.40
 -10  11   3    7.30    3.80
 -10 -11  -3    1.50    7.30
  10  11  -3   14.40    7.40
  10 -11   3    2.10    5.80
 -10  11   3    5.70    5.60
  10 -11  -3    2.10    3.50
  10  11   3    4.00    5.60
 -10 -11   3   14.10    4.20
 -10  11  -3   17.50    8.10
  10 -11  -3    7.50    6.80
  10 -11  -3   16.40    4.60
 -11  11   0   -0.60    5.00
  11  11   0   -2.60    2.30
 -11  11   0    4.10    2.40
 -11 -11   0    1.50    4.50
  11 -11   0    5.30    2.70
 -11  11   1  153.28   10.60
  11  11  -1  146.39   10.90
 -11  11   1  162.28   12.60
 -11 -11  -1  159.78   11.80
  11 -11   1  148.89   10.70
  11  11  -1  148.39   10.20
  11 -11  -1  151.98    9.80
  11 -11  -1  149.59   10.70
 -11 -11   1  165.08   11.70
  11  11   1  151.98   10.40
 -11  11  -1  158.38   12.60
 -11  11   2   45.90    5.60
 -11 -11  -2   40.00    7.00
  11  11  -2   40.80    5.40
  11 -11   2   37.10    5.90
 -11  11   2   57.89    7.50
  11  11  -2   43.90    6.20
  11  11   2   43.10    5.40
 -11 -11   2   47.10    4.60
  11 -11  -2   43.40    5.00
 -11  11  -2   49.00    7.60
  11 -11  -2   48.30    4.20
 -11 -11   2   48.00    6.40
  11 -11  -2   46.30    6.30
 -11 -11  -3    4.40    8.10
  11  11  -3   15.10    7.20
  11 -11   3    6.00    6.60
 -11  11   3   -5.10    6.20
  11  11   3   13.50    5.90
  11 -11  -3    6.50    3.90
  11 -11  -3   10.10    7.70
 -11  11  -3   24.70    8.70
 -11 -11   3   17.00    4.50
 -12  11   0  703.53   43.30
 -12 -11   0  726.53   42.90
  12 -11   0  714.63   42.20
  12  11   0  705.93   42.10
 -12 -11  -1   10.80    6.40
  12 -11   1    5.60    4.00
  12  11  -1    5.90    4.00
 -12  11   1   13.80    6.20
 -12  11   1    8.90    3.60
 -12 -11   1    6.00    5.10
 -12  11  -1    0.70    6.10
  12 -11  -1    7.50    4.00
  12 -11  -1    9.10    2.60
  12  11   1   10.80    3.60
  12 -11  -1    8.70    3.90
 -12  11   2   93.19    9.10
  12 -11   2   70.89    7.90
 -12  11   2   82.79   11.30
  12  11  -2   89.59    8.20
  12  11  -2   88.89    8.10
 -12 -11  -2   84.49    8.90
 -12 -11   2   89.69    7.40
  12  11   2   89.29    7.80
 -12  11  -2   94.39   10.20
  12 -11  -2   92.09    9.10
 -12 -11   2   79.99    8.40
  12 -11  -2   82.69    6.60
  12 -11  -2   84.89    8.30
  12  11  -3   -5.10    5.60
 -12 -11  -3   -6.60    8.50
  12 -11   3   -4.40    6.70
  12  11  -3    9.70    8.30
  12  11   3   -5.80    6.40
 -12 -11   3   -3.00    4.30
 -12  11  -3    8.00   10.20
  12 -11  -3    0.20    4.20
  12 -11  -3    1.50    7.50
  12 -11  -3   15.60    5.20
  13 -11   0    3.10    3.40
 -13  11   0   -4.50    6.00
  13  11   0    1.50    3.10
 -13 -11   0    1.20    5.90
 -13  11   1  186.28   12.60
 -13  11   1  164.28   14.70
  13  11  -1  170.08   11.20
 -13 -11  -1  177.68   14.00
  13 -11   1  155.78   11.80
  13 -11  -1  159.48   12.10
  13 -11  -1  151.08   12.00
  13 -11  -1  167.28   11.10
 -13 -11   1  166.78   13.70
  13  11   1  165.78   11.70
 -13  11  -1  141.29   14.40
 -13  11   2    2.40    5.30
 -13  11   2   12.10    8.50
  13  11  -2    1.80    4.20
  13 -11   2   15.10    5.80
  13  11  -2    1.20    5.50
 -13 -11  -2  -11.20    7.10
 -13 -11   2    2.60    3.50
 -13  11  -2   11.80    8.90
 -13 -11   2    3.20    6.70
  13 -11  -2    5.70    2.80
  13  11   2    1.70    5.30
  13 -11  -2    1.30    5.80
  13 -11  -2   -3.60    4.50
  13 -11   3   13.40    7.90
  13  11  -3    0.50    8.30
 -13 -11  -3    2.90    9.50
  13  11  -3   -0.40    6.10
  13  11   3    8.90    7.30
  13 -11  -3    6.30    8.00
  13 -11  -3   -0.60    5.60
 -13 -11   3   -2.10    4.70
 -13  11  -3    7.30   11.80
 -14 -11   0   60.99    8.10
  14  11   0   59.59    5.60
  14 -11   0   55.89    5.70
 -14  11   0   54.29    8.70
 -14 -11  -1   82.79    9.60
 -14  11   1   80.59   10.00
  14  11  -1   74.29    7.40
  14 -11   1   82.59    7.50
  14  11   1   79.99    7.20
  14 -11  -1   85.99    7.50
 -14  11  -1   67.19   10.00
 -14 -11   1   73.39    9.80
  14 -11   2   -6.30    6.10
 -14  11   2   13.00    9.40
 -14 -11  -2    7.80    8.20
  14  11  -2    2.40    4.30
  14 -11  -2   -6.20    5.00
 -14  11  -2   -5.70   10.10
  14 -11  -2   -2.80    3.40
  14  11   2   -1.70    6.10
  15 -11   0   -2.10    4.20
  15  11   0    2.20    4.20
 -15 -11   0   -8.40    7.60
 -15  11   0    8.00    8.00
 -15  11   1   -2.50    8.70
  15 -11   1    2.80    5.30
  15  11  -1    1.70    3.80
 -15 -11  -1    8.20    7.90
  15 -11  -1   -2.30    4.10
  15  11   1    0.90    5.00
  15 -11  -1   11.00    5.50
 -15 -11   1    8.70    7.90
 -15  11  -1    3.70    8.80
  15  11  -2  100.49   10.40
  15 -11   2  140.99   13.00
 -15 -11  -2  117.09   13.60
 -15  11   2  141.59   14.50
 -15  11  -2  132.09   13.90
  15  11   2  115.39   10.60
  15 -11  -2  120.89    9.40
  15 -11  -2  112.19   11.30
  16 -11   0   25.10    5.70
 -16  11   0   16.80    9.80
 -16 -11   0   24.30    9.20
  16  11   0   13.50    5.40
 -16  11   1    7.30   10.90
  16  11  -1   11.70    4.80
  16 -11   1   23.60    6.50
 -16 -11  -1   30.90    9.70
  16 -11  -1   26.40    5.00
 -16 -11   1   24.10    9.00
  16 -11  -1   19.40    6.20
 -16  11  -1   20.60   10.70
  16  11   1   16.60    6.00
   0 -12   0   46.30    3.10
   0  12   0   36.10    3.40
   0  12   0   36.00    3.10
   0 -12   1    0.80    1.80
   0  12  -1   -1.70    1.00
   0  12  -1   -2.70    1.50
   0  12  -1   -0.70    2.20
   0 -12   1    0.60    1.00
   0 -12  -1   -2.20    1.40
   0  12   1   -1.10    1.20
   0 -12   1   -0.20    1.30
   0  12   2   45.80    4.50
   0  12  -2   48.40    4.90
   0 -12   2   46.00    4.30
   0 -12  -2   46.20    4.10
   0 -12  -3    2.10    5.10
   0 -12  -3    4.70    3.10
   0  12   3   -1.20    2.90
   0 -12   3   -0.50    3.30
   0  12   3   -1.70    3.40
   0  12  -3   -5.40    5.40
   0 -12  -4   61.79    9.70
   0 -12  -4   67.39    6.70
   0  12   4   56.99    7.20
   0 -12   4   54.39    6.80
   0  12   4   54.99    6.40
   0  12  -4   65.09    9.70
   1 -12   0   -1.60    1.60
  -1 -12   0   -2.20    1.60
  -1 -12   0    0.50    1.10
  -1  12   0   -0.10    1.20
   1  12   0    1.90    1.50
  -1  12   0   -2.10    1.50
  -1 -12   0    0.90    0.70
   1 -12   0    0.50    1.10
   1  12   0   -2.70    1.20
   1  12  -1   17.00    2.80
  -1  12   1   14.30    1.80
   1 -12   1   24.70    2.10
   1 -12   1   18.00    1.70
   1  12  -1   18.20    1.90
  -1 -12  -1   18.60    2.10
   1 -12   1   17.10    2.30
  -1 -12  -1   14.60    2.20
   1  12  -1   14.30    2.10
   1  12   1   16.50    1.80
   1 -12  -1   17.20    2.00
  -1 -12   1   19.20    1.90
  -1 -12   1   21.70    1.90
  -1  12  -1   17.00    2.80
  -1  12  -1   23.40    2.10
   1  12  -2   97.69    7.70
   1 -12   2   90.39    6.40
   1 -12   2   85.59    5.60
  -1 -12  -2   87.89    6.30
  -1 -12  -2   95.09    5.90
  -1  12   2   95.39    6.60
   1 -12   2   83.29    5.80
  -1 -12   2   87.19    6.30
  -1  12  -2   82.89    7.60
   1  12   2   89.99    6.40
   1 -12  -2   87.69    6.30
  -1  12   3   48.90    5.00
  -1 -12  -3   41.80    4.50
   1 -12   3   43.90    4.90
  -1 -12  -3   44.80    6.30
   1  12  -3   41.10    6.30
  -1  12   3   41.80    4.10
   1 -12  -3   41.40    6.20
  -1 -12   3   35.50    4.40
   1  12   3   48.80    4.40
   1  12   3   39.40    4.80
   1 -12  -3   49.60    4.40
  -1  12  -3   43.00    6.60
  -1  12   4   56.89    5.90
  -1 -12  -4   52.79    6.50
   1  12  -4   53.99    9.30
   1 -12   4   36.30    6.60
  -1  12   4   57.39    6.90
  -1 -12  -4   59.99   10.10
  -1  12  -4   56.69   10.40
   1  12   4   54.89    7.00
   1  12   4   48.30    6.40
  -1 -12   4   50.79    6.50
   1 -12  -4   52.09    6.30
   1 -12  -4   49.10    9.60
  -2 -12   0  314.07   18.10
  -2 -12   0  295.87   17.90
   2  12   0  314.17   18.20
  -2 -12   0  288.47   18.20
   2  12   0  308.87   17.90
   2 -12   0  291.67   18.40
  -2  12   0  305.57   18.10
   2  12   0  319.77   18.10
  -2  12   0  309.37   18.10
   2 -12   0  302.07   18.00
  -2  12   1   28.60    2.80
   2  12  -1   25.30    2.30
   2 -12   1   23.90    2.50
  -2 -12  -1   26.60    2.60
  -2 -12  -1   26.70    2.70
   2 -12   1   25.00    2.80
   2 -12   1   27.20    2.70
   2  12  -1   27.30    3.10
  -2  12  -1   24.10    2.50
  -2  12  -1   29.80    3.00
   2 -12  -1   29.40    2.50
   2  12   1   25.50    2.50
  -2 -12   1   27.30    2.40
  -2 -12   1   25.00    2.30
  -2  12  -1   27.10    3.20
   2  12  -2   36.60    4.50
   2 -12   2   34.30    3.10
   2 -12   2   36.30    3.40
  -2 -12  -2   31.70    3.40
   2 -12   2   33.50    3.10
  -2 -12  -2   34.80    3.00
  -2  12   2   33.20    3.50
  -2 -12   2   30.30    3.20
  -2  12  -2   36.70    4.40
   2  12   2   40.10    3.20
   2  12   2   32.90    3.30
   2 -12  -2   35.90    3.30
  -2  12  -2   27.90    3.20
   2 -12   3    4.60    3.50
  -2 -12  -3    8.40    5.20
   2  12  -3    4.00    5.20
  -2  12   3    0.10    3.60
  -2  12   3   -1.50    2.70
  -2 -12  -3    8.90    3.60
   2  12   3    8.00    3.50
   2 -12  -3    7.40    5.00
   2  12   3   10.20    3.30
  -2  12  -3    5.10    5.50
  -2 -12   3    7.30    3.40
   2 -12   4   21.80    6.10
  -2 -12  -4   31.10    5.80
  -2  12   4   35.20    6.20
  -2  12   4   23.70    5.00
  -2 -12  -4   41.60    9.40
   2  12  -4   18.30    8.60
   2 -12  -4   32.80    8.80
   2  12   4   23.20    6.00
  -2  12  -4   24.40    9.90
  -2 -12   4   16.90    5.40
   2  12   4   18.80    5.70
   2 -12  -4   13.20    5.20
  -3 -12   0    1.30    0.90
   3  12   0   -0.20    1.20
   3  12   0   -2.30    1.40
  -3  12   0   -0.60    2.10
  -3 -12   0   -0.40    1.80
   3 -12   0   -0.30    1.90
  -3  12   0    0.50    1.50
  -3 -12   0   -1.50    1.50
   3 -12   0    0.20    1.30
   3 -12   0   -3.70    2.50
   3  12   0    0.80    1.10
   3  12   0    1.70    1.60
   3 -12   1   53.19    4.00
  -3 -12  -1   51.99    3.60
   3  12  -1   50.79    5.20
  -3  12   1   48.50    4.50
  -3 -12  -1   53.59    4.40
   3  12  -1   49.99    3.60
  -3 -12  -1   57.39    4.40
   3 -12   1   54.29    4.00
   3 -12   1   45.30    4.90
  -3 -12   1   54.39    3.80
   3  12   1   54.29    3.80
   3 -12  -1   51.39    4.40
  -3  12  -1   56.09    4.70
  -3  12  -1   54.79    4.90
  -3 -12   1   52.29    3.90
   3  12   1   58.79    3.70
   3  12  -2   28.20    4.30
  -3 -12  -2   32.10    3.40
   3 -12   2   23.00    3.30
  -3  12   2   30.50    3.40
   3 -12   2   31.00    3.30
   3  12   2   31.10    3.20
   3  12   2   38.80    3.30
  -3 -12   2   27.70    3.00
   3 -12  -2   31.50    3.00
  -3  12  -2   30.70    3.50
  -3  12  -2   30.40    4.40
  -3 -12  -3  135.29   11.30
  -3 -12  -3  118.49    9.10
  -3  12   3  110.79    8.20
  -3  12   3  117.79    9.50
   3  12  -3  115.99   10.90
   3 -12   3  124.39    9.20
  -3  12  -3  119.69   11.40
   3 -12  -3  134.49    8.60
   3 -12  -3  131.79   11.00
  -3 -12   3  119.99    8.80
   3  12   3  121.79    9.20
  -3  12  -3  114.09    8.60
   3  12   3  121.99    9.00
  -3 -12  -4   67.39   11.60
   3 -12   4   74.39    7.60
  -3  12   4   62.99    6.20
  -3 -12  -4   66.09    7.30
   3  12  -4   65.49   10.10
  -3  12   4   65.29    7.80
   3 -12  -4   78.69   10.30
   3  12   4   65.49    7.60
  -3  12  -4   75.59   11.10
   3 -12  -4   65.59    6.70
   3  12   4   63.09    7.60
  -3 -12   4   60.49    6.80
   4 -12   0  145.29    8.80
  -4 -12   0  145.79    9.00
  -4 -12   0  149.49    8.70
  -4 -12   0  148.49    9.50
   4  12   0  133.89    8.90
   4 -12   0  143.39    9.10
   4  12   0  146.99    9.10
   4  12   0  142.79    8.90
   4 -12   0  134.99    9.30
  -4  12   0  148.39    8.70
   4  12   0  151.08    9.10
  -4  12   0  154.48    9.00
  -4  12   0  147.39    9.60
  -4 -12  -1   89.49    6.20
  -4 -12  -1   92.69    6.80
   4  12  -1  100.79    6.30
  -4  12   1   97.59    6.60
   4 -12   1  101.09    6.60
  -4 -12  -1   93.79    6.70
   4  12   1  107.99    6.30
  -4  12  -1  106.09    7.10
  -4 -12   1   97.59    6.40
  -4  12  -1  101.29    7.10
  -4 -12   1  105.09    6.50
   4 -12  -1   96.89    6.60
   4  12   1   98.19    6.30
   4  12  -2  171.98   12.00
   4 -12   2  167.38   10.90
  -4 -12  -2  174.48   11.00
  -4  12   2  164.98   11.10
   4 -12  -2  178.58   10.80
  -4  12  -2  166.98   11.80
  -4 -12   2  166.48   10.70
  -4  12  -2  168.28   11.20
   4  12   2  171.18   10.90
   4  12   2  171.58   10.90
  -4  12   3    5.50    3.80
  -4 -12  -3    6.50    4.00
   4 -12   3    6.90    3.80
  -4  12   3    9.20    2.70
   4  12  -3    9.10    5.50
  -4 -12  -3    1.90    5.60
   4 -12  -3    8.50    5.30
  -4  12  -3    5.90    4.00
   4  12   3   11.40    3.50
  -4  12  -3   16.70    6.00
  -4 -12   3    4.30    3.20
   4  12   3   20.40    4.10
   4 -12  -3   10.90    3.20
   4 -12   4  161.38   12.90
  -4 -12  -4  141.89   13.10
  -4  12   4  185.28   13.40
   4  12  -4  149.59   15.90
  -4  12   4  148.79   11.50
   4  12   4  156.28   13.20
   4 -12  -4  160.28   11.80
  -4 -12   4  145.49   11.90
   4 -12  -4  152.98   15.90
  -4  12  -4  179.18   17.60
  -5  12   0    0.60    1.30
  -5 -12   0    0.30    1.20
  -5 -12   0   -0.50    1.90
   5 -12   0    3.00    2.20
   5  12   0    4.00    1.50
  -5  12   0    0.90    1.40
   5 -12   0    2.70    1.30
   5  12   0   -0.30    1.70
   5 -12   0    2.00    1.80
  -5  12   0   -1.20    2.80
  -5 -12   0   -1.60    2.40
   5 -12   1   14.50    2.30
  -5  12   1   12.60    2.20
  -5 -12  -1   14.40    2.40
  -5 -12  -1    8.40    2.50
   5  12  -1   12.50    3.10
   5  12  -1   16.50    2.00
   5  12   1   15.00    1.90
  -5  12  -1   15.60    3.00
  -5 -12   1   13.80    2.20
   5 -12  -1   12.50    2.10
  -5 -12   1   12.00    1.80
   5  12   1   15.10    1.80
  -5  12  -1    9.60    3.10
  -5 -12  -2  121.29    8.40
   5 -12   2  118.59    8.20
  -5  12   2  121.89    8.40
   5  12  -2  113.89    9.50
   5  12   2  117.59    8.10
  -5 -12   2  119.99    7.80
   5  12   2  116.39    8.10
   5 -12  -2  111.39    7.90
  -5  12  -2  113.09    9.00
  -5  12  -2  110.69    9.30
  -5  12   3   69.49    6.80
  -5  12   3   73.79    6.00
   5 -12   3   81.59    7.40
   5  12  -3   71.49    8.10
  -5 -12  -3   73.49    6.60
  -5 -12  -3   66.29    7.90
   5 -12  -3   64.09    7.80
   5  12   3   82.49    7.70
  -5 -12   3   78.39    6.60
  -5  12  -3   68.19    8.20
  -5  12  -3   77.29    6.80
   5 -12  -3   74.19    6.50
   5  12   3   69.99    7.10
  -5  12   4  164.68   13.60
  -5 -12  -4  168.78   15.30
   5  12  -4  149.99   16.60
  -5  12   4  167.08   11.90
   5 -12   4  158.98   13.30
   5 -12  -4  161.38   12.00
  -5 -12   4  155.68   12.20
   5  12   4  152.98   13.80
   5 -12  -4  183.98   16.40
  -5  12  -4  145.99   14.80
   6 -12   0   37.80    5.50
  -6  12   0   53.09    4.20
   6 -12   0   61.19    4.00
  -6 -12   0   59.19    5.60
  -6  12   0   71.09    5.90
  -6  12   0   46.30    4.20
   6  12   0   48.90    4.50
   6  12   0   67.79    4.20
  -6  12   1  782.72   46.50
   6  12  -1  772.82   46.00
  -6 -12  -1  770.52   46.20
   6  12  -1  786.92   46.30
  -6  12   1  776.22   46.10
   6 -12   1  778.22   46.00
   6 -12  -1  774.22   46.10
  -6  12  -1  807.02   46.10
   6 -12  -1  793.52   45.80
   6  12   1  768.42   45.90
   6 -12  -1  755.62   45.80
  -6 -12   1  774.12   45.90
   6  12   1  792.32   45.80
  -6 -12   1  822.02   46.00
  -6  12  -1  810.32   46.40
  -6  12   2  397.06   24.30
  -6  12   2  419.16   25.00
   6 -12   2  400.86   24.80
  -6 -12  -2  420.66   25.00
   6  12  -2  424.36   24.30
   6  12  -2  424.46   25.50
  -6 -12   2  411.26   24.50
   6  12   2  413.66   24.70
  -6  12  -2  368.36   25.20
   6 -12  -2  412.66   24.40
  -6 -12   2  411.86   24.60
   6 -12  -2  426.26   24.70
   6  12   2  426.96   24.70
  -6  12  -2  422.86   25.20
   6 -12   3   55.79    6.60
  -6 -12  -3   72.09    7.80
   6  12  -3   69.79    8.10
  -6 -12  -3   74.99    7.00
  -6  12   3   72.49    6.10
  -6  12   3   77.39    8.20
  -6  12  -3   74.29    8.40
   6  12   3   76.59    7.00
   6 -12  -3   73.69    6.90
  -6 -12   3   73.39    6.60
  -6  12  -3   74.29    7.20
   6  12   3   86.89    7.90
   6 -12  -3   82.29    8.20
  -6 -12  -4    5.00    7.10
  -6  12   4   11.10    6.50
   6 -12   4    2.50    6.40
   6  12  -4    3.60    8.50
  -6 -12  -4    9.80   10.20
   6 -12  -4   18.70    9.20
   6 -12  -4    3.50    4.80
  -6 -12   4   17.20    5.30
  -6  12  -4   19.00   11.70
   6  12   4    8.80    7.20
  -7 -12   0    1.70    3.00
  -7 -12   0   -3.00    2.50
   7  12   0   -1.50    1.80
   7  12   0   -0.20    1.60
  -7  12   0   -1.30    1.70
  -7  12   0    1.30    3.20
  -7  12   1   54.29    5.00
  -7 -12  -1   58.69    5.50
   7  12  -1   57.19    6.00
   7 -12   1   61.59    5.00
  -7 -12  -1   50.79    5.30
  -7  12   1   70.79    6.80
   7  12  -1   56.69    5.10
  -7 -12   1   59.99    4.50
   7  12   1   59.09    4.60
   7 -12  -1   55.69    5.10
  -7  12  -1   55.89    5.20
   7 -12  -1   65.89    4.20
  -7  12  -1   62.79    5.50
  -7 -12   1   58.19    7.10
   7  12   1   58.09    4.20
  -7  12   2  528.45   30.80
  -7  12   2  504.45   30.10
   7  12  -2  540.05   31.30
  -7 -12  -2  512.45   30.90
   7  12  -2  509.85   30.20
   7 -12   2  490.25   30.70
   7 -12  -2  520.95   30.20
   7 -12  -2  526.15   30.60
  -7 -12   2  518.35   30.40
   7  12   2  524.55   30.60
  -7  12  -2  456.35   30.90
   7  12   2  497.05   30.40
  -7  12  -2  527.65   31.10
  -7 -12   2  523.35   30.40
   7  12  -3  431.96   27.50
  -7  12   3  411.46   25.60
  -7 -12  -3  423.46   27.10
  -7  12   3  448.46   26.80
  -7 -12  -3  432.16   26.50
   7 -12   3  389.26   28.00
   7  12   3  460.25   26.40
   7 -12  -3  437.46   26.00
  -7  12  -3  370.36   27.40
   7 -12  -3  444.46   27.40
  -7  12  -3  448.96   26.80
   7  12   3  423.76   26.00
   7 -12   4   -0.70    6.80
  -7  12   4   -2.10    6.90
  -7 -12  -4   -3.40    7.20
   7  12  -4   -1.80    9.00
   7 -12  -4   -9.60    9.10
  -7 -12   4    4.40    5.30
   7  12   4  -10.30    7.60
   8  12   0  210.28   13.00
   8 -12   0  218.68   13.10
  -8  12   0  218.18   14.20
  -8  12   0  211.58   13.10
  -8 -12   0  222.58   13.70
   8  12   0  208.58   13.00
  -8 -12   0  212.88   13.80
  -8  12   1  110.19    7.90
   8 -12   1  109.39    7.90
  -8 -12  -1  108.89    8.40
  -8  12   1  121.39    9.60
   8  12  -1  112.09    8.00
   8  12  -1  113.69    8.60
  -8  12  -1  107.69    7.70
  -8  12  -1  111.89    9.10
  -8 -12   1  125.99    7.50
  -8 -12   1  119.69    8.40
   8  12   1  107.79    7.60
   8 -12  -1  119.69    8.00
   8 -12  -1  113.09    7.30
  -8 -12  -2   59.19    5.80
   8 -12   2   52.29    5.20
  -8  12   2   50.59    5.30
  -8 -12  -2   55.99    5.50
   8  12  -2   55.29    5.90
   8  12   2   57.39    5.00
  -8  12  -2   51.39    6.30
   8 -12  -2   47.50    4.50
  -8 -12   2   59.59    5.20
   8 -12  -2   57.19    5.50
  -8  12  -2   45.80    5.70
  -8 -12   2   54.99    5.00
   8  12   2   52.99    4.80
   8  12  -3   20.00    7.00
  -8 -12  -3   37.10    6.80
  -8  12   3   24.00    3.70
   8 -12   3   24.30    5.40
  -8 -12  -3   21.30    6.30
  -8 -12   3   29.80    4.40
  -8  12  -3   16.10    7.30
  -8  12  -3   29.40    6.90
   8 -12  -3   31.00    4.10
   8  12   3   32.20    5.40
   8 -12  -3   30.20    4.50
  -8  12   4   69.89    9.30
   8  12  -4   63.29   10.90
  -8 -12  -4   69.29    9.70
   8 -12   4   51.39    8.70
  -8 -12   4   64.69    7.30
   8  12   4   56.99    9.20
   8 -12  -4   74.19   11.30
  -9  12   0   -0.70    4.00
   9  12   0    0.10    2.00
  -9 -12   0    2.70    3.60
   9  12   0    0.00    1.70
   9 -12   0    0.50    2.10
  -9  12   0   -0.40    2.20
  -9 -12   0    1.40    3.20
  -9  12   1  190.28   12.30
   9 -12   1  194.18   12.40
  -9  12   1  193.68   13.80
   9  12  -1  184.68   12.30
   9  12  -1  199.98   12.80
   9 -12   1  180.58   13.20
  -9 -12  -1  192.98   13.00
  -9 -12   1  188.18   11.90
   9 -12  -1  202.68   12.40
   9 -12  -1  197.38   11.80
   9  12   1  184.88   12.10
  -9 -12   1  200.88   12.80
  -9  12  -1  197.98   13.40
  -9  12  -1  185.48   11.80
  -9 -12  -2  145.99   11.10
   9 -12   2  144.09   10.50
  -9  12   2  151.08   10.60
   9  12  -2  174.68   11.60
   9 -12  -2  142.29   10.10
  -9 -12   2  138.49    9.60
  -9  12  -2  138.69   11.70
   9 -12  -2  143.79    9.30
  -9 -12   2  132.89   10.50
   9  12   2  138.59   10.30
  -9  12   3   53.99    5.50
   9 -12   3   65.89    7.20
   9  12  -3   65.39    9.90
  -9 -12  -3   74.19    8.20
  -9  12   3   67.19    7.40
   9  12   3   80.19    8.00
   9 -12  -3   65.49    6.50
   9 -12  -3   70.19    8.40
  -9  12  -3   82.29    8.90
  -9  12  -3   54.19    8.40
  -9 -12   3   56.09    5.80
   9 -12  -3   75.19    7.30
  -9 -12  -4   17.10    9.10
   9  12  -4    5.10    9.40
   9 -12   4    3.20    7.70
   9 -12  -4    3.10   10.50
   9  12   4   -0.90    8.40
  -9 -12   4   -3.80    5.70
 -10  12   0  105.19   10.20
 -10 -12   0  103.69    9.10
 -10  12   0  114.39    8.00
  10  12   0  127.49    7.90
  10 -12   0  118.59    8.00
 -10 -12  -1   38.10    5.40
  10 -12   1   40.70    4.40
 -10  12   1   38.20    4.30
  10  12  -1   40.80    4.20
  10  12  -1   50.39    4.70
 -10  12   1   31.40    6.00
 -10 -12   1   40.50    5.10
 -10  12  -1   40.50    5.70
 -10  12  -1   41.40    3.40
  10 -12  -1   40.70    3.50
  10 -12  -1   38.50    4.40
 -10 -12   1   42.30    3.80
  10  12   1   34.60    3.90
 -10  12   2   -2.00    4.00
 -10 -12  -2    1.10    5.20
  10  12  -2    4.50    4.00
  10 -12   2    0.30    4.00
  10  12  -2   -1.60    4.70
 -10 -12   2    2.70    4.50
 -10  12  -2    2.40    6.30
  10  12   2   -2.30    3.80
  10 -12  -2    1.50    3.40
  10 -12  -2    0.50    2.40
  10 -12  -2   -0.50    4.30
 -10 -12   2    0.00    3.00
 -10 -12  -3   22.60    7.40
 -10  12   3   22.60    6.00
  10 -12   3   27.20    6.30
 -10  12   3   24.00    4.30
  10  12  -3   18.10    7.50
 -10  12  -3   22.20    7.90
  10  12   3   18.80    6.00
  10 -12  -3   29.20    7.10
 -10 -12   3   19.50    4.40
  10 -12  -3   28.40    5.00
  10 -12  -3   24.20    4.00
 -11  12   0    1.30    2.80
 -11 -12   0   -7.60    4.30
  11 -12   0    0.30    2.70
 -11  12   0   -1.90    5.00
  11  12   0    0.60    2.50
  11  12  -1  341.67   21.00
 -11  12   1  343.17   21.20
  11  12  -1  340.77   21.30
 -11 -12  -1  350.76   22.00
 -11  12   1  339.87   22.80
  11 -12   1  342.57   21.30
  11 -12  -1  347.77   20.80
 -11  12  -1  340.47   22.50
  11  12   1  344.67   21.10
  11 -12  -1  343.87   21.40
 -11 -12   1  359.96   21.80
  11 -12   2   50.99    6.30
  11  12  -2   42.00    5.60
 -11 -12  -2   55.69    7.30
  11  12  -2   54.09    6.70
 -11  12   2   50.89    5.90
 -11  12   2   53.09    7.90
  11 -12  -2   57.29    5.60
 -11 -12   2   52.79    6.60
  11 -12  -2   47.60    6.40
 -11  12  -2   56.59    8.00
  11 -12  -2   51.09    4.50
  11  12   2   57.49    6.10
 -11 -12   2   59.49    5.00
 -11 -12  -3   50.69    9.10
  11  12  -3   28.00    8.50
 -11  12   3   28.20    7.00
  11 -12   3   17.40    6.80
  11  12   3   32.90    6.90
 -11  12  -3   47.30    9.40
  11 -12  -3   39.80    4.70
  11 -12  -3   45.30    8.40
 -11 -12   3   42.90    5.30
  11 -12  -3   33.10    5.60
  12 -12   0   60.09    6.00
 -12  12   0   54.59    7.50
 -12 -12   0   69.49    7.00
 -12  12   0   49.80    4.70
  12  12   0   60.29    5.70
  12 -12   1  146.99   10.70
 -12  12   1  140.99   10.60
 -12  12   1  174.98   13.40
  12  12  -1  143.29   10.90
  12  12  -1  145.79   10.20
 -12 -12   1  143.29   12.00
  12 -12  -1  137.19   10.80
 -12  12  -1  144.49   14.40
  12 -12  -1  152.38    9.90
  12  12   1  141.49   10.40
  12 -12   2  157.28   11.90
  12  12  -2  137.19   11.10
 -12  12   2  157.88   14.70
  12  12  -2  155.58   12.50
 -12  12   2  151.08   12.10
 -12 -12  -2  155.08   13.40
  12 -12  -2  139.89    9.80
 -12  12  -2  152.98   15.00
 -12 -12   2  137.59   12.60
  12 -12  -2  157.08   11.30
  12  12   2  155.78   11.80
 -12 -12   2  140.89   10.30
  12 -12  -2  150.18   12.70
  12  12  -3   12.60    8.10
 -12  12   3    7.40    7.00
  12 -12   3   15.50    7.10
 -12 -12  -3    2.20    8.90
  12  12  -3   16.30    6.20
  12 -12  -3    3.40    5.20
  12 -12  -3   11.50    8.20
 -12 -12   3    9.90    4.70
 -12  12  -3    4.30   10.40
  12  12   3   22.80    7.00
 -13  12   0   -6.70    6.20
  13 -12   0   -1.60    3.40
  13  12   0   -2.50    3.20
 -13 -12  -1  117.79   12.50
  13  12  -1  128.69    9.60
 -13  12   1  143.79   12.10
  13 -12   1  131.79   10.40
 -13  12   1  130.89   11.20
 -13  12  -1  116.49   11.60
  13 -12  -1  128.79   10.80
  13  12   1  136.39   10.30
  13 -12  -1  137.29   10.60
  13 -12  -1  143.69    9.50
 -13 -12   1  145.99   12.60
 -13  12   2  167.78   13.10
 -13 -12  -2  155.08   14.70
 -13  12   2  148.09   14.00
  13 -12   2  142.29   12.80
  13  12  -2  155.38   11.80
  13  12  -2  155.48   13.10
 -13 -12   2  152.18   11.10
  13 -12  -2  151.38   10.70
 -13  12  -2  173.48   15.60
  13 -12  -2  182.88   13.70
 -13 -12   2  152.68   14.10
  13 -12  -2  165.08   12.20
  13  12   2  164.38   12.80
 -14 -12   0  148.89   13.80
 -14  12   0  136.49   12.80
  14 -12   0  140.19   10.70
  14  12   0  153.68   10.60
  14  12  -1    3.30    3.70
  14 -12   1    2.50    5.00
 -14  12   1   -4.40    8.00
 -14 -12  -1    3.60    7.40
  14  12   1    2.70    4.50
 -14 -12   1   -3.00    6.90
  14 -12  -1    0.90    4.70
 -14  12  -1    6.20    7.90
 -14 -12  -2   30.70    9.00
  14  12  -2   27.30    5.00
 -14  12   2   45.30   10.20
  14 -12   2   21.00    6.90
  14 -12  -2   21.90    4.20
 -14  12  -2   25.10    9.60
  14 -12  -2   31.00    5.80
  14  12   2   37.20    6.80
  15 -12   0    1.50    4.50
 -15  12   0   -7.50    8.60
  15  12   0   -5.90    4.00
 -15 -12   0   -2.80    7.70
  15 -12   1   11.80    5.90
  15  12  -1    6.00    3.70
 -15 -12  -1   -6.30    8.10
 -15  12   1    7.80    9.00
 -15  12  -1   18.20    9.30
 -15 -12   1    0.30    7.90
  15  12   1    5.80    5.20
  15 -12  -1    1.20    4.10
  15 -12  -1    1.80    5.50
 -15 -12  -2   94.69   12.20
  15 -12   2   91.39   10.20
 -15  12   2   97.79   13.50
  15  12  -2   98.29    9.70
  15  12   2  100.79   10.00
  15 -12  -2  111.69   11.00
 -15  12  -2   92.09   12.90
  15 -12  -2  101.49    8.50
 -16  12   0  182.88   19.70
 -16 -12   0  213.38   18.70
  16  12   0  227.78   15.10
  16 -12   0  194.58   14.90
 -16 -12  -1   50.69   10.80
 -16  12   1   60.39   12.20
  16 -12   1   48.30    8.10
  16  12  -1   60.29    6.60
 -16 -12   1   61.09   10.70
  16 -12  -1   70.39    6.70
  16  12   1   78.29    8.10
 -16  12  -1   50.79   12.20
  16 -12  -1   62.19    7.80
   0 -13   0    7.40    1.90
   0  13   0    6.60    1.40
   0 -13   1   80.89    5.80
   0  13   1   77.49    5.30
   0  13  -1   78.59    5.60
   0 -13  -1   83.39    5.60
   0  13  -1   87.19    6.20
   0 -13   1   83.29    5.10
   0  13  -1   78.49    5.10
   0 -13   1   77.99    5.30
   0  13  -2   -1.30    3.30
   0  13   2   -0.10    2.20
   0 -13   2    0.20    2.10
   0 -13  -2    0.20    2.00
   0  13  -3    6.80    5.60
   0 -13  -3    6.60    3.40
   0 -13   3   11.50    3.80
   0  13   3    6.40    3.00
   0  13   3    7.50    3.60
   0 -13  -4    2.10    4.90
   0 -13  -4   -4.20    8.70
   0  13   4    4.30    5.30
   0  13   4   -1.80    4.90
   0 -13   4    2.00    5.20
   0  13  -4    6.00    9.70
   1  13   0    1.40    1.10
  -1 -13   0   -0.40    1.80
  -1  13   0   -0.20    1.30
   1  13   0   -1.60    1.20
   1 -13   0    1.00    1.70
  -1 -13   0   -0.20    1.20
   1 -13   0    1.00    1.20
  -1  13   0   -2.00    1.50
   1  13   0    2.30    1.60
   1 -13   1  353.86   20.60
   1 -13   1  342.07   20.70
   1  13  -1  359.96   20.40
  -1 -13  -1  321.77   21.20
   1  13  -1  348.57   20.70
   1  13  -1  311.47   21.40
   1 -13   1  364.56   20.50
  -1 -13   1  353.36   20.60
  -1  13  -1  377.56   21.10
   1 -13  -1  336.47   20.80
   1  13   1  345.77   20.60
  -1 -13   1  361.46   20.40
  -1  13  -1  333.77   20.60
   1 -13   2   38.60    3.30
  -1  13   2   31.50    3.30
   1 -13   2   25.80    2.50
   1 -13   2   29.90    2.50
   1  13  -2   24.50    4.40
  -1 -13  -2   27.40    3.10
   1 -13  -2   22.80    2.90
  -1 -13   2   18.20    2.80
   1  13   2   25.70    3.00
  -1  13  -2   28.30    4.30
   1 -13   3  381.96   23.80
  -1  13   3  403.46   24.10
   1  13  -3  413.66   25.00
  -1 -13  -3  393.26   23.70
  -1  13   3  368.36   23.40
  -1 -13   3  391.16   23.80
   1  13   3  395.46   24.00
  -1  13  -3  402.56   25.00
   1 -13  -3  384.96   23.60
   1  13   3  380.06   23.50
   1 -13   4    0.60    5.40
  -1  13   4    3.80    5.60
  -1 -13  -4   13.10    8.80
   1  13  -4   -5.70    8.30
  -1 -13  -4    9.90    5.20
  -1  13   4    2.50    4.40
  -1 -13   4    5.30    5.20
   1 -13  -4    7.30    9.20
  -1  13  -4    4.70    8.90
   1 -13  -4    6.20    4.80
   1  13   4    3.40    5.30
   1  13   4    4.20    5.30
  -2 -13   0   62.09    4.40
  -2 -13   0   62.09    4.00
  -2  13   0   69.59    4.50
   2 -13   0   61.89    5.40
   2  13   0   61.79    4.40
  -2 -13   0   63.79    5.00
  -2  13   0   64.49    4.60
   2  13   0   62.69    4.20
   2  13   0   65.39    4.70
   2 -13   0   63.59    4.40
  -2 -13  -1  220.58   13.60
   2 -13   1  222.98   13.40
   2 -13   1  228.88   13.50
  -2  13   1  226.28   13.50
   2  13  -1  225.98   13.30
   2 -13   1  219.68   13.70
  -2 -13   1  233.18   13.30
  -2  13  -1  218.58   13.60
  -2  13  -1  228.88   13.70
   2  13   1  217.38   13.40
   2 -13  -1  209.28   13.70
  -2 -13   1  218.58   13.40
  -2  13  -1  239.58   14.10
   2 -13   2  234.58   14.20
  -2  13   2  233.78   14.40
  -2 -13  -2  230.28   13.90
   2 -13   2  228.98   13.80
   2 -13   2  221.08   14.00
  -2 -13  -2  229.98   14.30
   2  13  -2  234.78   15.10
   2  13   2  236.78   14.00
  -2  13  -2  234.08   15.00
   2  13   2  230.18   14.20
  -2  13  -2  228.58   14.10
   2 -13  -2  231.08   14.10
  -2 -13   2  226.48   14.10
   2  13  -3   60.39    7.40
  -2  13   3   52.59    5.60
   2 -13   3   62.99    6.00
  -2  13   3   63.39    6.10
  -2 -13  -3   68.99    6.60
  -2 -13  -3   82.99    7.70
   2  13   3   68.49    6.30
  -2  13  -3   62.79    7.50
  -2 -13   3   72.39    5.90
   2 -13  -3   63.99    6.10
   2  13   3   60.69    6.80
  -2  13   4   15.80    4.80
  -2  13   4   20.30    6.10
  -2 -13  -4   30.50    9.60
  -2 -13  -4   22.90    5.70
   2  13  -4   22.30    8.80
   2 -13   4   18.30    6.10
   2  13   4   16.10    5.90
  -2  13  -4   23.00    9.60
   2  13   4   21.30    5.80
   2 -13  -4   18.00    9.00
   2 -13  -4   12.90    5.20
  -2 -13   4   25.40    5.60
   3  13   0    2.30    1.70
  -3 -13   0    0.50    1.50
   3 -13   0    0.90    1.40
   3  13   0   -1.10    1.20
   3  13   0   -2.20    1.30
  -3 -13   0   -2.80    2.00
   3 -13   0   -0.30    2.20
   3  13   0   -0.20    1.60
  -3  13   0   -0.40    1.50
  -3 -13   0    0.40    0.90
   3  13  -1  289.87   16.70
  -3 -13  -1  265.27   16.70
   3  13  -1  291.37   17.40
  -3 -13  -1  280.87   17.00
   3 -13   1  284.97   16.90
   3 -13   1  270.47   17.20
  -3 -13  -1  282.07   17.20
   3 -13   1  283.97   16.80
  -3  13   1  289.07   17.00
  -3  13  -1  283.57   17.20
   3  13   1  257.17   16.60
   3  13   1  297.87   16.70
   3 -13  -1  280.17   17.00
  -3 -13   1  303.07   16.80
  -3  13  -1  294.87   17.30
   3  13   1  272.87   16.80
   3  13  -2  126.59    9.60
   3 -13   2  131.39    8.50
   3 -13   2  119.19    8.60
  -3 -13  -2  123.99    8.60
   3 -13   2  131.69    8.00
  -3  13   2  118.19    8.60
   3  13   2  129.19    8.50
   3 -13  -2  116.49    8.30
  -3  13  -2  125.49    9.50
   3  13   2  128.99    8.40
  -3  13  -2  128.09    8.70
  -3 -13   2  127.39    8.30
  -3  13   3   10.40    3.90
   3 -13   3    4.90    2.50
   3  13  -3    6.20    5.30
  -3  13   3   10.70    2.90
  -3 -13  -3    9.30    3.90
  -3 -13  -3    4.60    5.60
   3 -13   3    5.10    3.90
  -3  13  -3    6.20    3.50
   3  13   3    6.60    3.60
  -3 -13   3   13.50    3.50
   3  13   3   10.10    3.70
   3 -13  -3    7.10    3.20
  -3  13  -3    1.90    6.10
  -3 -13  -4  358.16   23.80
   3  13  -4  384.66   26.10
   3 -13   4  360.06   23.90
  -3  13   4  334.47   23.00
  -3 -13  -4  419.06   27.30
  -3  13   4  390.66   24.50
   3  13   4  388.16   23.80
  -3  13  -4  382.06   26.60
  -3 -13   4  354.56   23.50
   3 -13  -4  379.06   23.40
   3 -13  -4  397.66   26.30
   3  13   4  367.66   24.10
   4  13   0   58.39    4.20
   4  13   0   51.99    3.70
  -4  13   0   46.40    3.90
  -4 -13   0   43.20    4.90
  -4 -13   0   50.09    3.50
   4  13   0   47.70    3.80
  -4 -13   0   53.39    4.10
  -4 -13  -1  241.28   14.30
   4 -13   1  237.58   14.20
   4 -13   1  234.38   14.20
  -4 -13  -1  220.28   13.90
  -4  13   1  237.98   14.20
  -4 -13  -1  215.08   14.30
   4  13  -1  245.78   14.70
   4  13  -1  244.38   14.00
  -4  13  -1  244.28   14.60
   4 -13  -1  230.18   14.20
  -4 -13   1  251.97   14.10
   4  13   1  235.28   13.90
  -4 -13   1  229.38   14.00
   4  13   1  203.68   13.90
  -4  13  -1  247.08   14.60
   4  13   1  230.98   14.00
  -4  13   2   48.10    5.10
   4 -13   2   47.40    5.00
  -4 -13  -2   50.99    4.60
   4  13  -2   51.69    5.50
   4 -13  -2   54.39    4.70
   4  13   2   54.99    5.20
  -4  13  -2   60.69    5.80
  -4 -13   2   52.49    4.50
   4  13   2   50.39    4.80
  -4  13  -2   47.00    5.40
  -4  13   3    7.30    2.90
  -4 -13  -3   -0.30    4.20
  -4  13   3    6.90    4.00
   4 -13   3    2.10    3.80
  -4 -13  -3   13.00    5.80
   4  13  -3    4.80    5.50
   4 -13  -3    9.00    3.30
  -4 -13   3   13.80    3.50
   4 -13  -3    4.00    5.40
  -4  13  -3   10.10    6.10
   4  13   3    9.80    3.70
   4  13   3   10.00    3.80
  -4  13  -3    7.70    4.10
   4 -13   4   -2.10    6.00
  -4 -13  -4    8.10   12.00
  -4 -13  -4   25.20    6.30
   4  13  -4    1.20    8.30
  -4  13   4   15.40    6.30
   4  13   4   13.50    6.20
   4  13   4   14.20    6.30
   4 -13  -4    7.10    8.90
  -4  13  -4   15.30    9.80
   4 -13  -4   10.50    5.00
  -4 -13   4    3.50    5.10
  -5  13   0    0.10    1.50
  -5 -13   0    0.60    1.20
   5  13   0    2.30    1.80
  -5  13   0   -0.70    2.80
  -5 -13   0    4.50    3.00
   5 -13   0   -0.40    1.70
   5  13   0    0.40    1.60
   5 -13   0   -1.10    1.30
  -5  13   0   -0.90    1.30
  -5 -13  -1  338.07   20.20
   5  13  -1  338.37   20.50
  -5  13   1  331.07   20.10
   5  13  -1  336.67   20.00
   5 -13   1  330.47   20.10
  -5  13  -1  321.47   20.50
  -5 -13   1  328.87   19.90
   5  13   1  341.07   20.00
  -5 -13   1  354.06   20.10
   5  13   1  336.27   19.90
  -5  13  -1  347.27   20.50
   5 -13  -1  334.07   20.10
   5 -13   2  210.88   14.00
   5  13  -2  233.78   15.00
  -5 -13  -2  225.78   14.10
  -5  13   2  225.78   14.20
   5  13   2  226.78   13.90
   5 -13  -2  226.78   13.80
  -5  13  -2  231.58   14.40
  -5  13  -2  206.38   14.70
  -5 -13   2  219.88   13.70
   5  13   2  222.58   13.80
  -5 -13  -3   28.20    5.10
  -5 -13  -3   35.40    6.40
  -5  13   3   33.40    5.10
   5  13  -3   30.70    6.50
  -5  13   3   27.10    3.50
   5 -13   3   30.30    4.90
  -5 -13   3   30.30    4.20
  -5  13  -3   34.40    7.20
   5  13   3   33.60    4.50
   5 -13  -3   21.50    4.00
   5  13   3   39.00    5.00
   5 -13  -3   34.00    6.30
  -5  13  -3   27.50    5.20
  -5 -13  -4   45.00    7.20
  -5  13   4   34.40    7.00
  -5 -13  -4   25.60   14.80
   5  13  -4   48.50    9.50
   5 -13   4   45.00    7.40
  -5 -13   4   30.70    6.10
  -5  13  -4   50.49   11.30
   5  13   4   31.00    7.70
   5 -13  -4   40.70    5.70
   5 -13  -4   37.00    9.10
   5  13   4   22.90    7.80
   6 -13   0  174.08   10.90
  -6  13   0  175.48   11.60
  -6  13   0  176.28   10.70
  -6 -13   0  155.98   10.90
   6  13   0  174.58   10.70
   6  13   0  179.58   10.60
   6 -13   0  174.58   10.50
  -6  13   0  169.58   10.60
  -6 -13   0  171.88   11.50
  -6 -13  -1   71.09    5.90
   6 -13   1   74.19    5.60
  -6  13   1   78.49    7.10
  -6 -13  -1   63.39    6.10
  -6  13   1   70.99    5.60
   6  13  -1   75.79    6.60
  -6  13  -1   82.59    6.50
  -6 -13   1   74.99    5.10
   6  13   1   81.69    5.30
   6  13   1   78.39    5.10
  -6 -13   1   72.99    5.80
   6 -13  -1   76.29    5.60
  -6  13  -1   77.19    6.90
  -6  13   2   22.30    3.70
  -6 -13  -2   22.90    3.80
   6  13  -2   29.40    4.60
   6  13  -2   24.00    2.40
   6 -13   2   23.50    3.40
  -6  13  -2   20.90    4.30
   6  13   2   24.50    3.30
   6 -13  -2   23.50    3.20
   6  13   2   28.20    3.30
  -6  13  -2   21.00    4.70
  -6 -13   2   21.60    3.00
  -6 -13   2   20.10    3.00
  -6  13   3   14.20    4.80
   6  13  -3   27.40    6.40
  -6  13   3   17.20    3.20
  -6 -13  -3   17.70    5.00
  -6 -13  -3   28.00    6.40
   6 -13   3   10.50    4.70
   6  13   3   15.90    3.90
   6 -13  -3   21.70    3.90
  -6  13  -3   17.30    5.40
   6 -13  -3   14.20    5.70
   6  13   3   22.40    4.70
  -6 -13   3   18.60    3.70
  -6  13  -3    9.60    7.00
   6  13  -4   12.40    9.90
   6 -13   4   -4.90    6.60
  -6 -13  -4    2.40   10.40
  -6 -13  -4   -0.80    6.60
  -6  13   4    4.60    6.40
  -6 -13   4    0.60    5.10
   6 -13  -4    7.10    5.20
  -6  13  -4   -1.30   11.50
   6 -13  -4    5.50    9.00
   6  13   4   14.60    7.40
  -7  13   0    2.30    2.00
  -7 -13   0   -0.70    2.50
   7  13   0    0.20    1.60
   7  13   0    0.80    2.00
   7 -13   0    2.50    2.20
  -7 -13   0   -5.80    3.40
  -7  13   0   -4.10    3.30
  -7 -13  -1    8.90    3.00
  -7 -13  -1   12.00    3.00
   7  13  -1   12.40    3.10
   7  13  -1   12.60    2.70
  -7  13   1   13.90    4.10
  -7  13   1   16.00    2.60
   7 -13   1   15.00    2.60
   7  13   1   15.30    1.80
   7 -13  -1   14.50    2.60
   7  13   1   13.90    2.30
   7 -13  -1   16.10    1.80
  -7  13  -1   12.40    3.70
  -7 -13   1   14.10    2.10
  -7 -13   1   10.10    3.20
  -7  13  -1   15.60    3.10
   7 -13   2   94.69    7.80
   7  13  -2   84.99    8.80
  -7  13   2  110.59    8.10
  -7 -13  -2  108.29    8.40
   7  13  -2  109.79    9.20
  -7 -13   2  106.39    7.10
   7 -13  -2  102.19    6.80
  -7 -13   2  100.99    7.50
   7  13   2  109.69    7.80
  -7  13  -2   98.09    9.40
  -7  13  -2   78.59    8.90
   7  13   2   97.29    8.40
   7 -13  -2  105.69    7.60
  -7  13   3   33.80    3.90
  -7  13   3   33.10    5.90
  -7 -13  -3   35.40    6.10
  -7 -13  -3   33.80    6.90
   7  13  -3   26.80    6.90
   7 -13  -3   33.40    6.70
   7 -13  -3   30.60    4.50
   7  13   3   32.50    4.50
  -7 -13   3   27.20    4.30
   7  13   3   28.00    5.20
  -7  13  -3   23.50    7.40
  -7  13  -3   37.40    6.20
  -7 -13  -4   13.70    7.50
  -7  13   4   13.00    7.10
   7  13  -4   34.50   10.10
   7 -13   4    3.20    6.80
   7 -13  -4   17.20    7.40
   7 -13  -4   16.40   10.10
  -7 -13   4   15.50    5.60
  -7  13  -4   15.30   11.90
   7  13   4   17.10    8.00
   8 -13   0   10.90    2.70
  -8 -13   0   10.50    3.30
   8 -13   0    8.80    2.10
  -8  13   0    4.60    3.90
  -8  13   0    8.40    3.30
  -8 -13   0    7.00    3.70
   8  13   0    9.50    2.20
   8  13   0   10.20    2.00
   8  13  -1   19.70    3.30
  -8 -13  -1   21.70    3.90
  -8  13   1   25.90    4.70
   8  13  -1   23.40    3.60
  -8  13   1   26.00    3.10
  -8 -13  -1   19.80    3.30
   8 -13   1   24.20    3.20
   8  13   1   22.70    2.20
   8 -13  -1   21.70    3.20
  -8  13  -1   23.10    3.20
   8 -13  -1   21.70    2.40
   8  13   1   19.20    2.70
  -8  13  -1   27.00    4.50
  -8 -13   1   23.10    3.60
  -8 -13   1   24.50    2.70
   8  13  -2   32.10    5.30
   8 -13   2   30.60    4.30
  -8  13   2   31.80    4.40
  -8 -13  -2   44.50    4.90
  -8 -13   2   29.70    4.20
   8 -13  -2   30.10    3.00
  -8 -13   2   33.80    3.50
  -8  13  -2   21.50    5.20
  -8  13  -2   25.10    5.10
   8  13   2   30.40    3.40
   8  13   2   28.10    4.00
   8 -13  -2   22.50    3.70
  -8  13   3   36.80    5.90
  -8 -13  -3   51.49    7.10
  -8 -13  -3   40.30    8.50
  -8  13   3   31.80    4.10
   8 -13   3   31.80    5.60
   8  13  -3   27.00    8.70
  -8  13  -3   40.30    8.10
   8 -13  -3   45.10    7.50
  -8  13  -3   39.50    6.90
   8  13   3   33.70    5.90
   8  13   3   27.90    4.80
   8 -13  -3   44.30    4.40
  -8 -13   3   45.70    4.90
   8 -13  -3   30.00    4.80
   8  13  -4   26.20   10.30
  -8 -13  -4    7.80    8.00
  -8  13   4   -0.70    7.30
   8 -13   4    0.20    7.30
   8  13   4    2.30    7.80
  -8 -13   4    4.30    5.80
   8 -13  -4   -4.70    9.60
   9  13   0    1.60    1.90
  -9  13   0   -6.40    3.80
   9  13   0   -3.10    2.00
   9 -13   0    1.00    2.10
  -9  13   0   -0.40    3.10
  -9 -13   0    5.90    3.90
  -9 -13   0   -2.20    3.30
  -9  13   1   27.20    3.40
   9  13  -1   23.10    4.10
   9  13  -1   27.60    3.60
  -9 -13  -1   26.50    4.40
   9 -13   1   28.10    3.50
  -9  13   1   18.00    5.20
  -9  13  -1   14.90    4.80
   9 -13  -1   24.50    2.60
  -9 -13   1   23.90    4.20
   9  13   1   22.50    3.10
   9 -13  -1   23.50    3.50
  -9 -13   1   28.70    3.00
  -9  13  -1   23.20    3.00
  -9 -13  -2   86.09    8.20
   9 -13   2   70.19    6.50
   9  13  -2   76.79    7.10
  -9  13   2   86.09    7.60
  -9 -13   2   79.39    6.60
   9 -13  -2   76.09    5.70
   9  13   2   79.49    7.20
   9 -13  -2   74.59    6.70
  -9 -13   2   72.89    6.30
  -9  13  -2   74.79    7.90
  -9  13  -2   61.39    6.50
  -9 -13  -3   69.69    8.30
  -9  13   3   57.99    5.50
  -9  13   3   87.09    7.80
   9 -13   3   60.69    7.30
   9  13  -3   64.59    8.70
   9  13   3   70.59    7.80
   9 -13  -3   68.59    6.50
  -9  13  -3   62.89    8.60
   9 -13  -3   61.49    5.70
  -9 -13   3   69.99    6.90
   9 -13  -3   72.59    8.60
  -9  13  -3   82.49    8.70
   9 -13   4   21.20    8.30
  -9 -13  -4    0.00    9.30
   9  13  -4   -2.70    9.80
  -9  13   4    7.50    8.10
   9 -13  -4    5.20   10.60
  -9 -13   4    6.00    5.80
   9  13   4   28.00    8.90
 -10 -13   0  538.35   31.40
  10 -13   0  519.45   30.80
  10  13   0  508.65   30.80
 -10  13   0  520.05   31.90
 -10  13   0  514.45   30.80
  10 -13   1  190.78   12.40
 -10 -13  -1  176.48   13.20
  10  13  -1  202.28   12.70
 -10  13   1  192.48   12.30
 -10  13   1  196.78   14.30
  10  13  -1  186.08   12.20
  10  13   1  189.38   12.20
 -10 -13   1  185.08   11.90
 -10  13  -1  188.98   14.00
  10 -13  -1  188.48   12.50
 -10  13  -1  176.98   11.70
  10 -13  -1  191.08   11.80
 -10 -13   1  194.18   13.00
 -10  13   2   30.70    5.00
  10  13  -2   41.80    7.90
  10 -13   2   25.40    4.90
  10  13  -2   33.50    5.70
 -10 -13  -2   41.80    6.50
 -10 -13   2   30.50    5.10
 -10  13  -2   22.90    4.20
 -10 -13   2   30.70    5.30
  10  13   2   27.30    4.90
 -10  13  -2   39.80    6.70
  10 -13  -2   35.10    3.40
  10 -13  -2   34.60    4.40
  10  13  -3   16.10    7.80
 -10 -13  -3    8.70    7.80
  10 -13   3    7.70    6.10
 -10  13   3   17.80    6.10
 -10  13  -3   13.80    8.30
  10 -13  -3   -0.40    5.10
  10 -13  -3    6.60    3.50
 -10 -13   3    5.00    4.10
  10  13   3   10.80    5.80
  10 -13  -3    8.50    6.90
  11 -13   0    5.40    2.90
 -11  13   0   -3.50    2.90
  11  13   0   -3.80    2.40
 -11  13   0    0.50    5.40
 -11 -13   0   -2.40    4.50
  11  13  -1   10.60    3.80
 -11  13   1    1.00    3.30
 -11 -13  -1   12.60    5.00
  11  13  -1    5.00    3.10
  11 -13   1   11.90    3.70
 -11  13   1   15.00    6.20
 -11 -13   1    6.20    4.70
  11 -13  -1    9.50    3.70
  11 -13  -1    5.90    2.50
  11  13   1    9.90    3.20
 -11  13  -1    6.00    5.60
 -11  13   2   86.19    7.60
 -11 -13  -2   82.09    8.90
  11  13  -2   82.89    8.30
  11  13  -2   81.29    8.00
  11 -13   2   90.19    7.60
  11 -13  -2   88.49    8.20
 -11 -13   2   88.49    7.90
  11  13   2   89.39    8.00
 -11  13  -2   84.09    9.20
  11 -13  -2   81.79    8.00
 -11 -13   2   73.49    7.10
  11 -13  -2   83.49    6.40
 -11 -13  -3   22.30    8.90
  11 -13   3    6.20    6.60
  11  13  -3    1.10    8.00
 -11  13   3   -3.10    6.20
 -11  13  -3    3.50    8.40
  11  13   3   13.10    6.20
  11 -13  -3    5.20    7.70
 -11 -13   3    0.40    4.30
  11 -13  -3    2.20    4.40
  11 -13  -3   10.60    5.10
  12  13   0  207.98   13.20
 -12  13   0  211.58   15.90
 -12  13   0  200.78   13.30
  12 -13   0  209.08   13.40
 -12 -13   0  206.58   15.00
  12  13  -1  298.47   18.90
 -12 -13  -1  296.67   20.20
 -12  13   1  285.57   19.20
  12  13  -1  320.97   19.50
  12 -13   1  302.37   19.20
 -12 -13   1  317.37   20.10
  12 -13  -1  322.37   18.70
  12  13   1  294.17   19.50
  12  13  -2   44.40    6.70
 -12 -13  -2   35.30    7.50
  12 -13   2   37.70    6.40
 -12  13   2   44.20    6.10
  12  13  -2   33.00    5.60
  12 -13  -2   48.20    5.80
  12  13   2   38.20    6.00
 -12 -13   2   44.10    7.10
  12 -13  -2   38.10    4.20
 -12  13  -2   50.19    8.40
  12 -13  -2   59.59    6.90
 -12 -13   2   49.10    5.00
 -12  13   3    4.80    6.90
 -12 -13  -3   11.00    9.00
  12  13  -3   12.20    6.20
  12  13  -3    8.90    8.20
  12 -13   3    5.00    7.30
 -12  13  -3    8.70    9.70
  12  13   3    4.50    6.70
 -12 -13   3    7.60    4.90
  12 -13  -3    1.30    5.60
  12 -13  -3   -3.80    8.50
  13 -13   0    2.30    3.60
 -13  13   0    2.20    6.70
  13  13   0   -1.20    3.20
  13  13  -1   -0.30    3.50
  13 -13   1    1.10    4.50
 -13 -13  -1   12.80    6.50
 -13  13   1   -2.70    4.80
 -13  13   1  -16.30    7.20
  13 -13  -1    3.60    3.20
 -13  13  -1    1.00    7.20
  13 -13  -1    0.50    4.70
 -13 -13   1   10.30    6.30
  13  13   1    1.10    4.00
  13 -13  -1   -1.50    4.40
  13 -13   2   47.20    7.00
 -13  13   2   41.20    6.90
  13  13  -2   49.00    6.90
 -13  13   2   57.59   10.00
 -13 -13  -2   55.99    8.60
  13  13  -2   50.49    5.90
  13  13   2   44.80    6.70
 -13  13  -2   48.30    9.80
 -13 -13   2   56.39    5.30
  13 -13  -2   43.00    6.00
  13 -13  -2   42.40    7.20
  13 -13  -2   40.30    4.70
  14 -13   0    6.50    4.10
 -14  13   0   -5.00    7.50
 -14 -13   0  -11.00    6.70
  14  13   0    4.20    4.00
  14  13  -1  121.69    9.70
 -14 -13  -1  128.59   11.60
 -14  13   1  133.89   12.60
  14 -13   1  129.19   11.20
  14  13   1  128.19   10.50
  14 -13  -1  120.49   11.00
 -14 -13   1  136.19   11.70
 -14  13  -1  135.69   12.50
  14  13  -2    4.90    4.60
  14 -13   2    4.00    6.70
 -14  13   2   20.40   10.30
 -14 -13  -2   -1.70    8.20
  14 -13  -2    8.20    5.40
 -14  13  -2    3.10    9.30
  14  13   2    2.60    6.30
  14 -13  -2    3.50    3.40
  15 -13   0   -0.50    4.80
  15  13   0    0.60    4.40
 -15 -13   0   -1.00    7.70
 -15  13   0    0.40    8.50
 -15  13   1   22.00   10.00
  15 -13   1   11.20    6.20
 -15 -13  -1   22.30    8.80
  15  13  -1   18.60    4.30
  15  13   1   19.90    5.60
  15 -13  -1   10.60    5.90
  15 -13  -1   30.00    4.70
 -15 -13   1    8.30    8.20
 -15  13  -1   29.20   10.00
  16  13   0  349.47   22.30
  16 -13   0  337.47   22.60
 -16  13   0  316.77   26.20
 -16 -13   0  380.46   25.20
 -16 -13  -1   76.19   11.70
 -16  13   1   64.59   12.90
  16  13  -1   66.09    7.10
  16 -13   1   93.59    8.90
  16 -13  -1   82.39    8.00
  16 -13  -1   81.99    8.70
 -16  13  -1   62.69   12.70
 -16 -13   1   86.99   11.60
  16  13   1   75.09    8.30
   0  14   0 4979.20  278.47
   0  14   0 4660.03  278.37
   0 -14   0 4722.23  278.37
   0  14   1   -0.70    1.60
   0 -14   1   -0.80    1.40
   0 -14  -1    1.90    1.70
   0 -14   1   -2.70    2.20
   0  14  -1    4.20    2.80
   0  14  -1    1.10    1.90
   0  14  -1    0.30    1.20
   0 -14   1   -2.70    1.10
   0 -14   2  847.82   49.50
   0  14   2  849.12   49.60
   0  14  -2  834.02   49.99
   0 -14  -2  838.72   49.50
   0  14   3   -2.90    3.50
   0 -14   3   -4.50    3.40
   0 -14  -3   -2.40    3.20
   0  14   3    2.70    3.00
   0  14  -3    2.30    5.70
   0  14   4   42.30    5.90
   0 -14  -4   57.59    9.90
   0 -14   4   34.80    6.20
   0  14   4   40.60    6.60
   0  14  -4   44.50    9.80
   0 -14  -4   34.70    6.00
  -1 -14   0   -0.20    2.60
   1 -14   0    0.60    1.30
  -1  14   0   -1.40    1.40
   1  14   0    3.30    1.80
   1  14   0   -0.30    1.40
  -1  14   0   -2.00    1.60
   1  14   0    0.80    1.20
  -1 -14   0   -0.20    1.30
   1  14  -1  690.03   39.10
   1  14  -1  677.93   38.50
   1 -14   1  685.23   38.60
   1 -14   1  682.43   38.70
  -1 -14  -1  647.54   38.80
   1 -14   1  638.94   38.80
  -1  14   1  663.73   38.70
  -1  14  -1  606.84   38.70
  -1  14  -1  695.33   39.10
  -1 -14   1  663.73   38.70
   1 -14  -1  663.93   38.80
  -1 -14   1  676.23   38.60
   1  14   1  584.94   38.80
   1 -14   2   33.90    2.90
   1 -14   2   31.50    3.40
   1  14  -2   24.60    4.50
  -1 -14  -2   30.70    3.30
  -1  14   2   34.00    3.50
   1 -14   2   34.40    3.40
  -1  14  -2   33.70    4.60
   1  14   2   33.30    3.30
   1 -14  -2   29.90    3.20
  -1 -14   2   33.70    3.20
  -1 -14  -3  103.49    8.10
  -1  14   3  117.09    8.70
   1  14  -3   99.89   10.60
   1 -14   3   95.19    8.30
   1  14   3   93.69    7.70
   1 -14  -3   97.49    8.00
  -1  14  -3   98.39   10.70
  -1 -14   3  111.69    8.20
   1  14   3  108.59    8.50
  -1 -14  -4   93.89    8.30
  -1  14   4   92.79    9.10
  -1 -14  -4  109.99   12.00
   1 -14   4   70.19    8.20
  -1  14   4   83.79    7.60
   1  14  -4   92.99   11.00
  -1  14  -4   99.89   12.30
   1 -14  -4  103.99   11.60
  -1 -14   4  109.69    8.70
   1 -14  -4   95.09    9.50
   1  14   4   88.39    7.90
   1  14   4   82.09    8.70
   2  14   0 1219.28   71.79
   2  14   0 1296.47   71.89
   2 -14   0 1233.28   71.79
  -2 -14   0 1196.08   71.59
  -2 -14   0 1213.08   71.79
  -2 -14   0 1085.19   71.89
  -2  14   0 1345.37   71.79
   2  14   0 1247.08   71.69
   2 -14   1  827.72   48.50
   2  14  -1  854.41   49.00
   2  14  -1  835.62   48.50
   2 -14   1  839.82   48.60
   2 -14   1  809.62   48.70
  -2 -14  -1  804.02   48.70
  -2  14   1  807.92   48.60
  -2 -14   1  802.52   48.60
  -2  14  -1  818.42   49.00
  -2 -14   1  856.21   48.50
  -2  14  -1  901.51   49.00
   2  14   1  808.02   48.60
   2 -14  -1  836.92   48.70
   2 -14   2   50.29    4.10
  -2  14   2   52.09    5.10
  -2 -14  -2   55.39    5.00
  -2 -14  -2   55.19    4.20
   2 -14   2   49.99    4.70
   2 -14   2   54.49    4.90
   2  14  -2   48.40    5.40
  -2 -14   2   59.39    4.70
  -2  14  -2   52.79    5.40
  -2  14  -2   55.29    5.00
   2  14   2   52.19    4.90
   2 -14  -2   52.09    4.70
   2  14  -3  384.06   24.30
   2 -14   3  368.16   23.10
  -2 -14  -3  366.96   23.00
  -2  14   3  400.86   23.40
  -2  14  -3  369.36   24.30
   2  14   3  374.26   23.20
   2 -14  -3  355.76   22.80
  -2 -14   3  367.96   22.90
   2  14   3  391.76   22.80
   2  14  -4    5.80    8.70
  -2 -14  -4    3.30    5.70
  -2  14   4    5.20    5.90
  -2  14   4    0.10    5.80
   2 -14   4    4.70    5.60
  -2 -14  -4    4.50    9.40
  -2  14  -4   -7.00    9.60
   2  14   4    5.60    5.40
  -2 -14   4    0.10    5.30
   2  14   4    9.30    5.70
   2 -14  -4   -2.00    5.20
   2 -14  -4    6.20    8.20
  -3 -14   0   -0.20    2.40
  -3 -14   0   -1.60    1.60
   3  14   0    3.00    1.80
  -3  14   0   -2.10    1.70
   3  14   0    1.50    2.00
   3 -14   0   -1.00    1.50
  -3 -14   0   -1.00    0.90
   3  14   0   -1.80    1.30
   3  14   0   -1.90    1.40
   3 -14   1   23.20    3.60
   3  14  -1   23.70    3.60
  -3  14   1   27.20    2.60
  -3 -14  -1   22.20    2.20
   3  14  -1   26.70    2.60
  -3 -14  -1   26.90    2.70
   3 -14   1   28.80    2.50
   3 -14   1   34.20    2.80
  -3  14  -1   21.70    3.60
  -3  14  -1   25.00    3.30
   3  14   1   25.60    2.80
   3 -14  -1   24.70    2.60
  -3 -14   1   27.40    2.80
   3  14   1   24.60    2.40
  -3 -14   1   28.30    2.80
   3  14   1   33.40    2.60
  -3  14   2    5.10    2.50
   3 -14   2    4.10    2.60
  -3 -14  -2    0.70    2.70
   3 -14   2    3.40    3.00
   3 -14   2    4.60    2.10
   3  14  -2    5.20    3.70
  -3 -14   2    5.50    2.20
  -3  14  -2    9.40    3.10
  -3  14  -2    0.70    3.70
   3 -14  -2    9.20    2.40
   3  14   2    1.60    2.30
   3  14   2    5.60    2.50
   3  14  -3    0.00    5.50
   3 -14   3    1.90    3.80
  -3 -14  -3   -0.70    3.70
   3 -14   3    3.40    2.30
  -3  14   3    0.90    3.80
  -3  14  -3   11.70    6.30
   3  14   3    0.20    3.50
  -3 -14   3    4.50    3.40
   3  14   3    5.90    3.60
   3 -14  -3    6.30    3.30
  -3  14  -3    8.40    3.50
  -3 -14  -4   43.90    6.70
   3 -14   4   30.20    6.60
  -3 -14  -4   36.70   10.50
   3  14  -4   60.29    9.30
  -3  14   4   39.30    6.90
  -3  14  -4   38.70   10.90
   3 -14  -4   48.70    9.70
   3  14   4   39.80    6.60
   3 -14  -4   36.50    5.80
  -3 -14   4   33.60    6.30
   3  14   4   42.90    6.70
   4  14   0  588.04   34.70
   4 -14   0  586.44   34.90
  -4  14   0  601.14   34.90
  -4  14   0  597.74   35.30
  -4 -14   0  607.34   34.90
   4  14   0  630.74   34.90
  -4 -14   0  582.74   34.70
  -4 -14   0  565.14   35.10
   4  14   0  575.04   34.80
  -4 -14  -1   -3.40    1.60
  -4  14   1   -1.30    1.70
   4  14  -1   -1.00    1.50
   4  14  -1   -0.40    2.80
  -4 -14  -1    0.10    2.00
   4 -14   1    0.00    2.00
   4  14   1    1.60    1.50
   4  14   1    1.20    1.30
  -4  14  -1    5.00    3.30
   4 -14  -1   -2.80    1.60
  -4  14  -1    0.80    3.00
  -4 -14   1    1.00    1.50
   4  14   1    1.80    1.30
  -4 -14   1   -2.80    1.70
  -4 -14  -2    6.10    2.70
  -4  14   2    3.90    2.70
   4  14  -2   -0.10    3.70
   4 -14   2    4.00    2.80
   4 -14   2    8.10    2.60
  -4  14  -2    4.10    3.50
  -4  14  -2    4.90    4.00
   4  14   2    6.40    2.40
  -4 -14   2    6.40    2.20
   4  14   2   -1.40    2.60
   4 -14  -2    2.50    2.40
   4  14  -3  136.69   11.90
  -4  14   3  121.89    9.80
  -4 -14  -3  140.09   11.70
   4 -14   3  123.79    8.60
   4 -14   3  109.99    9.40
  -4 -14  -3  114.79    9.50
   4 -14  -3  112.39    8.90
   4  14   3  122.09    9.30
  -4  14  -3  122.49   11.90
   4  14   3  137.29    9.50
  -4  14  -3  111.99    9.70
  -4 -14   3  122.99    9.10
  -4 -14  -4   12.00   10.00
  -4  14   4    3.50    6.10
   4 -14   4    0.10    6.00
   4  14  -4   -3.30    9.20
   4  14   4    4.50    5.70
  -4 -14   4   -2.80    5.00
   4 -14  -4    3.20    5.00
  -4  14  -4   -5.80    9.80
   4 -14  -4   -2.20    8.80
   4  14   4    1.40    6.80
  -5  14   0    0.00    1.70
  -5  14   0   -3.00    1.40
  -5 -14   0    5.00    3.30
   5  14   0    0.20    2.00
  -5  14   0   -5.40    2.70
   5 -14   0   -0.40    1.40
   5 -14   0   -0.50    1.80
  -5 -14   0   -3.70    2.20
   5 -14   1    8.00    2.20
   5  14  -1    9.70    3.10
   5  14  -1    9.40    2.10
  -5  14   1    9.30    2.00
  -5 -14  -1   10.00    3.50
  -5 -14  -1    4.80    2.30
   5 -14   1    7.30    2.40
   5 -14  -1   10.00    2.10
  -5 -14   1    5.50    1.60
  -5  14  -1    8.40    3.50
   5  14   1    7.00    2.00
  -5 -14   1    5.90    2.30
  -5  14  -1    7.20    3.10
   5  14   1   10.20    1.70
   5 -14   2   25.70    3.50
  -5 -14  -2   20.40    3.60
   5  14  -2   15.30    4.50
  -5  14   2   17.40    3.30
   5  14   2   23.50    3.00
   5 -14  -2   16.60    3.00
  -5  14  -2   15.40    4.50
  -5 -14   2   25.20    2.80
   5  14   2   22.00    3.10
  -5  14  -2   21.50    4.10
  -5 -14  -3   10.80    6.20
  -5  14   3   11.50    4.60
  -5 -14  -3   11.30    4.70
   5 -14   3   15.80    4.40
   5  14  -3   20.90    6.40
  -5 -14   3   10.80    3.60
   5  14   3   13.50    4.40
  -5  14  -3    5.30    5.00
   5  14   3   10.20    4.00
  -5  14  -3   14.10    6.60
   5 -14  -3   15.80    3.70
   5 -14   4  117.99   11.30
  -5  14   4  114.39   11.80
  -5 -14  -4  104.59   10.30
  -5 -14  -4  119.29   17.00
   5  14  -4  102.39   12.60
   5 -14  -4  108.19   10.10
  -5 -14   4   96.19    9.80
   5  14   4   98.59   10.70
   5 -14  -4   94.29   11.80
   5  14   4  117.49   10.00
  -5  14  -4   91.79   13.60
   6  14   0  490.75   28.90
  -6  14   0  493.25   29.60
   6 -14   0  486.35   29.10
  -6  14   0  471.15   28.80
  -6 -14   0  506.05   29.10
   6  14   0  504.05   29.00
   6 -14   0  486.95   28.80
  -6 -14   0  485.35   29.50
   6 -14   1  318.97   18.70
  -6 -14  -1  316.97   18.90
  -6  14   1  297.87   18.70
   6  14  -1  326.47   19.20
  -6 -14   1  336.27   18.80
  -6  14  -1  316.67   19.30
   6  14   1  308.57   18.40
   6  14   1  305.07   18.50
  -6 -14   1  304.77   18.50
   6 -14  -1  318.47   18.80
  -6  14  -1  271.47   19.10
  -6 -14  -2   21.30    3.80
   6  14  -2   14.40    4.50
  -6  14   2   23.30    3.70
   6 -14   2   18.30    3.40
   6  14  -2   18.90    2.20
   6 -14  -2   17.20    3.20
  -6  14  -2   14.40    4.60
   6  14   2   19.70    3.40
  -6 -14   2   21.60    2.90
  -6 -14   2   16.80    2.80
  -6  14  -2   15.70    4.30
   6  14   2   23.30    3.10
   6  14  -3   -3.70    6.20
  -6  14   3    3.70    4.60
  -6 -14  -3    0.70    4.90
  -6 -14  -3    6.10    6.30
   6 -14   3   -3.20    4.40
   6 -14  -3    0.50    5.90
   6  14   3    8.70    4.50
   6 -14  -3    2.10    3.60
  -6  14  -3    1.00    6.90
  -6  14  -3   -4.20    5.10
  -6 -14   3   -0.30    3.40
   6  14   3   -6.10    3.50
   6  14  -4   32.90   10.00
  -6 -14  -4   37.00    7.70
  -6  14   4   30.10    7.20
  -6 -14  -4   33.20   13.00
   6 -14   4   44.80    7.80
   6 -14  -4   38.70    9.90
  -6  14  -4   21.90   12.10
   6 -14  -4   30.60    5.90
  -6 -14   4   29.60    5.70
   6  14   4   35.70    8.50
  -7  14   0   12.40    2.20
  -7 -14   0   15.50    2.90
   7  14   0    9.30    2.20
   7 -14   0   17.80    2.60
   7  14   0    9.40    2.00
  -7 -14   0    5.60    4.20
  -7  14   0   18.30    3.80
  -7 -14  -1   90.59    7.00
   7  14  -1   95.69    7.30
   7 -14   1   87.49    6.50
  -7  14   1   87.39    6.50
   7  14  -1   86.19    6.70
  -7 -14  -1   71.89    7.20
  -7  14   1   85.79    8.10
   7 -14  -1   82.89    6.50
   7  14   1   89.69    5.90
  -7 -14   1   88.49    6.00
  -7 -14   1   96.49    6.90
   7  14   1   86.69    6.20
   7 -14  -1   93.59    5.70
   7 -14  -1   89.69    6.10
  -7  14  -1   76.29    7.30
  -7  14  -1   87.59    7.90
  -7  14   2  134.59   10.30
  -7 -14  -2  145.29   10.40
   7  14  -2  158.08   10.50
   7  14  -2  149.69   11.30
   7 -14   2  151.68   10.10
   7 -14  -2  155.28    9.90
  -7 -14   2  144.49    9.70
   7  14   2  141.99    9.90
   7  14   2  143.59    9.70
  -7 -14   2  133.99    9.40
  -7  14  -2  155.58   11.30
  -7  14  -2  122.09   11.00
   7  14  -3   80.99    9.40
   7 -14   3   72.99    7.50
  -7  14   3   79.69   11.10
  -7 -14  -3   77.49    7.80
  -7 -14  -3   76.59    8.30
  -7 -14   3   75.59    7.20
   7 -14  -3   79.49    6.90
   7  14   3   69.29    7.20
  -7  14  -3   72.09    7.70
   7 -14  -3   72.79    7.40
  -7  14  -3   75.09    9.10
   7  14   3   98.89    8.60
   7  14  -4   26.70   10.70
  -7 -14  -4    4.30    7.80
  -7  14   4   13.00    7.30
   7 -14   4    8.80    7.30
   7 -14  -4    9.30    9.80
  -7  14  -4    1.90   12.40
  -7 -14   4    9.20    5.60
   7  14   4   -0.80    7.90
   7 -14  -4   13.80    5.50
  -8 -14   0  505.35   31.90
  -8  14   0  535.45   31.40
   8  14   0  533.35   31.30
   8 -14   0  536.95   31.30
  -8  14   0  526.55   32.20
   8  14   0  536.75   31.30
   8 -14   0  528.95   31.60
  -8 -14   0  541.75   31.70
   8  14  -1   14.60    3.40
  -8 -14  -1   11.60    3.60
  -8  14   1    6.10    4.50
   8  14  -1    8.90    3.00
  -8  14   1    9.90    2.80
   8 -14   1    6.80    2.80
  -8 -14  -1    7.20    3.30
   8 -14  -1   11.30    2.00
  -8  14  -1    6.70    4.30
  -8 -14   1   12.90    3.40
  -8 -14   1   10.00    2.30
   8  14   1    6.60    2.40
   8  14   1   11.20    1.80
   8 -14  -1   12.90    2.80
  -8  14  -1    8.20    3.40
  -8 -14  -2  108.09    8.80
   8 -14   2  100.09    8.40
   8  14  -2  108.69    9.60
  -8  14   2  106.49    8.50
  -8 -14   2  108.69    7.50
  -8 -14   2  100.59    8.30
   8  14   2   98.69    8.10
  -8  14  -2   79.49    9.20
   8 -14  -2  100.39    8.00
  -8  14  -2  108.09   10.20
   8 -14  -2  108.99    6.90
   8 -14   3   14.60    5.30
  -8  14   3    6.70    5.10
  -8 -14  -3   12.50    6.50
  -8 -14  -3   12.60    6.00
   8  14  -3   15.60    8.10
  -8  14   3    9.40    3.30
  -8 -14   3   11.30    3.90
   8 -14  -3    9.80    4.30
   8  14   3   14.70    5.50
  -8  14  -3    3.70    7.40
   8  14   3   13.60    4.00
   8 -14  -3   13.00    3.40
   8 -14  -3   13.30    6.80
  -8  14  -3   11.30    6.40
  -8 -14  -4   -1.20    7.90
   8  14  -4   -7.60   10.40
   8 -14   4   -1.10    7.30
  -8  14   4    6.30    7.50
   8 -14  -4  -24.90    9.70
  -8 -14   4    1.80    5.50
   8  14   4    2.60    8.20
   9  14   0   -3.90    2.30
  -9 -14   0    2.80    4.50
   9 -14   0    2.60    2.30
  -9  14   0   -0.70    4.30
  -9  14   0    2.70    2.40
  -9 -14   0   -0.80    3.40
   9  14   0    2.00    2.00
   9 -14   0    1.40    2.90
  -9  14   1   55.39    6.80
   9  14  -1   66.79    5.20
   9  14  -1   57.59    5.50
  -9 -14  -1   59.39    5.90
   9 -14   1   59.19    5.80
  -9  14   1   54.89    5.70
   9  14   1   50.39    5.30
   9 -14  -1   55.69    5.80
  -9  14  -1   56.89    6.50
  -9 -14   1   51.99    5.00
   9 -14  -1   54.69    4.70
  -9 -14   1   69.79    5.70
   9 -14   2   78.39    7.50
  -9 -14  -2   75.19    7.10
  -9  14   2   73.69    6.70
   9  14  -2   75.39    7.20
  -9 -14   2   70.79    6.40
   9 -14  -2   71.19    6.80
   9 -14  -2   76.29    5.50
  -9 -14   2   81.49    6.30
  -9  14  -2   51.39    6.40
  -9  14  -2   66.49    7.70
   9  14   2   71.99    7.20
   9 -14   3  134.49   11.80
  -9  14   3  157.28   12.40
   9  14  -3  158.98   14.00
  -9 -14  -3  136.39   13.20
  -9  14   3  155.08   10.10
  -9  14  -3  131.09   13.80
  -9 -14   3  133.49   10.30
  -9  14  -3  104.39   11.70
   9 -14  -3  137.59   10.10
   9 -14  -3  154.78   11.00
   9 -14  -3  151.88   13.60
   9  14   3  164.18   12.90
  10 -14   0   19.80    3.00
 -10  14   0   20.50    5.30
  10  14   0   12.40    2.70
 -10 -14   0   26.30    4.50
  10 -14   0   25.30    3.90
  10  14   0   20.60    2.80
 -10  14   0   24.70    3.10
  10 -14   1   44.90    4.60
  10  14  -1   36.40    4.70
  10  14  -1   36.30    4.10
 -10 -14  -1   44.00    5.60
 -10  14   1   39.80    4.30
 -10  14   1   45.90    6.50
  10  14   1   32.30    4.10
 -10 -14   1   35.00    5.30
 -10 -14   1   43.80    3.80
 -10  14  -1   35.30    4.10
  10 -14  -1   34.50    3.50
 -10  14  -1   39.50    6.10
  10 -14  -1   38.90    4.50
  10  14  -2  171.38   12.80
 -10  14   2  164.38   11.90
  10  14  -2  123.09   12.90
  10 -14   2  156.78   11.70
 -10 -14   2  133.59   11.90
 -10  14  -2  180.28   13.40
  10 -14  -2  172.08   10.30
 -10 -14   2  176.78   11.70
  10  14   2  161.88   11.70
  10 -14  -2  162.18   11.50
 -10 -14  -3   27.60    8.20
  10  14  -3   12.50    7.60
  10 -14   3   21.70    6.60
 -10  14   3   18.20    6.50
  10 -14  -3   26.00    7.80
 -10 -14   3   16.90    4.50
 -10  14  -3   19.70    7.60
  10  14   3   22.70    5.90
  10 -14  -3   15.80    5.10
  11 -14   0   -3.00    2.70
  11  14   0    4.90    2.60
 -11  14   0    2.30    2.90
 -11 -14   0   -5.70    4.30
 -11  14   0   -4.00    5.30
 -11  14   1  339.87   20.80
  11 -14   1  346.47   20.90
 -11  14   1  362.16   22.80
 -11 -14  -1  326.17   21.60
  11  14  -1  327.87   20.60
  11  14  -1  337.07   21.10
 -11  14  -1  309.67   20.10
  11  14   1  334.07   20.60
 -11 -14   1  325.67   20.40
 -11  14  -1  347.67   22.30
 -11 -14   1  371.36   21.50
  11 -14  -1  348.67   20.30
  11 -14  -1  319.67   20.90
  11  14  -2   17.30    5.60
  11 -14   2   29.20    5.40
  11  14  -2   28.30    4.80
 -11 -14  -2   25.30    6.40
 -11  14   2   20.90    5.00
  11  14   2   18.90    7.30
  11 -14  -2   22.00    3.10
 -11 -14   2   21.50    5.70
  11 -14  -2   17.60    5.90
 -11  14  -2   37.00    7.60
 -11 -14   2   21.60    3.90
  11 -14   3   -0.90    6.50
  11  14  -3    9.40    8.00
 -11  14   3   -0.50    6.40
 -11 -14  -3    9.70    8.80
 -11 -14   3   -3.10    4.40
  11 -14  -3    1.70    5.30
  11  14   3   -3.70    6.10
 -11  14  -3   15.90    8.60
  11 -14  -3    6.90    7.50
  12 -14   0   56.69    4.90
  12  14   0   48.90    4.60
 -12 -14   0   45.50    6.80
 -12  14   0   43.10    4.50
  12  14  -1    5.40    4.50
 -12  14   1   -1.40    4.00
 -12 -14  -1   -3.20    5.50
 -12  14   1    0.20    6.60
  12 -14   1   -2.00    4.00
  12  14  -1    6.40    3.40
 -12 -14   1    9.60    5.60
  12 -14  -1    2.60    2.90
  12 -14  -1    1.80    4.10
 -12  14  -1    8.00    6.80
 -12 -14  -2    4.20    6.80
  12  14  -2   -6.90    5.80
  12 -14   2    8.40    5.40
 -12  14   2    3.30    5.20
  12  14  -2    3.40    4.40
 -12  14  -2    0.90    7.30
  12 -14  -2    1.30    4.40
 -12 -14   2    5.50    3.50
  12 -14  -2    2.90    5.80
  12  14   2    0.40    5.00
  12 -14  -2   -5.20    2.80
 -12 -14   2   -2.60    6.40
  12  14  -3    2.30    6.10
 -12 -14  -3  -10.60    8.80
  12  14  -3   14.40    8.70
 -12  14   3    8.20    7.20
  12 -14   3   -0.40    7.10
  12 -14  -3    0.40    7.90
 -12  14  -3   -3.70    9.80
 -12 -14   3    9.40    4.70
  12 -14  -3   -7.30    5.60
  12  14   3    3.10    6.90
  13 -14   0    3.80    3.80
 -13  14   0    2.10    6.50
 -13 -14   0   -5.30    6.00
  13  14   0    2.00    3.50
 -13  14   1   81.89    8.00
  13 -14   1   78.19    7.50
 -13  14   1   83.39   10.40
  13  14  -1   82.59    7.60
 -13 -14  -1   97.39    9.20
  13  14   1   80.29    8.20
  13 -14  -1   78.69    7.60
  13 -14  -1   85.59    7.60
 -13 -14   1  104.39    9.00
 -13  14  -1   84.89   10.00
  13  14  -2  142.39   12.80
 -13  14   2  149.39   12.80
 -13 -14  -2  149.09   14.40
  13 -14   2  131.29   12.60
  13  14  -2  141.79   11.10
  13 -14  -2  145.89   11.70
  13 -14  -2  148.79    9.80
 -13  14  -2  113.59   12.70
 -13 -14   2  130.89   10.30
  13 -14  -2  141.59   13.30
  13  14   2  140.29   12.30
  14 -14   0  114.79   10.00
 -14 -14   0  114.09   10.80
 -14  14   0  124.99   12.20
  14  14   0  117.89    9.50
  14 -14   1   67.79    7.50
 -14 -14  -1   75.69    9.60
 -14  14   1   85.19   10.90
  14  14  -1   74.49    6.60
 -14 -14   1   86.29    9.60
  14 -14  -1   90.59    7.80
 -14  14  -1   72.29   10.50
  14 -14  -1   73.09    8.10
  14  14   1   68.29    7.10
  14  14  -2   -3.20    4.70
  14 -14   2    9.30    6.90
 -14 -14  -2   -0.50    8.30
 -14  14   2  -14.90    9.90
  14  14   2    5.70    6.40
  14 -14  -2   -1.20    3.50
 -14  14  -2  -11.30   10.30
  14 -14  -2    6.60    5.60
 -15  14   0   -0.50    9.00
 -15 -14   0    1.90    8.00
  15 -14   0   -0.40    5.90
  15  14   0    5.60    4.70
  15 -14   0    0.90    5.00
 -15 -14  -1   45.80    9.40
 -15  14   1   36.50   10.70
  15  14  -1   32.00    5.10
  15 -14   1   31.80    6.70
  15 -14  -1   29.00    5.10
 -15  14  -1   20.70   10.30
 -15 -14   1   30.00    8.90
  15  14   1   25.50    6.10
  15 -14  -1   30.00    6.30
  16  14   0   51.09    6.50
  16 -14   0   44.60    6.60
 -16  14   0   34.90   11.20
  16 -14   0   34.80    7.70
 -16 -14   0   16.10    9.80
   0  15   0   -6.70   18.40
   0  15   0   44.80   27.50
   0 -15   0    5.40   19.00
   0 -15   0   33.70   26.70
   0  15  -1   24.00    2.10
   0 -15  -1   22.70    2.60
   0 -15   1   19.40    2.90
   0 -15   1   25.10    2.10
   0  15  -1   24.10    3.60
   0  15   1   23.00    2.40
   0 -15   1   21.40    2.20
   0  15  -2   -8.80    3.50
   0  15   2    1.90    2.30
   0 -15   2    2.30    2.30
   0 -15  -2    5.50    2.30
   0  15  -3  217.18   15.00
   0 -15   3  182.98   12.90
   0  15   3  204.28   13.30
   0 -15  -3  184.68   12.90
   0  15   4   -4.00    7.00
   0  15  -4   22.50    9.80
   0  15   4   13.50    5.70
   0 -15   4   -1.10    5.10
   0 -15  -4   14.20    9.50
   0 -15  -4    2.00    5.50
   1  15   0    5.30    2.00
  -1 -15   0   -0.10    1.30
  -1  15   0    1.10    1.80
   1  15   0   -1.30    1.60
   1 -15   0   -1.90    1.30
   1  15  -1   81.49    6.40
   1  15  -1   80.99    5.10
  -1 -15  -1   78.79    5.50
   1 -15   1   77.39    5.30
   1 -15   1   72.59    5.10
  -1  15   1   74.69    5.30
   1 -15   1   73.89    6.00
   1 -15  -1   80.69    5.40
   1  15   1   70.49    5.30
  -1  15  -1   82.89    6.30
  -1 -15   1   82.69    5.30
  -1 -15   1   79.29    5.10
   1 -15   2    0.30    1.50
  -1  15   2    1.00    2.40
   1 -15   2   -3.10    2.40
   1  15  -2   -0.70    3.80
  -1 -15  -2   -0.20    2.30
  -1 -15   2    0.60    2.10
   1  15   2    2.60    2.20
  -1  15  -2    0.00    3.50
   1 -15  -2    1.70    2.40
  -1  15   3   20.20    4.10
   1 -15   3    9.60    3.90
   1  15  -3   18.10    6.10
  -1 -15  -3   21.20    4.00
  -1 -15   3   13.50    3.70
   1 -15  -3   22.10    3.80
   1  15   3   17.80    4.20
   1  15   3   16.90    3.50
  -1  15  -3   20.70    6.10
  -1 -15  -4   13.90    9.20
   1 -15   4   -4.40    5.20
   1  15  -4  -15.20    8.60
  -1 -15  -4   -3.40    5.40
  -1  15   4    4.60    6.00
   1 -15  -4   -8.20    8.80
   1 -15  -4    0.40    5.20
   1  15   4    3.60    4.90
  -1  15  -4    4.90    9.20
   1  15   4    6.70    5.60
  -1 -15   4    1.60    5.40
   2  15   0   21.70    2.60
  -2  15   0   23.00    2.60
   2 -15   0   14.00    2.10
   2  15   0   14.30    2.60
   2  15   0   14.90    1.80
  -2 -15   0   22.40    2.20
  -2 -15   0   21.60    1.90
   2  15  -1   24.30    2.00
   2 -15   1   19.40    2.10
   2 -15   1   20.90    2.30
   2 -15   1   18.90    3.30
   2  15  -1   17.00    3.30
  -2 -15  -1   22.90    2.50
  -2  15   1   18.50    2.30
   2 -15  -1   20.50    2.40
  -2 -15   1   19.50    2.20
  -2  15  -1   16.30    3.10
   2  15   1   25.60    2.70
  -2 -15   1   24.10    2.10
  -2 -15  -2   82.79    6.40
   2 -15   2   81.79    5.50
  -2  15   2   79.89    6.30
   2 -15   2   78.59    6.20
   2  15  -2   88.29    7.70
   2 -15   2   74.79    6.20
   2  15   2   84.29    6.20
  -2 -15   2   80.99    6.10
  -2  15  -2   86.29    7.70
   2 -15  -2   77.39    6.10
  -2 -15  -3   86.19    7.30
  -2  15   3   79.99    7.80
   2 -15   3   72.59    7.40
   2  15  -3   88.69    8.50
   2  15   3   84.69    7.60
   2  15   3   80.89    7.00
  -2 -15   3   80.09    7.20
  -2  15  -3   75.19    8.40
   2 -15  -3   70.19    6.90
   2  15  -4   11.60    9.80
   2 -15   4   12.50    5.90
  -2 -15  -4   18.20    9.80
  -2  15   4    1.30    6.20
  -2 -15  -4   13.90    5.90
   2  15   4   15.50    5.80
  -2  15  -4   34.30    9.60
   2 -15  -4   10.90    5.50
  -2 -15   4   27.70    5.60
   2 -15  -4    9.60    8.70
   2  15   4   11.90    5.80
   3  15   0   -0.20    1.60
   3  15   0    0.90    1.40
   3 -15   0   -0.20    1.90
  -3 -15   0    1.50    1.70
  -3 -15   0    0.50    1.00
   3  15   0    3.70    2.10
   3  15  -1   15.50    3.00
  -3  15   1   17.00    2.10
   3  15  -1   14.10    1.80
   3 -15   1   13.80    2.10
   3 -15   1   14.10    2.30
  -3 -15  -1   15.90    1.90
  -3 -15  -1   16.70    2.40
   3  15   1   14.50    3.30
  -3 -15   1   17.90    1.90
  -3 -15   1   15.70    2.00
   3  15   1   12.40    1.60
   3  15   1   16.90    1.70
  -3  15  -1   14.90    3.20
   3 -15  -1   18.40    2.30
  -3  15  -1   12.10    3.10
  -3  15   2  128.09    8.70
   3 -15   2  120.99    8.10
   3 -15   2  131.99    8.60
  -3 -15  -2  129.09    8.70
   3  15  -2  123.09    9.80
   3 -15   2  105.79    8.80
  -3 -15   2  134.29    8.40
   3 -15  -2  122.99    8.40
  -3  15  -2  129.29    9.00
   3  15   2  120.89    8.50
   3  15   2  127.09    8.40
  -3  15  -2  128.79    9.90
  -3  15   3  218.48   13.30
   3 -15   3  176.38   11.60
   3  15  -3  193.78   14.60
   3 -15   3  197.78   12.90
  -3 -15  -3  190.78   12.70
  -3 -15   3  178.18   12.50
   3  15   3  202.58   12.60
  -3  15  -3  152.78   12.40
  -3  15  -3  194.58   15.10
   3 -15  -3  185.08   12.40
   3  15   3  194.68   12.80
   3  15  -4   46.30   10.70
  -3  15   4   38.30    6.90
   3 -15   4   44.20    7.10
  -3 -15  -4   38.60   10.40
  -3  15  -4   42.20   10.30
   3 -15  -4   33.80    5.90
  -3 -15   4   29.40    5.90
   3 -15  -4   53.69    9.50
   3  15   4   29.50    6.50
   3  15   4   42.50    7.00
   4  15   0  503.75   30.30
  -4 -15   0  499.85   30.20
  -4  15   0  506.65   30.50
   4 -15   0  510.75   30.50
   4  15   0  544.15   30.50
   4  15   0  533.85   30.50
  -4  15   1  379.46   22.40
   4  15  -1  385.26   22.20
   4 -15   1  333.77   22.60
  -4 -15  -1  368.96   22.20
   4 -15   1  381.26   22.40
  -4 -15  -1  380.66   22.50
   4  15  -1  398.46   22.80
  -4  15  -1  381.56   22.80
  -4  15  -1  371.26   23.00
  -4 -15   1  402.06   22.30
  -4 -15   1  388.86   22.20
   4  15   1  367.46   22.20
   4 -15  -1  377.36   22.40
   4  15   1  394.86   22.20
   4  15   1  325.17   22.10
   4  15  -2   41.70    5.30
  -4 -15  -2   43.60    4.20
   4 -15   2   48.10    4.30
  -4  15   2   41.80    4.30
   4 -15   2   40.00    4.00
  -4  15  -2   44.30    5.40
  -4  15  -2   36.70    5.30
   4 -15  -2   37.80    3.90
   4  15   2   43.40    4.00
  -4 -15   2   42.70    4.30
   4  15   2   45.70    4.10
   4 -15   3   44.20    5.50
  -4  15   3   52.59    5.80
   4  15  -3   42.30    7.50
   4 -15   3   47.20    4.40
  -4 -15  -3   50.99    5.70
  -4  15  -3   48.10    7.50
   4  15   3   53.99    5.30
  -4  15  -3   46.80    5.60
  -4 -15   3   38.00    4.80
   4  15   3   55.09    5.50
   4 -15  -3   46.80    4.90
   4  15  -4   -9.00    8.30
  -4 -15  -4   12.10    6.30
  -4  15   4    7.20    6.70
  -4 -15  -4    7.40   10.10
   4 -15   4    2.50    6.40
  -4  15  -4    0.90   10.10
   4 -15  -4    5.60    5.10
   4  15   4   11.50    5.70
   4  15   4   -3.00    6.80
   4 -15  -4   16.80    8.90
  -4 -15   4    0.00    5.30
   5 -15   0    2.20    1.90
  -5  15   0    2.50    1.90
  -5 -15   0    3.00    1.40
   5 -15   0   -0.60    1.30
   5  15   0    1.20    1.80
  -5 -15   0    2.70    2.20
  -5  15   0    2.80    3.10
   5  15   0    3.50    2.20
  -5  15   0   -0.80    1.40
   5  15  -1   52.39    4.80
   5 -15   1   57.59    4.60
   5  15  -1   59.89    4.40
  -5 -15  -1   53.19    4.70
   5 -15   1   60.39    4.70
  -5  15   1   50.39    4.50
  -5  15  -1   49.99    4.90
   5  15   1   57.39    4.70
  -5 -15   1   50.39    4.10
  -5 -15   1   54.79    4.70
   5 -15  -1   55.79    4.50
  -5  15  -1   50.49    4.90
   5  15   1   44.60    4.10
  -5 -15  -2  298.37   18.50
   5  15  -2  312.47   19.20
   5  15  -2  282.07   17.60
   5 -15   2  302.97   18.40
  -5  15   2  296.07   18.50
   5 -15  -2  301.47   18.20
   5  15   2  307.97   18.30
   5  15   2  316.47   18.30
  -5  15  -2  307.47   18.90
  -5  15  -2  264.57   19.20
  -5 -15   2  302.67   18.10
   5 -15   3  106.59    9.00
  -5 -15  -3  115.99   11.50
  -5  15   3  106.19    9.40
   5  15  -3   96.49    9.70
  -5 -15  -3  102.79    9.20
  -5  15  -3   95.59   10.00
   5  15   3  113.39    9.00
  -5  15  -3   95.49    9.80
   5  15   3  102.19    8.60
   5 -15  -3  101.39    8.30
  -5 -15   3   99.69    8.20
  -5 -15  -4   12.30   11.00
   5 -15   4    7.30    6.70
  -5  15   4   16.20    6.90
   5  15  -4   23.00    9.60
  -5 -15  -4   29.80    7.00
   5  15   4   28.90    7.40
  -5  15  -4   -6.50   10.80
   5 -15  -4   12.90    9.20
   5  15   4   13.90    6.00
  -5 -15   4    8.80    5.60
   5 -15  -4    4.80    5.60
   6  15   0   22.30    3.10
   6  15   0   34.60    3.40
  -6  15   0   29.00    4.30
  -6  15   0   33.50    3.50
  -6 -15   0   28.90    3.30
   6 -15   0   38.60    3.20
   6  15  -1  224.58   14.30
  -6 -15  -1  221.88   13.90
   6 -15   1  220.08   13.70
   6 -15   1  232.48   13.80
  -6  15   1  216.68   13.70
  -6 -15   1  220.78   13.40
   6  15   1  218.68   13.50
   6 -15  -1  215.18   13.70
  -6 -15   1  239.98   13.80
  -6  15  -1  224.08   14.10
   6  15   1  216.58   13.40
  -6  15  -1  215.38   14.60
  -6  15   2  168.98   11.50
   6  15  -2  158.38   10.40
   6  15  -2  178.58   12.60
   6 -15   2  172.28   11.30
  -6 -15  -2  168.58   11.60
   6  15   2  187.78   11.30
  -6  15  -2  152.78   12.30
  -6  15  -2  194.68   12.40
  -6 -15   2  170.98   10.90
   6 -15  -2  176.08   11.20
  -6 -15   2  163.88   10.80
   6  15   2  170.68   11.10
   6  15  -3   33.60    7.20
  -6 -15  -3   38.10    7.30
  -6  15   3   40.40    6.60
  -6 -15  -3   48.60    6.00
   6 -15   3   43.80    6.40
   6  15   3   36.10    5.00
  -6  15  -3   36.60    7.40
  -6  15  -3   36.60    6.60
   6  15   3   48.70    5.60
   6 -15  -3   45.60    5.00
  -6 -15  -4   13.00   14.60
   6  15  -4   -6.60    9.20
   6 -15   4    8.80    6.90
  -6  15   4    5.10    6.70
  -6 -15  -4   -0.50    7.30
  -6 -15   4   12.50    5.40
   6  15   4    0.60    7.80
   6 -15  -4    5.30    5.50
  -6  15  -4    9.60   11.20
   6 -15  -4    9.60    9.30
   7  15   0    0.60    1.80
   7 -15   0    2.10    2.30
  -7  15   0    3.80    3.80
   7  15   0    0.80    2.30
  -7 -15   0   -3.20    2.70
  -7  15   0    1.00    2.00
   7 -15   1   30.10    3.30
   7  15  -1   26.50    3.40
  -7 -15  -1   13.40    4.20
   7  15  -1   34.30    3.90
  -7 -15  -1   29.80    3.70
  -7  15   1   22.30    4.80
  -7  15   1   26.00    3.20
   7  15   1   28.00    2.60
   7 -15  -1   24.40    3.10
  -7 -15   1   26.70    2.80
   7 -15  -1   23.30    2.50
   7  15   1   30.50    3.00
  -7 -15   1   30.30    3.80
  -7  15  -1   25.80    3.70
  -7  15  -1   31.00    4.40
   7 -15   2   70.69    6.30
  -7  15   2   66.69    6.70
  -7 -15  -2   66.89    6.80
   7  15  -2   72.39    6.70
  -7 -15   2   59.49    5.80
  -7  15  -2   53.39    6.30
   7 -15  -2   59.49    6.00
  -7  15  -2   93.69    8.10
   7  15   2   63.69    5.80
  -7 -15   2   60.89    5.40
   7  15   2   61.09    5.40
  -7  15   3   43.60    6.30
   7 -15   3   43.00    6.20
  -7 -15  -3   42.30    8.10
  -7 -15  -3   51.39    7.40
   7 -15  -3   37.70    5.10
  -7  15  -3   35.50    7.80
   7  15   3   41.30    5.70
  -7  15  -3   38.80    6.70
  -7 -15   3   44.40    5.20
   7 -15  -3   41.40    7.50
   7  15   3   45.80    5.20
  -7  15   4    2.10    7.20
  -7 -15  -4    8.70    8.00
   7  15  -4    0.90    9.80
   7 -15   4    2.10    7.00
   7 -15  -4    2.10    5.70
   7 -15  -4    2.70    9.50
  -7 -15   4   -8.80    5.40
  -7  15  -4   27.50   13.20
   7  15   4   -2.60    8.60
  -8  15   0   25.80    4.60
   8  15   0   30.00    2.90
   8 -15   0   27.80    2.90
   8 -15   0   26.10    3.50
  -8 -15   0   38.40    4.10
   8  15   0   24.60    3.20
  -8  15   0   26.30    3.00
   8 -15   1   54.09    5.40
  -8 -15  -1   61.69    6.10
  -8  15   1   64.49    6.50
   8  15  -1   57.29    5.70
   8  15  -1   59.49    6.30
  -8  15   1   54.99    5.40
  -8 -15  -1   39.70    5.10
  -8 -15   1   57.79    4.80
   8  15   1   54.39    4.40
   8 -15  -1   61.59    4.60
   8  15   1   58.29    5.10
  -8 -15   1   61.59    5.10
   8 -15  -1   58.89    5.60
  -8  15  -1   63.39    6.30
  -8  15  -1   54.99    5.60
   8 -15   2  291.07   18.20
  -8 -15  -2  298.17   18.50
   8  15  -2  290.67   19.00
  -8  15   2  294.67   18.40
  -8 -15   2  283.87   17.70
   8  15   2  280.87   18.00
   8  15   2  285.07   17.80
  -8  15  -2  298.87   19.30
   8 -15  -2  285.77   18.00
  -8 -15   2  288.07   18.00
  -8  15   3   52.39    6.90
   8  15  -3   54.39    8.20
  -8 -15  -3   46.70    7.90
   8 -15   3   38.20    6.40
  -8 -15  -3   57.89    7.30
   8 -15  -3   48.80    8.00
   8  15   3   62.59    6.80
  -8  15  -3   43.10    9.00
  -8  15  -3   42.60    7.60
  -8 -15   3   36.60    5.10
   8 -15  -3   60.99    5.80
   8  15   3   48.80    5.40
   8 -15   4    8.90    7.60
  -8  15   4    4.20    7.90
  -8 -15  -4   24.10    8.10
   8  15  -4   -9.40   10.30
   8  15   4   14.00    8.50
  -8 -15   4    3.60    5.70
   8 -15  -4  -10.30   10.00
  -9 -15   0    0.20    3.70
   9  15   0   -2.50    2.20
   9 -15   0    3.80    2.90
   9 -15   0    2.00    2.30
  -9  15   0   -0.10    4.50
  -9  15   0   -1.20    2.40
   9  15   0    0.50    2.40
   9  15  -1   38.20    4.40
  -9  15   1   36.70    4.30
  -9 -15  -1   44.30    5.20
   9  15  -1   40.90    4.90
   9 -15   1   37.50    4.20
  -9  15   1   46.20    6.40
  -9 -15   1   48.70    3.80
  -9 -15   1   47.50    4.80
  -9  15  -1   37.40    4.00
   9 -15  -1   40.00    3.50
   9  15   1   41.20    4.00
  -9  15  -1   46.70    6.00
   9 -15  -1   33.50    4.30
  -9  15   2  146.19   10.90
  -9 -15  -2  140.99   11.30
   9 -15   2  142.49   10.80
   9  15  -2  137.79   11.60
  -9 -15   2  145.69   10.60
   9  15   2  140.19   10.50
   9 -15  -2  144.49   10.20
  -9 -15   2  145.79    9.70
  -9  15  -2  160.08   12.10
   9  15   2  125.39    9.60
   9 -15  -2  147.99    9.20
  -9  15   3   45.80    6.70
   9 -15   3   41.50    6.70
   9  15  -3   31.20    8.30
  -9 -15  -3   40.60    7.50
  -9  15  -3   42.90    8.10
   9 -15  -3   39.10    7.70
   9 -15  -3   48.60    5.80
  -9  15  -3   27.40    7.90
  -9 -15   3   32.70    4.90
   9  15   3   44.10    7.20
  10 -15   0  541.55   32.00
 -10 -15   0  575.44   32.70
  10  15   0  542.25   32.00
  10  15   0  533.25   31.90
 -10  15   0  521.65   32.00
  10 -15   0  532.65   32.40
 -10  15   0  537.15   33.30
 -10 -15  -1  441.46   27.70
  10  15  -1  462.85   27.50
 -10  15   1  449.06   27.20
 -10  15   1  455.95   28.60
  10  15  -1  444.76   27.10
  10 -15   1  458.25   27.20
  10 -15  -1  461.05   26.80
 -10 -15   1  477.85   27.60
 -10 -15   1  463.65   26.90
  10  15   1  429.66   27.00
  10 -15  -1  444.56   27.30
 -10  15  -1  425.96   26.80
 -10  15  -1  453.45   28.40
  10 -15   2   41.50    5.60
 -10  15   2   40.20    5.50
 -10 -15  -2   38.00    6.30
  10  15  -2   47.80    6.10
  10  15  -2   32.50    5.30
 -10 -15   2   40.00    4.30
  10 -15  -2   45.50    4.90
  10  15   2   36.00    5.20
 -10  15  -2   30.90    4.70
 -10  15  -2   41.50    7.60
  10 -15  -2   43.10    3.70
 -10 -15  -3    7.20    7.70
 -10  15   3    6.80    6.40
  10  15  -3    5.10    7.80
  10 -15   3   10.80    6.40
 -10 -15   3    9.20    4.20
  10 -15  -3    5.80    7.40
  10  15   3   16.10    6.00
  10 -15  -3    9.50    5.20
 -10  15  -3   -5.30    8.40
 -11  15   0    2.40    2.80
 -11 -15   0   -0.90    4.60
  11 -15   0    1.10    3.00
  11 -15   0    1.90    3.80
  11  15   0    1.40    2.70
 -11  15   0   -1.40    5.70
 -11 -15  -1   -9.60    5.10
  11  15  -1   -3.10    4.10
  11  15  -1    0.50    3.30
  11 -15   1    0.80    3.70
 -11  15   1    5.50    3.70
 -11  15   1    2.50    6.30
 -11  15  -1    7.40    6.00
  11 -15  -1   -1.60    3.70
 -11  15  -1    0.10    2.90
 -11 -15   1    2.40    2.90
 -11 -15   1    4.20    4.90
  11 -15  -1   -4.40    2.70
  11  15   1    7.40    3.50
  11 -15   2  193.68   14.00
  11  15  -2  196.98   13.60
 -11 -15  -2  192.08   14.90
  11  15  -2  180.58   14.60
 -11  15   2  208.78   14.10
 -11  15  -2  185.58   19.10
 -11 -15   2  213.98   14.10
 -11 -15   2  187.68   12.70
  11 -15  -2  178.98   12.20
  11 -15  -2  190.48   13.30
 -11  15   3   31.60    7.30
 -11 -15  -3   34.40    9.00
  11 -15   3   27.80    7.30
  11  15  -3   19.50    8.70
  11  15   3   27.80    6.60
 -11 -15   3   27.20    5.10
  11 -15  -3   17.00    5.70
 -11  15  -3   41.40   11.50
  11 -15  -3   34.20    8.40
  12  15   0  212.78   16.00
  12 -15   0  225.28   14.20
 -12  15   0  217.78   16.90
 -12  15   0  210.48   14.00
  12 -15   0  214.48   14.80
 -12 -15   0  241.28   15.70
  12  15  -1  117.99    8.90
  12  15  -1  134.89   10.20
 -12  15   1  117.99   11.00
 -12 -15  -1  124.99   11.20
 -12  15   1  108.49    9.50
  12 -15   1   98.59    9.60
  12 -15  -1  118.09    8.60
  12 -15  -1  117.69    9.70
 -12 -15   1  126.49   10.90
 -12  15  -1  101.19   10.80
 -12 -15  -2    6.20    6.90
  12  15  -2   16.50    5.00
  12 -15   2   -0.10    5.50
  12  15  -2    8.80    6.30
 -12  15   2    0.80    5.50
 -12 -15   2    3.30    3.50
  12 -15  -2   -2.00    2.90
 -12  15  -2  -11.20    8.30
  12 -15  -2   -0.30    6.10
  12  15   2   -1.30    5.10
  12 -15  -2    7.10    4.50
 -12  15   3   17.40    7.80
 -12 -15  -3   28.00    9.20
  12  15  -3   27.90    6.90
  12 -15   3   35.40    7.80
  12  15  -3   14.30    8.40
  12  15   3   14.60    7.10
  12 -15  -3   21.70    8.80
 -12  15  -3   -1.80   10.10
 -12 -15   3   27.70    5.30
  12 -15  -3   18.90    6.00
  13 -15   0    5.10    4.80
 -13 -15   0  -13.10    6.20
 -13  15   0   -0.90    7.20
  13 -15   0    3.00    3.90
  13  15   0   -2.90    3.60
 -13  15   1    8.80    5.20
  13  15  -1    1.80    3.50
  13 -15   1  -10.60    4.70
 -13  15   1    3.40    8.00
 -13 -15  -1   11.50    6.30
  13 -15  -1   11.00    4.70
 -13  15  -1   23.00    8.30
  13 -15  -1    3.70    3.50
  13  15   1    2.30    4.30
 -13 -15   1   -3.90    6.30
 -13 -15  -2    5.20    7.70
  13  15  -2    4.70    7.40
 -13  15   2   20.60    6.60
  13  15  -2   23.70    5.20
  13 -15   2   16.80    6.40
 -13  15  -2    4.40    9.80
 -13 -15   2   10.40    4.20
  13 -15  -2   15.20    3.70
  13  15   2    6.80    5.80
  13 -15  -2   -6.20    5.30
  13 -15  -2   17.10    6.90
  14  15   0    7.60    4.30
  14 -15   0    8.30    4.40
  14 -15   0    8.50    5.70
 -14 -15   0   23.10    7.70
 -14  15   0    7.20    8.40
  14 -15   1   -4.90    5.90
 -14 -15  -1    8.10    7.50
  14  15  -1   -1.60    3.90
 -14  15   1   -3.80    8.80
  14  15   1   -3.20    4.90
  14 -15  -1    2.60    5.20
 -14  15  -1   -0.60    9.00
  14 -15  -1    2.60    4.20
 -14 -15   1    8.70    7.60
  14  15  -2   23.50    5.30
 -14 -15  -2   30.70    9.00
  14 -15   2   15.40    7.60
  14  15   2   31.00    7.10
  14 -15  -2   45.00    6.70
 -14  15  -2   41.70   10.70
  15 -15   0   -1.50    6.00
 -15  15   0   -0.60    9.00
  15  15   0    1.90    4.90
 -15 -15   0    5.70    8.20
  15 -15   0   -2.60    5.00
 -15  15   1   27.40   10.60
 -15 -15  -1    4.10    8.80
  15  15  -1    9.40    4.50
  15 -15   1   17.00    6.30
  15  15   1    2.30    5.50
 -15 -15   1   13.30    8.80
  15 -15  -1    5.70    5.70
  15 -15  -1    3.60    4.70
 -15  15  -1    5.80   10.40
 -16  15   0   27.60   11.40
  16  15   0   46.90    6.40
  16 -15   0   40.90    8.10
  16 -15   0   33.10    6.20
 -16 -15   0   18.40    9.90
   0 -16   0    5.60    1.60
   0  16   0    2.50    2.30
   0 -16  -1    2.20    1.80
   0  16  -1   -1.80    2.90
   0 -16   1   -1.50    1.30
   0  16  -1    2.30    1.50
   0 -16   1   -1.80    1.50
   0  16   1   -0.60    1.60
   0 -16   1   -0.90    2.60
   0 -16   2  907.31   55.59
   0  16   2  968.80   56.09
   0 -16  -2  962.00   55.99
   0 -16   2  976.30   55.99
   0  16  -2  955.30   56.49
   0  16  -3   27.50    6.20
   0 -16  -3   -1.10    3.60
   0 -16   3   -2.00    3.60
   0  16   3    2.20    3.60
   0 -16  -4  425.06   28.10
   0  16  -4  404.16   27.70
   0 -16   4  371.06   24.70
   0 -16  -4  391.16   24.70
   0  16   4  377.56   25.40
  -1 -16   0    2.60    1.50
  -1  16   0   -0.30    2.00
   1  16   0   -3.20    3.40
   1 -16   0   -1.50    1.60
   1 -16   1    4.40    1.80
  -1  16   1    2.70    1.60
  -1 -16  -1    2.70    1.70
   1  16  -1    9.40    3.00
   1 -16   1    4.50    1.60
   1 -16   1    5.60    2.90
   1  16  -1    5.20    1.50
  -1 -16   1    3.20    1.60
   1 -16  -1    2.00    1.80
   1  16   1    3.30    1.70
  -1  16  -1    2.30    2.60
  -1 -16   1    6.70    1.50
  -1 -16  -2   -2.60    2.50
   1  16  -2   -3.80    4.10
   1 -16   2    0.10    2.50
   1 -16   2    2.90    1.70
  -1  16   2    3.30    2.40
   1 -16   2   -1.60    2.30
  -1  16  -2    1.30    3.60
   1  16   2    0.40    2.30
  -1 -16   2    3.30    2.30
   1 -16  -2   -2.50    2.40
   1 -16   3  662.73   39.60
  -1  16   3  673.33   39.80
   1  16  -3  661.53   40.70
  -1 -16  -3  654.73   39.50
  -1 -16   3  646.54   39.50
  -1  16  -3  686.13   40.60
   1 -16  -3  634.14   39.40
   1  16   3  687.53   39.80
  -1 -16  -4   37.60    6.60
   1  16  -4   27.10   10.50
   1 -16   4   41.60    6.50
  -1 -16  -4   44.50   10.90
  -1  16   4   33.50    6.80
  -1  16  -4   33.60   11.00
  -1 -16   4   17.90    6.20
   1 -16  -4   81.59   11.30
   1 -16  -4   28.10    6.20
   1  16   4   57.09    7.10
   2  16   0 1432.76   83.19
  -2 -16   0 1397.76   83.19
  -2 -16   0 1436.06   83.39
  -2  16   0 1449.06   83.39
   2 -16   1   16.10    3.70
   2  16  -1   21.60    2.10
  -2  16   1   17.40    2.30
   2 -16   1   21.50    2.40
  -2 -16  -1   22.90    2.60
   2 -16   1   23.10    2.30
   2  16  -1   22.40    3.30
   2  16   1   25.00    2.40
  -2  16  -1   16.20    3.20
   2 -16  -1   22.50    2.40
  -2 -16   1   20.10    2.60
  -2 -16   1   22.90    2.20
  -2 -16  -2   31.60    3.60
  -2  16   2   32.40    3.50
   2 -16   2   26.60    2.60
   2 -16   2   27.50    3.40
   2  16  -2   24.10    4.50
   2 -16   2   26.60    3.50
  -2 -16   2   31.80    3.30
  -2  16  -2   31.20    4.60
   2  16   2   22.90    3.20
   2 -16  -2   26.90    3.30
  -2  16   3   -2.10    3.60
  -2 -16  -3   10.80    4.00
   2 -16   3    1.10    3.90
   2  16  -3    2.70    5.90
   2 -16  -3    1.00    3.40
  -2  16  -3    6.10    6.10
   2  16   3    5.40    3.60
  -2 -16   3   -1.90    3.40
   2  16   3   -0.70    3.60
   2 -16   4  239.88   16.90
   2  16  -4  253.37   19.60
  -2  16   4  243.58   17.40
  -2 -16  -4  242.28   21.00
  -2 -16  -4  244.08   20.40
   2 -16  -4  232.88   16.30
   2 -16  -4  254.47   20.70
  -2  16  -4  239.28   21.40
  -2 -16   4  209.18   16.30
   2  16   4  234.18   17.00
   3  16   0   -0.20    1.60
  -3  16   0    0.20    2.00
   3 -16   0   -1.40    1.70
  -3 -16   0   -2.00    2.30
  -3 -16   0    0.40    1.00
   3  16   0   -1.00    1.50
   3  16  -1  114.99    7.30
   3  16  -1  112.19    8.40
  -3  16   1  119.59    7.50
   3 -16   1  110.89    7.50
   3 -16   1  109.99    7.50
  -3 -16  -1  114.99    7.70
  -3 -16   1  119.89    7.40
  -3  16  -1  114.89    8.40
   3 -16  -1  118.19    7.60
  -3 -16   1  112.49    7.30
   3  16   1  115.29    7.40
  -3 -16  -2   86.79    6.70
   3  16  -2   81.19    7.90
  -3  16   2   80.09    6.70
   3 -16   2   78.39    6.00
   3 -16   2   71.99    7.20
   3 -16   2   89.59    6.60
   3  16   2   87.79    6.40
  -3 -16   2   84.79    6.30
   3 -16  -2   84.79    6.40
  -3  16  -2   94.99    7.20
  -3  16  -2   80.19    8.00
   3 -16   3  282.87   17.90
  -3  16   3  286.77   18.20
   3 -16   3  271.07   17.10
  -3 -16  -3  284.87   17.80
   3  16  -3  272.67   19.30
  -3 -16   3  275.97   17.60
  -3  16  -3  253.37   19.80
   3  16   3  281.37   17.90
   3  16   3  291.17   17.60
   3 -16  -3  285.47   17.60
  -3  16   4    7.40    6.30
  -3 -16  -4   14.20   10.40
  -3 -16  -4   12.20    6.50
   3  16  -4   10.90    9.40
   3 -16   4    7.90    6.10
   3  16   4    8.60    6.20
   3 -16  -4    6.70    9.20
   3  16   4   11.40    6.20
  -3 -16   4   13.00    5.50
   3 -16  -4   14.30    5.50
  -3  16  -4   22.20   10.80
   4 -16   0   36.50    3.50
   4  16   0   23.40    4.90
  -4  16   0   33.60    3.10
  -4 -16   0   33.20    2.80
   4  16   0   32.80    2.90
  -4 -16   0   36.90    3.30
  -4  16   1   90.69    6.50
   4 -16   1   95.49    6.70
   4 -16   1   96.49    6.60
  -4 -16  -1   93.89    6.50
   4  16  -1   92.99    6.40
   4  16  -1   98.09    7.40
  -4 -16  -1  100.09    6.70
  -4  16  -1   91.39    7.90
  -4 -16   1  105.99    6.50
   4  16   1   87.89    6.40
   4 -16  -1   93.59    6.60
   4  16   1   93.69    6.20
  -4 -16   1  100.79    6.30
  -4  16  -1   99.49    7.50
   4 -16   2  314.07   21.60
   4 -16   2  349.67   20.80
  -4  16   2  361.56   20.90
   4  16  -2  347.57   21.60
  -4 -16  -2  343.47   20.90
  -4  16  -2  332.57   21.50
  -4  16  -2  306.17   21.90
   4 -16  -2  339.17   20.70
   4  16   2  359.46   20.70
  -4 -16   2  333.87   20.60
   4  16   2  355.66   20.70
   4 -16   3  204.08   13.20
  -4  16   3  197.88   14.40
  -4 -16  -3  208.68   14.40
   4 -16   3  212.98   14.20
   4  16  -3  240.38   16.30
  -4  16  -3  203.68   16.00
  -4  16  -3  196.18   14.30
   4 -16  -3  217.48   13.70
   4  16   3  206.28   14.10
   4  16   3  226.48   14.00
  -4 -16   3  207.98   13.80
  -4  16   4   20.40    6.90
   4  16  -4   -7.50    9.50
   4 -16   4   20.30    6.40
  -4 -16  -4    6.50   10.50
  -4 -16  -4   -8.80    6.30
   4 -16  -4   45.10    9.70
  -4 -16   4    9.70    5.50
   4 -16  -4   19.20    5.50
   4  16   4    7.60    5.40
   4  16   4   12.20    6.90
  -4  16  -4   -6.50   10.70
  -5 -16   0    1.20    1.50
  -5  16   0   -0.60    3.10
   5 -16   0   -2.30    1.80
  -5 -16   0   -1.00    2.20
  -5  16   0   -0.80    1.60
   5  16   0    0.60    1.80
  -5  16   0   -1.00    1.90
  -5  16   1   11.00    2.30
   5 -16   1    9.70    2.30
   5  16  -1    9.30    2.60
   5 -16   1   10.70    2.40
  -5 -16  -1   13.80    2.80
   5  16  -1   12.50    3.20
   5  16   1   13.20    3.10
  -5  16  -1   13.90    3.90
  -5 -16   1   12.30    2.50
   5 -16  -1    7.80    2.30
   5  16   1   12.30    3.70
  -5 -16   1   11.90    1.90
  -5  16  -1    7.30    3.40
   5 -16   2  270.87   16.80
  -5 -16  -2  256.77   16.90
  -5  16   2  262.17   16.90
   5 -16   2  276.07   16.60
   5  16  -2  268.47   17.70
  -5  16  -2  276.07   17.40
  -5  16  -2  255.47   17.60
  -5 -16   2  271.87   16.50
   5 -16  -2  268.37   16.60
   5  16   2  274.77   16.60
   5  16   2  283.17   16.70
  -5  16   3   95.99    8.70
   5  16  -3   82.89    8.90
   5 -16   3   75.69    7.30
   5 -16   3   83.69    7.30
  -5 -16  -3   79.29    7.50
  -5  16  -3   76.39    9.60
   5 -16  -3   78.59    7.30
   5  16   3   86.79    8.30
  -5  16  -3   82.29    7.90
  -5 -16   3   74.69    7.20
   5  16   3   67.29    7.70
   5  16  -4   -3.40    9.30
  -5 -16  -4   -4.00   10.40
  -5  16   4   -3.70    6.50
  -5 -16  -4    1.60    6.80
   5 -16   4    4.30    6.50
   5 -16  -4    2.00    5.80
  -5  16  -4   20.60   11.40
   5  16   4   -2.60    7.50
   5  16   4  -12.30    5.40
   5 -16  -4    2.10    9.10
  -5 -16   4   -3.30    5.20
   6 -16   0 1032.10   60.79
   6 -16   0 1051.79   60.59
  -6  16   0 1072.69   61.29
  -6  16   0 1002.00   60.49
   6  16   0 1040.10   60.59
  -6 -16   0 1026.10   60.79
  -6  16   0 1041.00   60.69
   6 -16   1  159.18   10.10
  -6  16   1  151.48   10.00
   6 -16   1  153.68   10.00
   6  16  -1  154.78   10.70
  -6 -16  -1  161.98   10.30
   6  16   1  149.69    9.70
   6  16   1  153.68    9.90
  -6 -16   1  156.58   11.70
  -6  16  -1  145.49   10.50
   6 -16  -1  157.28   10.00
  -6 -16   1  156.18    9.60
  -6  16  -1  161.08   11.10
  -6  16   2   29.10    3.70
   6 -16   2   14.50    3.40
  -6 -16  -2    8.50    3.80
   6  16  -2   12.50    2.10
   6  16  -2   15.50    4.70
   6  16   2   14.70    3.10
  -6 -16   2   11.20    2.80
  -6  16  -2   19.00    4.90
  -6 -16   2    9.00    2.70
   6  16   2   15.50    3.40
  -6  16  -2   16.50    4.90
   6 -16  -2   13.40    3.10
  -6  16   3   34.70    6.80
  -6 -16  -3   42.90    7.60
   6  16  -3   43.00    8.30
  -6 -16  -3   41.00    6.00
  -6  16  -3   30.10    6.50
  -6  16  -3   65.09    8.10
  -6 -16   3   26.80    4.70
   6  16   3   39.20    4.90
   6  16   3   46.20    5.60
   6 -16  -3   41.70    4.90
  -6  16   4   -2.70    6.70
  -6 -16  -4    6.00    7.40
  -6 -16  -4   -6.40   11.50
   6 -16   4   -4.70    6.90
   6  16  -4  -11.20   10.50
   6  16   4    5.50    5.90
  -6 -16   4    4.00    5.40
  -6  16  -4  -35.30   11.50
   6 -16  -4   -6.00    9.90
   6 -16  -4    7.30    6.70
   6  16   4    7.00   10.50
   7 -16   0   -1.90    2.30
  -7  16   0   -0.20    2.00
   7  16   0   -1.20    2.00
  -7  16   0   -3.30    3.80
  -7 -16   0   -2.50    2.80
  -7  16   1  265.97   16.30
  -7 -16  -1  262.77   16.50
   7  16  -1  259.67   16.30
   7 -16   1  278.47   16.40
   7 -16   1  262.27   16.20
   7  16  -1  270.47   16.80
  -7 -16   1  283.47   16.50
  -7  16  -1  267.17   17.20
   7  16   1  259.27   16.00
  -7 -16   1  264.27   16.00
   7  16   1  259.07   15.90
  -7  16  -1  245.38   16.40
   7 -16  -1  263.37   16.30
  -7  16   2   10.70    3.80
   7  16  -2   11.00    4.60
  -7 -16  -2   10.00    4.00
   7 -16   2    9.60    3.70
  -7 -16   2   16.90    2.90
  -7 -16   2   11.00    3.20
   7 -16  -2    7.00    3.30
  -7  16  -2    9.40    5.00
   7  16   2   15.70    3.10
  -7  16  -2   20.00    5.30
   7  16   2   16.00    3.60
  -7 -16  -3   -4.50    7.10
   7  16  -3   -4.20    7.40
   7 -16   3   -0.20    5.00
  -7  16   3    0.50    4.90
  -7 -16  -3   -7.80    5.90
   7  16   3   -1.40    4.00
  -7  16  -3   10.30    6.70
   7  16   3    2.70    4.90
   7 -16  -3   -0.10    4.30
  -7  16  -3    4.20    7.30
  -7 -16   3    3.80    3.80
  -7 -16  -4   26.10    8.30
   7 -16   4    5.60    7.30
   7  16  -4    5.10    9.90
  -7  16   4   11.20    7.60
   7  16   4  -10.30    8.50
   7 -16  -4   11.40    9.90
  -7 -16   4    2.40    5.70
  -7  16  -4    9.80   12.90
   7 -16  -4    6.80    5.90
   8  16   0  194.08   14.80
  -8  16   0  230.58   15.10
   8 -16   0  228.28   13.90
   8 -16   0  226.58   13.50
   8  16   0  216.38   13.40
  -8 -16   0  217.48   14.10
  -8  16   0  215.28   13.40
   8 -16   1  310.27   19.20
   8  16  -1  317.57   19.60
  -8 -16  -1  309.17   19.50
  -8  16   1  309.47   19.20
   8  16  -1  326.87   19.30
  -8  16   1  307.07   20.40
   8  16   1  317.77   18.70
  -8  16  -1  332.27   20.30
  -8 -16   1  329.17   19.30
   8 -16  -1  316.27   19.30
   8  16   1  308.67   19.00
  -8  16  -1  285.67   19.10
  -8 -16   1  317.67   18.90
  -8  16   2  107.09    9.00
   8 -16   2  110.09    8.80
   8  16  -2  124.19   10.20
  -8 -16  -2  108.89    9.30
  -8  16  -2   84.09    9.70
   8  16   2  101.09    8.60
   8 -16  -2  114.89    8.50
   8  16   2  105.99    8.00
  -8  16  -2  116.59   10.60
  -8 -16   2  102.49    7.70
  -8 -16   2  105.39    8.40
   8  16  -3   16.10    7.50
  -8 -16  -3   22.70    6.50
   8 -16   3   28.20    5.90
  -8  16   3   29.10    6.00
  -8 -16  -3   15.20    7.40
   8  16   3   17.70    4.50
  -8  16  -3   11.70    7.70
   8 -16  -3   18.00    4.80
  -8  16  -3   16.00    8.30
  -8 -16   3   24.40    4.40
   8 -16  -3   14.60    7.20
   8  16   3   16.70    5.90
   8 -16   4    4.40    7.80
   8  16  -4   -5.10   10.70
  -8  16   4   15.10    8.30
  -8 -16  -4    4.40    8.40
   8  16   4  -17.50    8.30
  -8 -16   4   -2.30    5.80
   8 -16  -4  -16.90   10.10
   8 -16  -4    3.10    6.20
   9  16   0   -2.00    2.30
   9 -16   0   -4.10    3.00
  -9  16   0   -0.80    2.50
  -9  16   0    1.60    4.80
   9  16   0   -2.50    3.30
  -9 -16   0    0.70    3.80
   9 -16   0    2.70    2.50
  -9  16   1  258.97   17.30
  -9 -16  -1  247.58   16.00
   9  16  -1  250.27   15.60
   9 -16   1  249.28   15.50
   9  16  -1  251.47   16.10
  -9  16   1  247.98   15.60
  -9 -16   1  266.17   15.90
   9 -16  -1  252.17   15.00
  -9 -16   1  237.68   15.10
   9  16   1  241.18   15.30
  -9  16  -1  222.08   15.30
   9  16   1  244.78   14.90
  -9  16  -1  245.68   16.90
   9 -16  -1  254.87   15.70
  -9 -16  -2  227.98   16.50
   9 -16   2  241.38   16.10
   9  16  -2  249.58   16.90
  -9  16   2  256.17   16.20
   9  16   2  224.18   15.80
  -9 -16   2  258.87   15.80
  -9  16  -2  252.87   17.50
  -9 -16   2  237.18   15.30
   9 -16  -2  258.17   15.90
   9  16   2  242.38   15.40
  -9 -16  -3   -8.60    6.60
   9 -16   3    3.20    5.90
   9  16  -3   10.30    7.60
  -9  16   3  -10.00    5.70
  -9 -16   3    4.00    4.30
   9 -16  -3   21.10    7.00
  -9  16  -3    2.70    7.30
  -9  16  -3   10.90    8.10
   9 -16  -3   10.20    5.50
   9  16   3   -7.70    7.90
  10 -16   0   18.10    3.70
  10 -16   0   18.40    3.20
  10  16   0   14.70    2.80
 -10 -16   0   12.60    4.70
 -10  16   0   14.30    3.00
 -10  16   0   12.40    5.80
  10  16   0   10.70    3.00
  10 -16   1   20.70    4.10
 -10 -16  -1   30.90    5.40
  10  16  -1   30.10    4.00
 -10  16   1   26.30    4.20
 -10  16   1   29.90    6.60
  10  16  -1   26.40    4.90
  10 -16  -1   30.90    3.30
  10 -16  -1   29.40    4.30
 -10  16  -1   24.20    6.60
  10  16   1   32.50    4.00
 -10  16  -1   26.70    3.40
 -10 -16   1   34.10    5.10
 -10 -16   1   30.30    3.50
  10  16  -2  112.89    9.30
 -10  16   2  102.49    9.30
  10 -16   2   87.99    8.30
  10  16  -2   90.09    8.80
 -10 -16  -2   92.89    9.00
  10  16   2  100.29    9.00
  10 -16  -2  104.59    8.60
 -10  16  -2  110.39   10.00
 -10  16  -2   77.19    8.40
  10 -16  -2  100.19    6.90
 -10 -16   2   98.39    7.70
 -10 -16   2   99.99    9.10
 -10  16   3   15.60    6.40
  10 -16   3    2.50    6.40
  10  16  -3   23.20    8.30
 -10 -16  -3   15.50    7.60
 -10  16  -3    7.90    8.40
  10  16   3    6.50    6.10
  10 -16  -3    7.60    7.50
  10 -16  -3   24.40    5.30
 -10 -16   3   13.40    4.40
  11 -16   0    3.70    3.10
 -11 -16   0   -6.10    4.60
  11  16   0   -1.60    2.80
  11  16   0   -2.00    2.40
 -11  16   0   -1.60    3.00
  11 -16   0    3.30    3.70
 -11  16   0   -1.80    5.90
  11  16  -1   -0.60    3.40
  11  16  -1    7.80    4.60
 -11  16   1   -3.00    3.70
 -11  16   1   -3.90    6.50
  11 -16   1   -1.50    3.90
 -11 -16  -1   -7.40    5.40
  11 -16  -1    0.60    2.80
 -11 -16   1    2.60    3.00
 -11 -16   1    8.60    5.10
 -11  16  -1   -0.20    2.80
 -11  16  -1   10.20    6.60
  11 -16  -1    5.10    4.00
  11  16   1   -2.40    3.50
  11  16  -2  149.99   12.30
 -11 -16  -2  131.79   12.50
  11  16  -2  120.49   11.00
  11 -16   2  136.99   11.20
 -11  16   2  143.49   11.20
  11 -16  -2  131.49   10.60
  11  16   2   93.39   11.20
  11 -16  -2  141.09    9.10
 -11  16  -2  125.59   17.40
 -11 -16   2  138.49    9.70
  11  16  -3  199.08   17.10
 -11  16   3  199.68   15.60
  11 -16   3  169.88   15.00
 -11 -16  -3  167.08   16.70
 -11 -16   3  188.18   13.00
  11 -16  -3  199.88   14.00
  11 -16  -3  173.88   16.90
 -11  16  -3  161.98   16.60
  11  16   3  171.98   14.80
  12  16   0   23.40    4.70
  12 -16   0   16.60    3.80
 -12  16   0    8.30    6.70
 -12  16   0   11.00    3.50
  12 -16   0   16.60    4.80
 -12 -16   0   11.50    5.70
 -12  16   1   17.70    4.50
  12  16  -1   12.00    3.90
 -12  16   1   23.40    7.60
  12  16  -1    9.30    5.00
  12 -16   1    7.50    4.50
 -12 -16  -1   17.00    6.10
  12 -16  -1   13.90    3.50
  12  16   1   13.00    4.20
 -12  16  -1   18.00    7.60
 -12 -16   1    6.10    5.70
  12 -16  -1    3.50    4.60
 -12  16   2   25.30    6.20
  12 -16   2   32.00    6.20
  12  16  -2   23.60    6.80
  12  16  -2   25.60    5.50
 -12 -16  -2   35.60    7.80
  12  16   2   30.70    5.80
 -12 -16   2   27.10    4.40
 -12  16  -2   32.80    9.30
  12 -16  -2   24.10    5.20
  12 -16  -2   26.60    6.60
  12 -16  -2   22.00    3.70
  12  16  -3   69.29   11.10
 -12  16   3   81.49    9.90
 -12 -16  -3   82.79   11.70
  12 -16   3   81.29    9.70
  12  16  -3   65.09    8.80
 -12 -16   3   76.89    7.40
 -12  16  -3  105.99   12.70
  12 -16  -3  112.49   10.20
  12  16   3   72.29    9.10
  12 -16  -3  102.09   10.60
  13 -16   0    7.30    4.80
 -13  16   0   -2.40    7.60
 -13 -16   0    0.40    6.40
  13  16   0    1.20    3.80
  13 -16   0    2.80    4.00
 -13  16   1   15.50    5.80
 -13  16   1    3.90    8.10
  13  16  -1   27.10    4.30
  13 -16   1   16.90    5.30
 -13 -16  -1   24.10    7.00
 -13 -16   1   37.80    7.20
 -13  16  -1   15.50    8.40
  13 -16  -1   18.30    4.00
  13  16   1   23.30    4.90
  13 -16  -1   16.00    5.20
 -13 -16  -2   11.70    8.00
  13 -16   2    2.10    6.20
  13  16  -2   12.90    5.20
  13  16   2   15.40    6.10
  13 -16  -2   20.80    5.60
 -13 -16   2    6.60    4.20
 -13  16  -2   25.10    9.80
 -14 -16   0   37.10    8.10
  14 -16   0   24.90    5.10
  14 -16   0   15.90    5.90
  14  16   0   26.00    5.00
 -14  16   0   26.60    9.00
 -14  16   1    9.00    9.40
  14  16  -1   -3.00    4.10
  14 -16   1    3.70    5.60
 -14 -16  -1    7.40    7.60
  14 -16  -1    5.00    4.60
  14  16   1    5.90    5.10
 -14 -16   1    9.50    7.70
 -14  16  -1    3.00    9.80
  14 -16  -1    7.40    5.30
  14  16  -2   -3.20    5.00
  14 -16   2   14.60    6.90
 -14 -16  -2   -7.30    8.50
  14  16   2    1.70    6.80
  14 -16  -2   -5.40    5.50
 -14  16  -2   -9.20   10.90
  15 -16   0    7.30    6.30
 -15  16   0    4.70    9.40
  15  16   0    1.60    5.10
 -15 -16   0  -15.80    8.00
  15 -16   0    4.50    5.20
  15 -16   1   -4.30    6.70
 -15 -16  -1   -6.30    8.80
  15  16  -1    0.00    4.60
 -15  16   1   11.90   10.40
  15  16   1    4.70    5.90
  15 -16  -1    2.90    4.80
  15 -16  -1   -2.50    5.90
 -15  16  -1   13.50   10.60
 -15 -16   1   -2.60    8.90
   0  17   0    1.70    2.10
   0 -17   0    6.80    1.80
   0 -17  -1   17.60    2.40
   0 -17   1   17.70    2.00
   0 -17   1   14.10    2.10
   0  17   1   20.50    2.20
   0  17  -1   19.80    3.10
   0 -17   1   14.80    3.30
   0  17  -1   17.30    2.10
   0 -17  -2    4.70    2.60
   0 -17   2    1.90    1.60
   0 -17   2   -4.00    2.20
   0  17   2   -0.80    2.30
   0  17  -2   -2.30    3.90
   0 -17   2   -0.30    2.40
   0 -17   3  161.48   11.30
   0  17   3  170.08   11.80
   0 -17  -3  162.58   11.30
   0  17  -3  149.59   13.50
   0 -17  -4    8.10    6.00
   0 -17  -4  -12.50    9.70
   0  17   4    3.10    6.20
   0  17  -4    7.90    9.70
   0 -17   4    1.50    5.70
  -1  17   0    0.30    2.10
   1  17   0    2.00    2.20
  -1 -17   0   -1.00    1.70
   1 -17   1   10.10    3.20
  -1  17   1    5.80    1.80
   1  17  -1    7.40    1.70
   1  17  -1    2.20    3.00
  -1 -17  -1    5.40    1.90
   1 -17   1   10.50    1.80
   1 -17   1    6.80    2.00
  -1  17  -1    3.40    1.90
   1 -17  -1    2.60    1.90
  -1 -17   1    9.10    2.20
   1  17   1    2.40    1.70
  -1  17  -1    2.90    2.90
  -1 -17   1    6.10    1.70
   1 -17   2   13.30    2.90
  -1  17   2   24.10    3.00
  -1 -17  -2   18.70    3.00
   1  17  -2   23.70    4.50
   1 -17   2   22.00    3.10
   1 -17   2   21.00    2.20
   1 -17  -2   13.60    3.00
  -1 -17   2   15.90    2.80
   1  17   2   19.20    3.00
  -1  17  -2   19.80    4.50
   1  17  -3   38.00    7.40
   1 -17   3   43.00    5.20
  -1 -17  -3   53.79    5.30
  -1  17   3   37.80    5.20
  -1  17  -3   37.80    7.30
  -1 -17   3   42.10    5.00
   1  17   3   44.10    5.40
   1 -17  -3   37.80    4.80
  -1 -17  -4   88.59   12.40
   1  17  -4   70.09   11.30
   1 -17   4   65.39    7.90
  -1  17   4   76.79    8.60
  -1 -17   4   79.89    7.90
  -1  17  -4   55.89   11.90
   1 -17  -4   74.49   11.30
   1 -17  -4   79.69    7.80
   1  17   4   83.49    8.50
   2 -17   0   11.10    2.10
   2  17   0   15.00    2.70
  -2 -17   0   11.50    1.40
  -2  17   0   13.10    2.30
   2  17   0   12.50    1.80
   2  17  -1   19.00    3.50
   2 -17   1   20.00    2.40
  -2  17   1   21.40    2.40
   2 -17   1   24.10    2.30
  -2 -17  -1   19.60    2.60
   2  17  -1   21.40    2.20
   2  17   1   20.10    2.30
   2 -17  -1   20.00    2.60
  -2 -17   1   23.00    2.20
  -2 -17   1   18.00    2.20
  -2  17  -1   12.90    3.20
   2  17  -2   11.00    4.20
  -2  17   2   19.60    3.00
   2 -17   2   19.90    2.40
   2 -17   2   15.90    3.20
  -2 -17  -2   14.50    3.10
   2 -17   2   14.60    3.20
   2  17   2   18.60    3.00
   2 -17  -2   16.40    3.00
  -2 -17   2   16.20    2.80
  -2  17  -2   22.70    4.50
  -2  17   3   -3.60    3.90
   2 -17   3   -1.60    3.90
  -2 -17  -3   -0.10    4.00
   2  17  -3    2.50    6.30
   2  17   3    0.50    3.70
  -2 -17   3   -2.00    3.50
  -2  17  -3    0.70    6.40
   2 -17  -3    0.40    3.50
   2 -17   4    5.40    5.90
   2  17  -4    3.60    9.40
  -2 -17  -4   11.10   10.20
  -2  17   4   -2.10    6.10
  -2 -17  -4    7.10    6.10
   2 -17  -4    5.70    5.60
   2  17   4    4.90    5.80
  -2  17  -4    2.90    9.80
  -2 -17   4    9.60    5.70
   2 -17  -4    8.70    9.50
   3 -17   0    1.10    1.70
  -3  17   0   -0.10    2.00
  -3 -17   0    1.60    2.00
   3  17   0    0.10    1.70
   3  17   0   -2.90    1.70
  -3 -17   0    0.40    1.10
   3  17   0   -0.90    2.40
  -3  17   1   32.60    3.40
   3  17  -1   30.00    2.80
   3 -17   1   23.50    4.50
   3  17  -1   31.30    4.00
  -3 -17  -1   36.00    3.30
   3 -17  -1   35.00    3.10
  -3 -17   1   37.00    3.00
  -3 -17   1   27.10    2.70
  -3  17  -1   27.10    3.90
   3  17   1   31.80    3.20
   3  17  -2   -3.50    4.10
   3 -17   2   -1.60    2.70
  -3 -17  -2    0.40    3.00
   3 -17   2   -1.60    2.30
  -3  17   2   -2.70    2.60
   3 -17  -2   -0.20    2.50
  -3  17  -2    0.90    4.20
   3  17   2   -0.80    2.50
  -3 -17   2    2.70    2.40
  -3  17   3   -1.00    4.10
   3 -17   3    8.60    4.20
   3  17  -3    1.10    6.00
  -3 -17  -3    0.10    4.30
   3 -17  -3    0.10    3.80
   3  17   3    1.50    3.80
   3  17   3    7.40    3.90
  -3 -17   3    0.70    3.50
  -3  17  -3   13.60    6.70
   3 -17   4   78.19    8.40
  -3 -17  -4   81.19   12.10
  -3 -17  -4   66.59    8.30
  -3  17   4   82.39    8.70
   3  17  -4   77.89   11.90
   3 -17  -4   62.19    7.50
  -3  17  -4   91.99   12.70
  -3 -17   4   46.10    7.30
   3 -17  -4   93.79   11.40
   3  17   4   82.69    8.30
   4  17   0   22.70    2.60
  -4 -17   0   24.30    2.50
  -4  17   0   24.90    2.80
   4  17   0   29.30    3.10
  -4 -17   0   26.60    3.00
   4 -17   0   22.00    2.60
  -4 -17  -1   13.90    2.70
   4  17  -1   11.30    3.40
   4 -17   1   14.40    2.50
   4 -17   1   10.70    2.40
  -4  17   1   17.60    2.40
   4  17  -1   14.90    2.20
   4 -17  -1   12.90    2.40
   4  17   1   16.90    2.00
  -4  17  -1   11.20    3.50
  -4 -17   1   13.40    2.10
  -4 -17   1   16.70    2.50
   4  17   1   18.50    2.30
  -4  17  -1   14.10    3.80
   4  17   1   10.20    2.00
  -4 -17  -2   -3.20    3.10
   4 -17   2   -1.20    2.80
   4 -17   2   -2.70    2.70
  -4  17   2    3.50    2.80
   4  17  -2   -2.10    4.30
  -4  17  -2    4.10    4.40
  -4  17  -2    8.30    4.80
  -4 -17   2    3.20    2.30
   4  17   2    2.00    2.60
   4  17   2   -0.50    3.20
   4 -17  -2   -2.80    2.50
  -4  17   3   24.50    5.00
   4 -17   3   19.40    3.60
   4  17  -3   28.50    6.90
   4 -17   3   22.90    5.00
  -4 -17  -3   23.70    4.90
  -4  17  -3   14.30    7.20
  -4  17  -3   13.40    5.40
   4 -17  -3   19.10    4.10
   4  17   3   17.80    4.30
  -4 -17   3   19.80    4.00
   4  17   3   16.90    4.50
   4 -17   4    7.30    6.40
   4  17  -4    3.50   10.60
  -4  17   4    6.70    6.70
  -4 -17  -4   10.40   10.60
  -4 -17  -4   -1.70    6.70
  -4 -17   4   -0.30    5.30
   4  17   4    1.70    5.80
  -4  17  -4   -0.80   11.10
   4 -17  -4    4.00    9.30
   5 -17   0   -0.60    2.00
   5  17   0   -0.90    2.00
  -5 -17   0    1.10    2.30
  -5  17   0   -1.40    2.00
  -5 -17   0   -1.20    1.50
  -5  17   0    1.20    3.40
   5  17   0    1.90    2.60
   5 -17   1   19.90    2.80
  -5 -17  -1   21.60    3.20
   5  17  -1   23.20    3.90
   5 -17   1   21.50    2.90
  -5  17   1   21.90    2.80
  -5 -17   1   19.80    3.00
  -5  17  -1   21.10    3.80
  -5 -17   1   24.50    2.50
   5 -17  -1   26.60    3.00
  -5  17  -1   26.70    4.30
   5  17   1   22.60    2.60
  -5  17   2   10.00    3.30
   5  17  -2    1.50    4.40
   5 -17   2    8.90    3.00
   5 -17   2   11.90    3.40
  -5 -17  -2   11.50    3.60
   5  17  -2    5.50    1.80
   5  17   2    9.00    3.20
   5 -17  -2    7.90    3.00
  -5  17  -2   13.70    4.60
   5  17   2   10.40    2.90
  -5  17  -2    5.70    4.70
  -5 -17   2    9.10    2.60
  -5 -17  -3    1.20    4.90
   5 -17   3    6.60    4.60
   5 -17   3   -0.30    3.60
   5  17  -3    0.90    6.60
   5  17   3    7.60    4.40
  -5  17  -3    6.00    5.90
  -5  17  -3    7.30    7.10
   5 -17  -3    0.80    3.90
   5  17   3    0.10    3.80
  -5 -17  -4   56.19   11.90
   5  17  -4   44.00   11.30
  -5  17   4   38.10    7.60
  -5 -17  -4   33.30    7.80
   5 -17   4   37.40    7.60
   5 -17  -4   54.19   10.30
  -5  17  -4   45.50   12.70
  -5 -17   4   35.30    6.40
   5  17   4   49.70    6.70
   5 -17  -4   49.30    6.80
  -6 -17   0   -4.90    2.40
  -6  17   0    2.80    3.70
   6  17   0   -4.00    2.60
  -6  17   0    1.50    2.10
  -6  17   0    2.20    2.10
   6  17   0    3.60    1.90
   6 -17   0    4.10    1.80
   6 -17   0   -1.80    2.20
   6 -17   1  149.59    9.60
  -6  17   1  138.79    9.40
  -6 -17  -1  139.39    9.80
   6  17  -1  151.18   10.40
   6 -17   1  141.49    9.50
  -6  17  -1  134.69   10.00
  -6 -17   1  156.38    9.80
   6 -17  -1  136.19    9.50
  -6  17  -1  152.48   10.90
  -6 -17   1  145.09    9.10
   6  17   1  147.49    9.20
   6  17   1  140.49    9.20
   6 -17   2   26.20    3.60
   6 -17   2   22.30    3.90
  -6 -17  -2   24.10    4.30
   6  17  -2   25.30    5.00
  -6  17   2   20.60    3.90
  -6 -17   2   19.30    3.00
  -6 -17   2   20.80    3.20
  -6  17  -2   19.70    5.40
   6 -17  -2   16.40    3.50
  -6  17  -2   25.50    5.30
   6  17   2   26.60    3.70
   6  17   2   24.80    3.50
   6  17  -3   -0.80    9.40
   6 -17   3   16.50    5.40
  -6  17   3   22.20    5.30
   6 -17   3   13.90    4.30
  -6 -17  -3   12.10    5.90
   6  17   3   12.30    4.40
   6  17   3   26.70    5.40
  -6  17  -3   11.80    7.60
   6 -17  -3   14.50    4.20
  -6  17  -3   27.00    6.50
  -6 -17   3   19.80    4.10
  -6  17   4    6.40    7.30
  -6 -17  -4   16.10    8.10
   6  17  -4   -3.00   10.70
  -6 -17  -4    4.00   11.90
   6 -17   4   11.00    7.30
   6 -17  -4   -3.90    5.90
  -6  17  -4   -6.10   12.00
   6 -17  -4   -7.10    9.60
  -6 -17   4   -2.90    5.20
   6  17   4    1.60    6.00
  -7  17   0    0.80    4.10
  -7  17   0   -0.10    2.10
   7  17   0    2.10    2.80
   7 -17   0    0.50    2.50
   7  17   0    1.20    2.10
  -7 -17   0    2.10    2.80
   7 -17   1    3.70    2.70
   7 -17   1    2.20    2.80
  -7 -17  -1   -0.10    3.10
   7  17  -1    3.10    3.50
   7  17  -1   -0.30    2.80
  -7  17   1   -3.10    2.50
  -7  17  -1   -0.30    4.40
  -7  17  -1    0.60    3.20
  -7 -17   1   -0.10    1.90
   7  17   1    2.80    2.30
  -7 -17   1    0.70    3.10
   7  17   1    1.30    2.30
   7 -17  -1   -1.50    2.60
   7 -17   2    9.70    3.80
  -7  17   2    8.10    3.70
  -7 -17  -2    7.20    4.20
   7 -17   2    9.20    3.70
   7  17  -2    9.60    4.90
  -7 -17   2    6.40    3.30
  -7  17  -2    4.00    5.30
  -7  17  -2    4.70    5.20
  -7 -17   2    6.90    2.80
   7  17   2    4.80    2.90
   7 -17  -2    6.90    3.40
   7  17   2    8.70    3.70
   7 -17   3   13.20    5.20
  -7  17   3   12.50    5.50
  -7 -17  -3    4.60    5.90
  -7 -17  -3   18.50    7.60
   7  17  -3   13.50    7.30
   7 -17   3    6.20    5.10
   7 -17  -3    8.40    4.50
  -7 -17   3    3.30    3.90
   7  17   3    2.60    4.20
  -7  17  -3   16.10    7.10
   7  17   3    1.10    5.00
  -7  17  -3    9.80    7.70
   7  17  -4   21.30   11.00
  -7 -17  -4   23.00    8.70
   7 -17   4   31.20    8.00
  -7  17   4   35.20    8.20
  -7 -17   4   25.70    6.10
   7 -17  -4   33.50    6.40
   7  17   4   28.00   10.30
  -7  17  -4   19.70   13.30
   7 -17  -4   33.40   10.60
   8 -17   0   94.69    7.60
  -8  17   0   96.89    7.00
   8  17   0  101.79    7.00
   8  17   0   96.59    7.40
  -8  17   0  113.29    9.60
  -8 -17   0  102.89    7.80
   8 -17   0   96.39    7.00
   8 -17   1    9.20    3.00
   8  17  -1    6.70    4.10
  -8  17   1    8.20    3.10
   8 -17   1   -0.30    3.30
  -8 -17  -1    9.70    3.80
  -8 -17   1    7.70    2.40
  -8  17  -1    6.50    5.00
   8 -17  -1    7.00    3.00
   8  17   1    9.70    3.20
   8  17   1    5.30    2.60
  -8  17  -1    7.20    3.10
  -8 -17   1    2.20    3.60
   8 -17   2   42.50    5.30
  -8  17   2   46.50    5.40
  -8 -17  -2   53.49    6.00
   8  17  -2   46.00    6.40
  -8 -17   2   42.00    5.30
  -8  17  -2   47.20    6.90
   8  17   2   47.50    4.60
  -8  17  -2   36.80    6.30
   8 -17  -2   49.99    5.00
  -8 -17   2   43.10    4.30
   8  17   2   49.20    5.10
   8 -17   3    3.30    5.80
   8  17  -3   17.10    7.70
  -8  17   3   18.30    6.00
  -8 -17  -3   22.90    8.40
  -8 -17  -3   12.70    6.50
   8 -17  -3   17.10    7.30
  -8  17  -3   14.30    7.80
   8  17   3   11.10    5.60
  -8 -17   3   13.80    4.20
   8  17   3   15.50    4.40
  -8  17  -3   23.90    7.50
   8 -17  -3   12.80    5.00
  -8  17   4    2.60    8.20
  -9 -17   0   -5.00    3.80
   9  17   0    3.70    3.10
   9  17   0   -2.80    2.50
   9 -17   0    2.70    3.30
  -9  17   0   -3.20    5.10
  -9  17   0   -1.00    2.50
   9 -17   0   -2.20    2.70
  -9  17   1    9.10    5.50
   9 -17   1   18.20    3.50
  -9 -17  -1   13.30    4.50
   9  17  -1   22.30    3.70
  -9  17   1   17.00    3.50
   9 -17   1   16.50    4.00
   9  17  -1   15.40    4.40
   9  17   1   14.50    3.20
   9 -17  -1   17.50    3.60
   9 -17  -1    9.40    2.60
  -9  17  -1   22.10    6.00
  -9 -17   1   13.90    4.20
   9  17   1   12.20    2.30
  -9  17  -1   12.30    3.30
  -9 -17   1   11.80    2.80
   9 -17   2    6.70    4.30
  -9  17   2    2.00    4.10
   9  17  -2   -6.70    5.10
  -9  17  -2    8.90    6.40
   9 -17  -2   -0.60    3.70
   9  17   2    1.80    4.00
   9  17   2    3.20    3.30
  -9 -17   2    2.20    4.10
  -9  17  -2    3.00    4.60
  -9 -17   2    2.30    3.60
   9 -17   3   20.10    6.30
  -9  17   3    3.00    6.20
  -9 -17  -3   11.80    7.00
   9  17  -3    7.30    8.00
  -9 -17   3   20.20    4.50
  -9  17  -3    8.00    8.60
   9  17   3   19.00    9.10
   9 -17  -3   33.10    7.60
   9 -17  -3   17.10    5.20
 -10 -17   0  334.77   21.20
  10  17   0  341.77   20.40
 -10  17   0  321.67   20.40
  10 -17   0  353.76   20.50
  10  17   0  333.77   20.40
  10 -17   0  336.57   20.90
 -10  17   0  330.17   22.30
 -10  17   1   16.40    6.40
 -10 -17  -1   22.20    5.20
  10 -17   1   22.40    4.10
 -10  17   1   22.80    4.10
  10  17  -1   22.50    4.60
  10  17  -1   15.50    3.80
  10  17   1   24.00    3.80
 -10  17  -1   20.10    6.40
  10 -17  -1   20.80    3.10
 -10  17  -1   17.80    3.20
  10 -17  -1   18.20    4.00
 -10 -17   1   23.50    4.90
 -10 -17   1   24.90    3.30
  10 -17   2    4.40    5.40
 -10  17   2    1.10    4.80
 -10 -17  -2   -0.30    5.70
  10  17  -2    3.90    4.60
  10  17  -2    2.60    5.50
 -10  17  -2    3.50    4.20
 -10  17  -2   -3.20    6.70
 -10 -17   2    0.20    3.40
 -10 -17   2    2.60    5.00
  10  17   2    5.50    4.60
  10  17  -3   -3.50    7.90
 -10  17   3    3.50    6.50
 -10 -17  -3    9.70    7.40
  10 -17   3    0.40    6.50
  10  17   3    0.40    6.00
 -10 -17   3    6.20    4.40
  10 -17  -3    5.40    5.30
  10 -17  -3   -7.10    7.40
  11  17   0   -0.20    3.00
 -11  17   0    2.00    6.40
  11 -17   0   -1.30    3.20
 -11 -17   0    1.30    4.70
  11  17   0    0.00    5.00
  11 -17   0   -1.10    3.90
 -11  17   0   -6.10    3.10
 -11  17   1    3.00    4.00
  11  17  -1    9.40    4.80
  11 -17   1    6.80    4.10
  11  17   1    8.10    3.70
 -11  17  -1    0.50    7.00
 -11 -17   1   12.50    5.30
  11 -17  -1    6.70    3.00
 -11  17  -1    4.80    2.80
 -11  17   2   -3.70    5.20
  11  17  -2    3.20    6.20
  11 -17   2    2.50    5.40
 -11 -17  -2    0.60    6.30
  11  17  -2    0.30    4.90
  11 -17  -2    1.80    4.30
  11  17   2    3.60    5.20
 -11  17  -2    0.20    7.90
  11 -17  -2    4.40    2.70
 -11 -17   2   12.80    3.70
[truncated: 225,255 more chars]
