# Supplementary material for: Crystal structure of a di­aryl carbonate: 1,3-phenyl­ene bis­(phenyl carbonate)
Source: Acta Crystallogr E Crystallogr Commun. 2017 Nov 28;73(Pt 12):1942–5. doi: 10.1107/S2056989017016772 (PMC5730257; doi:10.1107/S2056989017016772)
Supplement: Supplementary file 2 [file e-73-01942-Isup2.hkl]

data_I                                                                          
_shelx_title ' 62_a.res in Pnma'                                                
_shelx_refln_list_code          4                                               
_shelx_F_calc_maximum      198.33                                               
_exptl_crystal_F_000       728.00                                               
_reflns_d_resolution_high  0.8000                                               
                                                                                
loop_                                                                           
 _space_group_symop_operation_xyz                                               
 'x, y, z'                                                                      
 '-x+1/2, -y, z+1/2'                                                            
 '-x, y+1/2, -z'                                                                
 'x+1/2, -y+1/2, -z+1/2'                                                        
 '-x, -y, -z'                                                                   
 'x-1/2, y, -z-1/2'                                                             
 'x, -y-1/2, z'                                                                 
 '-x-1/2, y-1/2, z-1/2'                                                         
                                                                                
_cell_length_a    12.9597                                                       
_cell_length_b    31.5484                                                       
_cell_length_c     3.8219                                                       
_cell_angle_alpha  90.000                                                       
_cell_angle_beta   90.000                                                       
_cell_angle_gamma  90.000                                                       
                                                                                
_shelx_F_squared_multiplier     1.000                                           
                                                                                
loop_                                                                           
 _refln_index_h                                                                 
 _refln_index_k                                                                 
 _refln_index_l                                                                 
 _refln_F_squared_calc                                                          
 _refln_F_squared_meas                                                          
 _refln_F_squared_sigma                                                         
 _refln_observed_status                                                         
   2   0   0       1227.36       1230.45        36.09 o                         
   4   0   0       4350.73       4252.76       110.73 o                         
   6   0   0       4336.88       4363.24       180.17 o                         
   8   0   0        442.18        373.80        17.75 o                         
  10   0   0       1176.71       1216.86        51.97 o                         
  12   0   0       1945.61       1967.60        83.12 o                         
  14   0   0         16.42         44.41        21.35 o                         
  16   0   0         60.60        100.64        14.72 o                         
   2   1   0       1804.38       1776.05        32.70 o                         
   4   1   0       2165.45       2089.25        43.13 o                         
   6   1   0        734.17        885.76        26.55 o                         
   8   1   0       2892.31       3096.43        90.76 o                         
  10   1   0        143.51        170.19         9.28 o                         
  12   1   0         17.63         22.01         5.18 o                         
  14   1   0        951.65        916.75        30.39 o                         
  16   1   0         41.96         30.27         9.68 o                         
   2   2   0        872.32        874.62        14.80 o                         
   4   2   0        382.67        374.49         7.18 o                         
   6   2   0       4451.34       4743.96       138.37 o                         
   8   2   0         22.05         41.17         5.23 o                         
  10   2   0         41.83         44.78         4.26 o                         
  12   2   0        608.68        628.02        21.13 o                         
  14   2   0        188.62        220.50        13.65 o                         
  16   2   0        721.74        697.88        26.99 o                         
   2   3   0      13578.63      12311.96       413.10 o                         
   4   3   0        725.54        721.02        13.55 o                         
   6   3   0        181.44        187.55         6.96 o                         
   8   3   0          9.73         18.91         2.84 o                         
  10   3   0        474.09        479.33        16.12 o                         
  12   3   0         78.65        101.53         6.83 o                         
  14   3   0          7.37         -0.37         6.94 o                         
  16   3   0         27.73         44.77         9.69 o                         
   0   4   0       4998.01       4169.66       140.26 o                         
   2   4   0      13607.94      12282.37       291.23 o                         
   4   4   0       2095.79       2089.22        35.26 o                         
   6   4   0        286.97        308.57         8.19 o                         
   8   4   0         55.88         76.01         4.28 o                         
  10   4   0       3874.12       3764.49       110.45 o                         
  12   4   0        352.24        364.71        14.44 o                         
  14   4   0         68.77         65.12         8.02 o                         
  16   4   0        161.60        198.66        12.79 o                         
   2   5   0      12943.89      11391.23       220.60 o                         
   4   5   0       1382.86       1325.91        22.47 o                         
   6   5   0       4365.94       4594.27       109.30 o                         
   8   5   0         78.97         75.17         4.23 o                         
  10   5   0       1826.69       1870.31        55.65 o                         
  12   5   0          6.16          4.67         8.56 o                         
  14   5   0          5.86         15.42         7.20 o                         
  16   5   0        141.11        144.36        11.78 o                         
   0   6   0        998.21       1037.82        35.09 o                         
   2   6   0       5975.20       5484.94        85.21 o                         
   4   6   0       1083.19       1167.86        19.06 o                         
   6   6   0        971.53       1073.92        42.15 o                         
   8   6   0       1182.40       1352.35        36.03 o                         
  10   6   0        189.40        207.79         9.73 o                         
  12   6   0        303.60        320.59        13.57 o                         
  14   6   0        556.92        545.35        20.98 o                         
  16   6   0        371.66        361.11        17.98 o                         
   2   7   0       1596.48       1493.28        23.36 o                         
   4   7   0       1172.93       1223.62        20.02 o                         
   6   7   0        834.07        840.47        17.77 o                         
   8   7   0       1363.71       1343.30        32.60 o                         
  10   7   0        551.06        519.63        17.55 o                         
  12   7   0       2483.38       2370.58        70.68 o                         
  14   7   0          0.15         -2.26         7.15 o                         
   0   8   0       4675.30       4363.29       146.58 o                         
   2   8   0         34.29         29.08         1.14 o                         
   4   8   0       5192.93       5512.04        88.97 o                         
   6   8   0        538.57        511.24        10.54 o                         
   8   8   0       1413.91       1364.74        33.15 o                         
  10   8   0       1361.34       1284.63        34.68 o                         
  12   8   0         89.25         88.11         6.85 o                         
  14   8   0        639.98        628.76        23.16 o                         
   2   9   0        494.15        480.38         8.42 o                         
   4   9   0       3288.56       3346.10        52.14 o                         
   6   9   0       4742.65       5336.00       109.70 o                         
   8   9   0         52.57         66.70         3.70 o                         
  10   9   0       1209.72       1275.45        34.44 o                         
  12   9   0        948.53        968.72        31.01 o                         
  14   9   0         26.13         16.70         7.69 o                         
   0  10   0         60.38         88.63         4.08 o                         
   2  10   0        712.11        657.29        12.45 o                         
   4  10   0       1217.58       1295.21        20.47 o                         
   6  10   0          1.02         -1.21         1.87 o                         
   8  10   0          1.43          1.47         2.39 o                         
  10  10   0        197.23        159.00         7.84 o                         
  12  10   0        293.15        311.53        13.45 o                         
  14  10   0         16.69          9.21         8.17 o                         
   2  11   0       3375.97       3132.52        57.79 o                         
   4  11   0         46.25         47.92         1.71 o                         
   6  11   0       4392.08       4985.13        96.70 o                         
   8  11   0        218.48        211.70         6.22 o                         
  10  11   0        285.06        268.62         9.60 o                         
  12  11   0       2510.85       2415.31        72.21 o                         
  14  11   0        194.47        196.23        11.23 o                         
   0  12   0         78.35        136.47        11.56 o                         
   2  12   0       1082.65       1034.69        19.39 o                         
   4  12   0        465.62        494.08         8.50 o                         
   6  12   0        102.53        194.29        11.71 o                         
   8  12   0        722.18        727.24        17.15 o                         
  10  12   0        418.26        392.68        13.11 o                         
  12  12   0        200.99        197.47         9.22 o                         
  14  12   0        562.70        492.91        19.90 o                         
   2  13   0        219.98        216.14         4.84 o                         
   4  13   0        181.14        171.79         5.35 o                         
   6  13   0        530.62        585.29        12.28 o                         
   8  13   0         26.41         31.20         3.17 o                         
  10  13   0       1762.81       1762.93        47.18 o                         
  12  13   0        676.74        701.44        21.28 o                         
  14  13   0          3.55          1.43        13.06 o                         
   0  14   0      17251.83      16235.42       544.68 o                         
   2  14   0       4192.86       4180.27        85.99 o                         
   4  14   0       1727.87       2010.36        39.43 o                         
   6  14   0       1663.60       1662.71        34.86 o                         
   8  14   0       1794.46       1799.24        37.84 o                         
  10  14   0         81.90         72.45         4.82 o                         
  12  14   0        177.76        166.88         8.65 o                         
  14  14   0        399.16        398.45        17.77 o                         
   2  15   0         37.72         65.50         5.17 o                         
   4  15   0       1554.70       1751.75        42.08 o                         
   6  15   0         24.44        108.72         6.69 o                         
   8  15   0         91.76         96.85         4.65 o                         
  10  15   0       1762.88       1832.77        41.39 o                         
  12  15   0        799.02        747.52        20.98 o                         
  14  15   0         31.09         34.50         8.28 o                         
   0  16   0          5.15         15.05         5.25 o                         
   2  16   0       4660.30       4842.84       141.12 o                         
   4  16   0        119.65        114.76         4.58 o                         
   6  16   0       3512.12       3518.28        77.80 o                         
   8  16   0        707.77        742.44        17.91 o                         
  10  16   0         40.60         51.04         4.39 o                         
  12  16   0         35.66         53.27         6.52 o                         
  14  16   0         41.98         88.39         9.23 o                         
   2  17   0         28.38         41.80         2.89 o                         
   4  17   0         65.79         84.25         3.79 o                         
   6  17   0          6.41          2.18         3.78 o                         
   8  17   0        347.70        338.04         9.62 o                         
  10  17   0       1192.96       1140.14        26.70 o                         
  12  17   0        109.15        111.38         7.00 o                         
  14  17   0          2.78          0.32         8.46 o                         
   0  18   0       4867.82       5381.19       221.98 o                         
   2  18   0       1260.41       1251.57        30.36 o                         
   4  18   0        154.38        148.16         5.34 o                         
   6  18   0       1099.04       1082.29        23.13 o                         
   8  18   0        200.04        213.43         7.40 o                         
  10  18   0        924.46        854.99        20.82 o                         
  12  18   0        323.39        312.66        14.49 o                         
  14  18   0        160.02        208.31        14.92 o                         
   2  19   0       3004.31       3168.86        75.68 o                         
   4  19   0         51.06         53.50         3.36 o                         
   6  19   0        795.34        771.56        19.46 o                         
   8  19   0         66.30         73.04         4.46 o                         
  10  19   0        104.53        102.66         5.59 o                         
  12  19   0         27.56         39.03         6.72 o                         
  14  19   0        121.66        124.45        10.46 o                         
   0  20   0        157.47        172.91        10.88 o                         
   2  20   0        958.93        909.22        24.57 o                         
   4  20   0         26.61         14.60         4.12 o                         
   6  20   0        601.08        607.94        17.45 o                         
   8  20   0       1599.03       1657.88        37.60 o                         
  10  20   0          6.67         18.45         5.98 o                         
  12  20   0        262.29        258.43        10.52 o                         
   2  21   0        146.42        148.84         7.52 o                         
   4  21   0        121.00        124.58         6.80 o                         
   6  21   0          1.03         12.76         4.77 o                         
   8  21   0       1370.20       1318.47        30.38 o                         
  10  21   0          9.10         22.21         5.19 o                         
  12  21   0          8.55          4.54         6.84 o                         
   0  22   0         66.44         68.79         7.04 o                         
   2  22   0         31.36         43.61         4.60 o                         
   4  22   0       1035.06        999.63        24.76 o                         
   6  22   0          0.98          3.97         4.31 o                         
   8  22   0        517.93        506.11        18.48 o                         
  10  22   0       1102.42       1024.98        25.08 o                         
  12  22   0         62.43         85.14         7.86 o                         
   2  23   0        579.36        614.46        19.70 o                         
   4  23   0       1553.64       1542.07        37.46 o                         
   6  23   0       3324.20       3348.88        88.00 o                         
   8  23   0       1607.15       1452.24        39.28 o                         
  10  23   0        128.10        126.76         6.66 o                         
  12  23   0          2.41          8.66         7.36 o                         
   0  24   0       3972.57       4064.13       168.31 o                         
   2  24   0       1543.07       1508.59        45.20 o                         
   4  24   0         56.55         58.40         4.17 o                         
   6  24   0         81.33        105.20         6.16 o                         
   8  24   0         30.22         43.16         5.75 o                         
  10  24   0         41.79         64.81         6.34 o                         
  12  24   0        217.79        213.70        13.46 o                         
   2  25   0       1175.12       1186.70        36.05 o                         
   4  25   0          1.05         10.05         4.65 o                         
   6  25   0       3152.90       3075.99        81.03 o                         
   8  25   0       1371.68       1220.22        33.61 o                         
  10  25   0        122.82        113.50         7.09 o                         
  12  25   0         68.26         97.28        11.83 o                         
   0  26   0       2675.93       2597.69       108.43 o                         
   2  26   0        202.86        215.40        12.77 o                         
   4  26   0        204.53        250.28         8.79 o                         
   6  26   0        612.69        586.28        17.84 o                         
   8  26   0         24.48         33.82         6.21 o                         
  10  26   0          0.41         13.86         7.26 o                         
  12  26   0          2.11          2.00        10.11 o                         
   2  27   0         21.43         19.87         5.71 o                         
   4  27   0       3221.09       3166.40        75.98 o                         
   6  27   0       1532.02       1471.01        39.94 o                         
   8  27   0        313.82        316.72        12.97 o                         
  10  27   0         27.13         31.92         7.94 o                         
   0  28   0        993.74        972.62        43.01 o                         
   2  28   0        337.07        298.68        12.70 o                         
   4  28   0       1314.73       1269.48        31.51 o                         
   6  28   0       1010.42        965.48        27.24 o                         
   8  28   0        806.56        786.68        23.44 o                         
  10  28   0        478.21        481.00        18.27 o                         
   2  29   0          1.47         13.41         6.46 o                         
   4  29   0        333.27        343.44        11.22 o                         
   6  29   0          1.35         -2.98         6.30 o                         
   8  29   0        233.07        214.59         9.98 o                         
  10  29   0          9.50         23.19         8.23 o                         
   0  30   0       1727.82       1712.34        73.20 o                         
   2  30   0        462.56        444.21        16.81 o                         
   4  30   0        692.95        740.31        24.69 o                         
   6  30   0        463.36        459.42        17.78 o                         
   8  30   0          3.39          1.80         8.07 o                         
  10  30   0         59.65         61.27         8.91 o                         
   2  31   0         10.75         24.71         7.45 o                         
   4  31   0        339.25        333.14        15.24 o                         
   6  31   0          0.04         -6.94         6.94 o                         
   8  31   0         74.87         62.69         8.36 o                         
  10  31   0        128.95        126.76        10.33 o                         
   0  32   0        598.49        560.78        28.87 o                         
   2  32   0        798.22        706.39        27.91 o                         
   4  32   0        292.88        286.54        13.68 o                         
   6  32   0         93.89        112.31         9.43 o                         
   8  32   0        175.91        163.75        11.45 o                         
   2  33   0         17.94         21.90         8.30 o                         
   4  33   0         56.18         54.19         9.11 o                         
   6  33   0        130.22        128.07         9.03 o                         
   8  33   0         26.57         35.36        10.09 o                         
   0  34   0        949.82        909.45        42.29 o                         
   2  34   0        129.42        135.49        14.75 o                         
   4  34   0        162.75        218.51        12.36 o                         
   6  34   0        114.36        117.39        10.77 o                         
   8  34   0        904.12        944.27        32.58 o                         
   2  35   0          1.41         18.02        10.34 o                         
   4  35   0        302.40        301.63        15.65 o                         
   6  35   0         69.98         74.26        11.89 o                         
   0  36   0         15.29         20.76        17.79 o                         
   2  36   0        241.63        223.46        12.65 o                         
   4  36   0        607.72        656.35        24.60 o                         
   6  36   0          0.04          1.00        10.55 o                         
   2  37   0         78.03         74.54        10.46 o                         
   4  37   0          0.33         10.23        10.42 o                         
   0  38   0         11.40         56.23        15.92 o                         
   2  38   0         74.97         65.75        11.11 o                         
   4  38   0        386.25        420.28        22.79 o                         
   2  39   0        252.45        250.97        15.70 o                         
   1   0   1      39334.78      33449.00       971.85 o                         
   2   0   1      24086.97      21813.76       448.12 o                         
   3   0   1        633.24        577.02         9.29 o                         
   4   0   1        156.00        167.23         3.43 o                         
   5   0   1       1818.64       1833.98        35.99 o                         
   6   0   1       1030.56       1107.53        27.09 o                         
   7   0   1        529.41        542.94        13.89 o                         
   8   0   1         92.93         98.34         5.14 o                         
   9   0   1       1178.44       1209.67        32.73 o                         
  10   0   1       2193.74       2143.29        56.92 o                         
  11   0   1       1684.56       1710.34        46.00 o                         
  12   0   1         46.71         43.53         6.35 o                         
  13   0   1        104.97         96.29         7.83 o                         
  14   0   1         15.40          8.80         9.20 o                         
  15   0   1          0.50          8.21         8.30 o                         
   0   1   1          1.52         -0.05         0.70 o                         
   1   1   1       2943.54       2797.99        30.84 o                         
   2   1   1          0.61         -0.16         0.64 o                         
   3   1   1         83.79         60.12         1.15 o                         
   4   1   1       7770.39       7849.38        89.53 o                         
   5   1   1          0.05          2.51         1.21 o                         
   6   1   1          9.54         20.65         1.49 o                         
   7   1   1        543.11        558.84         9.08 o                         
   8   1   1         79.98         84.92         2.59 o                         
   9   1   1         11.44         11.63         2.42 o                         
  10   1   1       2212.17       2197.50        41.22 o                         
  11   1   1          1.60          5.50         3.24 o                         
  12   1   1        497.15        442.51        11.16 o                         
  13   1   1         15.05         21.08         4.47 o                         
  14   1   1         10.84         20.65         5.12 o                         
  15   1   1        253.98        258.31         9.71 o                         
   1   2   1        127.37        112.33         3.10 o                         
   2   2   1        569.42        538.91         6.01 o                         
   3   2   1         99.74         97.87         1.62 o                         
   4   2   1       1457.84       1524.13        17.58 o                         
   5   2   1        346.49        374.12         5.71 o                         
   6   2   1        210.28        213.25         4.00 o                         
   7   2   1       1167.94       1305.22        20.05 o                         
   8   2   1        561.74        540.34         8.91 o                         
   9   2   1        255.42        261.26         6.26 o                         
  10   2   1        176.07        197.16         5.78 o                         
  11   2   1        520.81        510.65        11.87 o                         
  12   2   1        344.73        345.06         8.98 o                         
  13   2   1         43.31         42.06         5.25 o                         
  14   2   1          6.12          2.99         5.09 o                         
  15   2   1        345.33        337.02        11.38 o                         
   0   3   1       1021.96        963.16        18.00 o                         
   1   3   1      17326.43      15510.64       232.70 o                         
   2   3   1        597.83        583.22         6.98 o                         
   3   3   1       1080.38       1042.60        12.07 o                         
   4   3   1        265.76        277.12         3.51 o                         
   5   3   1          1.77          4.83         1.09 o                         
   6   3   1        256.79        249.97         4.53 o                         
   7   3   1        123.36        163.83         3.77 o                         
   8   3   1        146.47        144.26         3.79 o                         
   9   3   1        154.28        163.04         4.41 o                         
  10   3   1        220.77        204.27         5.83 o                         
  11   3   1          4.92          4.21         3.20 o                         
  12   3   1        181.59        180.59         5.77 o                         
  13   3   1         43.38         29.65         5.26 o                         
  14   3   1          2.49         -3.55         7.42 o                         
  15   3   1         25.79         48.43         6.12 o                         
   1   4   1       9260.21       8234.93       104.46 o                         
   2   4   1       2404.29       2368.17        28.23 o                         
   3   4   1        455.72        446.44         5.47 o                         
   4   4   1       2083.24       2107.38        24.21 o                         
   5   4   1        203.08        200.81         3.32 o                         
   6   4   1        763.79        827.92        12.93 o                         
   7   4   1        111.31        148.15         3.41 o                         
   8   4   1        592.06        579.42        10.26 o                         
   9   4   1        342.07        333.82         7.05 o                         
  10   4   1         55.75         71.54         4.17 o                         
  11   4   1       1995.73       1901.10        35.99 o                         
  12   4   1         42.89         43.48         3.87 o                         
  13   4   1         41.56         37.71         4.77 o                         
  14   4   1          1.10          0.42         5.09 o                         
  15   4   1        134.32        137.11         7.88 o                         
   0   5   1      20009.75      17845.40       423.54 o                         
   1   5   1         89.76         81.18         2.06 o                         
   2   5   1        583.58        599.42         7.51 o                         
   3   5   1       1285.99       1237.85        15.20 o                         
   4   5   1        220.54        235.57         3.23 o                         
   5   5   1       3273.17       3375.51        44.08 o                         
   6   5   1         37.47         45.94         1.73 o                         
   7   5   1        482.91        518.28         9.63 o                         
   8   5   1         43.54         48.11         2.74 o                         
   9   5   1        399.11        408.41         8.99 o                         
  10   5   1        195.27        204.49         5.63 o                         
  11   5   1         44.27         54.23         3.69 o                         
  12   5   1        903.41        861.92        17.67 o                         
  13   5   1        144.87        156.73         6.21 o                         
  14   5   1         97.47         93.67         6.37 o                         
  15   5   1          4.54          8.58         5.86 o                         
   1   6   1          0.04          4.78         0.80 o                         
   2   6   1        304.97        291.11         4.00 o                         
   3   6   1         96.95         92.03         1.65 o                         
   4   6   1         15.80         21.86         1.00 o                         
   5   6   1         11.05         11.56         1.27 o                         
   6   6   1       1700.95       1879.96        26.86 o                         
   7   6   1        382.01        413.24         7.36 o                         
   8   6   1         64.07         65.93         2.81 o                         
   9   6   1         33.17         45.41         2.70 o                         
  10   6   1          0.85          1.34         2.57 o                         
  11   6   1        362.39        362.95         8.99 o                         
  12   6   1        183.27        192.39         6.56 o                         
  13   6   1         11.76         10.47         5.87 o                         
  14   6   1         33.25         31.54         5.62 o                         
  15   6   1        301.26        291.15        11.34 o                         
   0   7   1      13695.15      12856.60       236.18 o                         
   1   7   1       3108.15       2982.15        39.91 o                         
   2   7   1       5108.48       5012.11        62.21 o                         
   3   7   1        154.53        145.93         2.24 o                         
   4   7   1       3756.23       3680.77        43.82 o                         
   5   7   1         31.96         34.24         1.33 o                         
   6   7   1         49.67         67.24         2.07 o                         
   7   7   1          7.93          8.12         1.87 o                         
   8   7   1        367.25        354.74         7.57 o                         
   9   7   1        187.10        190.10         5.33 o                         
  10   7   1        830.44        794.68        15.14 o                         
  11   7   1        653.83        616.46        13.08 o                         
  12   7   1        174.02        175.94         5.67 o                         
  13   7   1        510.60        471.01        12.48 o                         
  14   7   1          4.64          7.75         6.72 o                         
  15   7   1          0.05          4.10         6.03 o                         
   1   8   1        127.92        129.54         2.19 o                         
   2   8   1        553.27        551.82         7.02 o                         
   3   8   1        120.89        133.02         2.27 o                         
   4   8   1       1615.74       1632.70        20.97 o                         
   5   8   1        710.68        800.83        12.49 o                         
   6   8   1         64.97         80.52         2.19 o                         
   7   8   1         33.67         19.96         1.98 o                         
   8   8   1         54.63         62.24         2.50 o                         
   9   8   1        270.43        260.28         6.15 o                         
  10   8   1        250.99        247.43         6.39 o                         
  11   8   1        436.18        406.68         9.28 o                         
  12   8   1        140.86        170.99         5.61 o                         
  13   8   1         26.81         23.57         4.82 o                         
  14   8   1         58.41         75.09         9.81 o                         
  15   8   1          9.73          9.47         6.21 o                         
   0   9   1         31.96         35.08         1.56 o                         
   1   9   1        219.60        224.41         3.33 o                         
   2   9   1       1795.78       1810.69        22.66 o                         
   3   9   1        515.95        516.48         6.81 o                         
   4   9   1       3399.59       3506.42        48.23 o                         
   5   9   1       2141.42       2221.69        31.62 o                         
   6   9   1        164.70        186.26         3.73 o                         
   7   9   1        170.25        194.72         4.43 o                         
   8   9   1        173.39        166.03         4.08 o                         
   9   9   1        345.94        351.31         7.47 o                         
  10   9   1         51.32         60.49         3.25 o                         
  11   9   1          1.04          2.38         3.10 o                         
  12   9   1          7.74          1.20         3.60 o                         
  13   9   1         43.16         50.80         5.02 o                         
  14   9   1        144.70        173.51         7.63 o                         
  15   9   1         70.77        100.04         6.82 o                         
   1  10   1        110.12        123.53         2.31 o                         
   2  10   1       1912.09       1980.01        24.20 o                         
   3  10   1        168.74        170.57         3.14 o                         
   4  10   1         35.55         47.45         1.96 o                         
   5  10   1         96.47        102.79         2.48 o                         
   6  10   1         47.98         50.36         1.81 o                         
   7  10   1        114.66        116.84         3.66 o                         
   8  10   1         13.07         15.39         2.16 o                         
   9  10   1        307.81        294.76         6.14 o                         
  10  10   1        141.11        151.72         4.49 o                         
  11  10   1         51.45         77.88         4.12 o                         
  12  10   1         36.81         37.30         3.81 o                         
  13  10   1          3.91          7.85         4.36 o                         
  14  10   1         74.87         68.49         6.37 o                         
  15  10   1         29.55         50.27         6.46 o                         
   0  11   1        281.71        294.09         5.89 o                         
   1  11   1         10.34         12.59         1.08 o                         
   2  11   1       1244.28       1296.44        18.05 o                         
   3  11   1       1960.45       2046.91        28.29 o                         
   4  11   1       2277.05       2331.64        35.29 o                         
   5  11   1       1168.91       1307.06        20.07 o                         
   6  11   1        980.90        971.14        14.60 o                         
   7  11   1         13.08         15.83         1.79 o                         
   8  11   1        794.47        786.55        13.10 o                         
   9  11   1         95.94         95.84         3.14 o                         
  10  11   1         17.09         24.81         2.97 o                         
  11  11   1        516.37        520.89        11.22 o                         
  12  11   1         25.97         27.41         4.14 o                         
  13  11   1        590.20        559.52        12.76 o                         
  14  11   1        290.75        269.04        10.02 o                         
  15  11   1         15.02         10.58         6.23 o                         
   1  12   1         74.70         63.14         2.21 o                         
   2  12   1         87.80         89.96         2.29 o                         
   3  12   1        173.20        180.61         3.52 o                         
   4  12   1        341.74        336.57         6.16 o                         
   5  12   1         38.42         46.96         2.09 o                         
   6  12   1       2692.47       2659.01        40.30 o                         
   7  12   1        207.99        200.95         4.47 o                         
   8  12   1        413.89        386.69         7.60 o                         
   9  12   1        672.99        652.37        11.35 o                         
  10  12   1        143.37        137.19         4.07 o                         
  11  12   1       1147.37       1169.60        22.01 o                         
  12  12   1        498.88        497.48        11.91 o                         
  13  12   1        514.95        453.17        11.11 o                         
  14  12   1          2.55          5.82         6.42 o                         
  15  12   1         13.71         16.52         6.35 o                         
   0  13   1        260.61        273.82         6.55 o                         
   1  13   1       1119.84       1179.56        19.49 o                         
   2  13   1        797.46        759.16        12.73 o                         
   3  13   1        964.20        960.28        14.36 o                         
   4  13   1        744.22        795.63        12.02 o                         
   5  13   1       1085.04       1140.87        19.72 o                         
   6  13   1        228.42        255.91         5.49 o                         
   7  13   1         42.56         48.46         2.25 o                         
   8  13   1         80.49         77.28         2.72 o                         
   9  13   1         69.58         84.87         3.31 o                         
  10  13   1        691.58        640.99        11.81 o                         
  11  13   1         18.08         27.35         3.76 o                         
  12  13   1       1064.34       1034.65        23.24 o                         
  13  13   1          6.27          3.29         4.80 o                         
  14  13   1        393.97        436.31        13.46 o                         
   1  14   1       2200.38       2240.71        36.43 o                         
   2  14   1       2721.54       2818.61        45.76 o                         
   3  14   1         91.39         91.80         2.37 o                         
   4  14   1          0.26         -0.52         1.58 o                         
   5  14   1         11.86         28.03         2.02 o                         
   6  14   1       1001.52       1056.75        19.21 o                         
   7  14   1        275.56        298.22         5.62 o                         
   8  14   1         31.88         34.72         2.43 o                         
   9  14   1        179.00        196.95         5.45 o                         
  10  14   1        138.92        131.50         4.22 o                         
  11  14   1       1241.48       1146.37        19.76 o                         
  12  14   1         13.16          8.84         4.57 o                         
  13  14   1        289.63        290.17         8.94 o                         
  14  14   1        249.94        260.62         9.35 o                         
   0  15   1         61.45         78.32         3.12 o                         
   1  15   1        238.36        264.41         5.34 o                         
   2  15   1         77.86         72.59         2.69 o                         
   3  15   1         41.53         52.89         1.88 o                         
   4  15   1       1383.46       1277.04        19.61 o                         
   5  15   1        176.91        182.49         4.29 o                         
   6  15   1        743.75        753.63        13.51 o                         
   7  15   1        110.43         93.18         3.21 o                         
   8  15   1        173.75        195.41         4.69 o                         
   9  15   1        114.04        140.38         4.15 o                         
  10  15   1       1580.19       1530.70        25.73 o                         
  11  15   1          7.24          2.59         3.58 o                         
  12  15   1        375.07        397.24        10.63 o                         
  13  15   1          3.43         14.15         7.45 o                         
  14  15   1          3.10          2.08         6.29 o                         
   1  16   1         18.62         14.68         1.75 o                         
   2  16   1         68.57         73.48         2.46 o                         
   3  16   1        353.03        389.65         7.78 o                         
   4  16   1        310.37        325.13         6.05 o                         
   5  16   1         33.32         38.22         2.47 o                         
   6  16   1        523.06        525.59        10.03 o                         
   7  16   1        877.07        897.76        15.38 o                         
   8  16   1       1126.56       1066.61        18.19 o                         
   9  16   1        815.38        840.17        14.21 o                         
  10  16   1         92.83         98.71         4.01 o                         
  11  16   1          1.65          3.26         4.18 o                         
  12  16   1         31.79         42.55         5.07 o                         
  13  16   1         57.76         73.64         7.87 o                         
  14  16   1          6.62         15.96         6.54 o                         
   0  17   1         39.01         59.81         3.00 o                         
   1  17   1         13.38         21.15         2.39 o                         
   2  17   1         84.83         70.11         2.51 o                         
   3  17   1         88.53        108.43         3.82 o                         
   4  17   1         49.53         49.93         2.22 o                         
   5  17   1         56.86         77.09         3.11 o                         
   6  17   1        541.56        489.65         9.45 o                         
   7  17   1          0.54          2.26         2.53 o                         
   8  17   1         22.96         22.55         3.11 o                         
   9  17   1         42.93         51.01         3.03 o                         
  10  17   1         77.05         72.30         3.82 o                         
  11  17   1         20.41         21.97         4.64 o                         
  12  17   1        497.26        478.37        11.76 o                         
  13  17   1         10.26         10.83         5.67 o                         
  14  17   1         11.30         17.37         6.63 o                         
   1  18   1       2221.69       2241.33        38.08 o                         
   2  18   1         14.81         23.05         2.16 o                         
   3  18   1          0.00         -0.20         2.07 o                         
   4  18   1          2.91          3.45         2.06 o                         
   5  18   1         50.11         48.78         3.25 o                         
   6  18   1        858.50        857.61        15.33 o                         
   7  18   1        338.31        341.91         7.22 o                         
   8  18   1        207.64        193.09         4.99 o                         
   9  18   1       1245.29       1153.28        18.40 o                         
  10  18   1        145.34        138.21         4.20 o                         
  11  18   1         22.15         18.75         3.98 o                         
  12  18   1         28.33         35.01         4.95 o                         
  13  18   1        144.74        149.27         6.78 o                         
  14  18   1          5.01          7.65         6.74 o                         
   0  19   1       2485.34       2494.59        59.95 o                         
   1  19   1        588.09        654.66        13.53 o                         
   2  19   1        407.27        381.51         9.05 o                         
   3  19   1         21.45         24.70         2.40 o                         
   4  19   1        794.69        839.14        15.55 o                         
   5  19   1       1193.94       1200.46        20.98 o                         
   6  19   1          0.00          0.22         2.58 o                         
   7  19   1        121.91        123.66         4.59 o                         
   8  19   1         33.33         38.71         4.00 o                         
   9  19   1         29.27         27.52         4.04 o                         
  10  19   1        195.74        231.19         5.84 o                         
  11  19   1          0.12          3.97         3.86 o                         
  12  19   1        207.67        187.41         6.76 o                         
  13  19   1        144.99        143.68         9.42 o                         
   1  20   1         16.42         19.67         2.53 o                         
   2  20   1        184.66        175.67         5.03 o                         
   3  20   1         24.38         21.26         2.59 o                         
   4  20   1        379.48        365.43         7.45 o                         
   5  20   1         57.46         61.03         3.97 o                         
   6  20   1        274.52        260.76         6.80 o                         
   7  20   1        376.28        383.57         7.99 o                         
   8  20   1        413.52        378.08         8.12 o                         
   9  20   1         65.40         78.35         3.91 o                         
  10  20   1         38.92         52.98         3.85 o                         
  11  20   1        128.52        118.95         4.86 o                         
  12  20   1         29.39         15.28         5.18 o                         
  13  20   1         94.85        109.64         7.90 o                         
   0  21   1        144.53        146.92         7.33 o                         
   1  21   1         66.99         60.13         3.04 o                         
   2  21   1        171.10        152.72         4.66 o                         
   3  21   1        294.92        280.30         7.22 o                         
   4  21   1         21.12         22.79         2.85 o                         
   5  21   1        323.40        330.33         7.50 o                         
   6  21   1         17.59         22.64         3.00 o                         
   7  21   1         88.18         86.49         3.67 o                         
   8  21   1        342.85        347.43         7.86 o                         
   9  21   1        182.28        184.34         5.34 o                         
  10  21   1        391.16        394.49         8.55 o                         
  11  21   1          5.92         15.88         4.27 o                         
  12  21   1         61.75         67.40         8.11 o                         
  13  21   1          2.74          4.24         7.45 o                         
   1  22   1        163.06        172.11         5.11 o                         
   2  22   1          8.49          5.98         2.70 o                         
   3  22   1         15.80          8.86         2.87 o                         
   4  22   1        305.58        319.96         8.09 o                         
   5  22   1        308.17        293.87         7.12 o                         
   6  22   1         68.15         65.54         3.60 o                         
   7  22   1        118.09        109.78         4.52 o                         
   8  22   1        221.29        213.31         5.67 o                         
   9  22   1        914.34        864.06        15.60 o                         
  10  22   1         21.20         20.39         4.97 o                         
  11  22   1         23.50         15.41         5.22 o                         
  12  22   1         95.64        129.35         7.66 o                         
  13  22   1        216.36        234.95        10.12 o                         
   0  23   1       1217.05       1171.12        31.72 o                         
   1  23   1       1008.04       1000.75        20.34 o                         
   2  23   1        940.45        908.31        18.64 o                         
   3  23   1        350.37        322.91         7.73 o                         
   4  23   1        808.02        793.33        15.84 o                         
   5  23   1       1630.20       1652.39        29.81 o                         
   6  23   1        545.12        524.37        10.83 o                         
   7  23   1       1285.32       1222.87        20.78 o                         
   8  23   1          0.03         -2.76         3.55 o                         
   9  23   1        156.00        154.98         5.81 o                         
  10  23   1         56.41         62.31         4.46 o                         
  11  23   1         36.32         62.59         6.10 o                         
  12  23   1         98.38         89.99         7.90 o                         
   1  24   1         18.90         23.79         3.03 o                         
   2  24   1       1464.10       1462.95        29.24 o                         
   3  24   1        202.36        191.02         5.80 o                         
   4  24   1        257.46        239.54         6.65 o                         
   5  24   1          0.53          2.79         3.40 o                         
   6  24   1          6.51          3.67         3.40 o                         
   7  24   1         32.72         43.66         3.79 o                         
   8  24   1          0.97          6.17         3.69 o                         
   9  24   1         36.79         35.42         4.21 o                         
  10  24   1         78.32         90.40         4.87 o                         
  11  24   1         17.41         18.77         5.74 o                         
  12  24   1         84.74         85.85         8.77 o                         
   0  25   1          5.19          3.59         4.29 o                         
   1  25   1        516.72        520.53        11.12 o                         
   2  25   1        180.74        166.78         5.47 o                         
   3  25   1         37.92         43.80         3.54 o                         
   4  25   1       1207.13       1213.69        23.45 o                         
   5  25   1        966.66        916.49        18.23 o                         
   6  25   1         22.20         17.65         3.64 o                         
   7  25   1         49.81         56.11         4.58 o                         
   8  25   1        215.66        223.87         6.36 o                         
   9  25   1         30.27         35.55         4.52 o                         
  10  25   1         32.62         20.19         4.69 o                         
  11  25   1         56.20         53.05         6.41 o                         
  12  25   1          1.48         -7.36         7.36 o                         
   1  26   1        114.50        125.08         4.62 o                         
   2  26   1        483.82        453.31        10.14 o                         
   3  26   1          7.72         11.40         3.49 o                         
   4  26   1        679.90        647.44        13.65 o                         
   5  26   1         15.46         28.56         4.09 o                         
   6  26   1         27.18         36.77         3.95 o                         
   7  26   1        112.34        104.42         4.78 o                         
   8  26   1        184.10        185.96         5.91 o                         
   9  26   1         19.45         20.09         4.95 o                         
  10  26   1         51.06         44.91         5.25 o                         
  11  26   1         97.11        125.09         8.20 o                         
   0  27   1         95.07         79.86         7.32 o                         
   1  27   1        871.42        816.80        16.41 o                         
   2  27   1       1210.89       1158.32        22.52 o                         
   3  27   1       1521.77       1543.46        29.45 o                         
   4  27   1        857.84        821.29        16.69 o                         
   5  27   1       1082.10       1023.58        20.31 o                         
   6  27   1          7.58         20.21         3.89 o                         
   7  27   1        500.32        526.11        11.64 o                         
   8  27   1          8.64         10.15         4.37 o                         
   9  27   1         98.69         93.37         5.28 o                         
  10  27   1         34.50         16.06         5.62 o                         
  11  27   1          2.12         26.01         7.50 o                         
   1  28   1         38.74         45.14         3.94 o                         
   2  28   1        386.30        410.81         9.81 o                         
   3  28   1        328.59        326.31         8.62 o                         
   4  28   1        192.90        188.18         6.80 o                         
   5  28   1         54.39         50.66         4.52 o                         
   6  28   1        754.09        736.51        14.26 o                         
   7  28   1       1198.30       1135.13        23.40 o                         
   8  28   1         56.51         56.31         5.08 o                         
   9  28   1          9.42         11.34         5.25 o                         
  10  28   1         14.54         23.47         5.79 o                         
   0  29   1         18.69         16.45         5.46 o                         
   1  29   1        174.22        176.25         5.81 o                         
   2  29   1          3.38         14.73         4.00 o                         
   3  29   1         40.94         53.32         4.41 o                         
   4  29   1        425.67        417.41        10.32 o                         
   5  29   1        145.42        173.16         9.66 o                         
   6  29   1          0.50          6.36         4.75 o                         
   7  29   1         93.96         94.16         5.10 o                         
   8  29   1          2.37          2.19         4.79 o                         
   9  29   1          2.15          8.73         5.48 o                         
  10  29   1        261.36        236.23         8.64 o                         
   1  30   1         39.65         28.16         4.20 o                         
   2  30   1         19.97         23.63         4.24 o                         
   3  30   1         89.21         75.98         4.84 o                         
   4  30   1        138.57        129.51         6.14 o                         
   5  30   1        110.05        130.27         6.03 o                         
   6  30   1        901.91        945.26        19.43 o                         
   7  30   1        108.84        125.30         6.16 o                         
   8  30   1          0.50         -5.72         5.72 o                         
   9  30   1         65.43         85.10         6.08 o                         
   0  31   1         72.87         76.40         7.88 o                         
   1  31   1         13.16         11.53         4.39 o                         
   2  31   1         49.27         43.37         4.97 o                         
   3  31   1         65.37         85.07         7.61 o                         
   4  31   1         28.18         19.29         4.97 o                         
   5  31   1          0.01         -1.24         5.40 o                         
   6  31   1         79.79         88.93         6.07 o                         
   7  31   1        195.21        219.79        10.58 o                         
   8  31   1         44.27         60.12         6.21 o                         
   9  31   1         40.41         51.07         7.86 o                         
   1  32   1        222.64        213.17         8.35 o                         
   2  32   1        115.68        101.49         6.21 o                         
   3  32   1        683.03        615.51        14.59 o                         
   4  32   1        188.86        186.81         6.88 o                         
   5  32   1         13.04          4.56         5.09 o                         
   6  32   1          6.60          2.54         5.99 o                         
   7  32   1        140.98        176.90         7.56 o                         
   8  32   1         93.80         96.64         7.08 o                         
   0  33   1         36.59         23.93         7.14 o                         
   1  33   1        170.59        153.63         6.09 o                         
   2  33   1         27.89         49.59         5.86 o                         
   3  33   1         17.89         18.42         5.48 o                         
   4  33   1        656.93        661.12        15.77 o                         
   5  33   1         11.67         14.93         5.58 o                         
   6  33   1         15.34          8.67         5.87 o                         
   7  33   1          0.00          7.68         6.63 o                         
   8  33   1         10.76         16.51         6.46 o                         
   1  34   1         71.83         62.76         5.37 o                         
   2  34   1         68.52         71.27         8.09 o                         
   3  34   1          3.70         13.14         5.71 o                         
   4  34   1        233.04        265.47         9.43 o                         
   5  34   1        159.24        169.78         7.66 o                         
   6  34   1          4.35          6.70         6.31 o                         
   7  34   1        146.55        173.79         7.88 o                         
   0  35   1         15.80         13.48         9.49 o                         
   1  35   1         23.34         36.10         6.12 o                         
   2  35   1        128.85        131.57         7.51 o                         
   3  35   1         40.76         48.84         6.30 o                         
   4  35   1         11.09         11.28         7.93 o                         
   5  35   1         35.78         56.07         8.00 o                         
   6  35   1          0.21          1.71         6.35 o                         
   1  36   1         29.13         16.17         7.54 o                         
   2  36   1          6.00         28.38         7.32 o                         
   3  36   1        246.19        231.91        13.72 o                         
   4  36   1          5.10         12.70         6.57 o                         
   5  36   1         20.56         19.15         7.45 o                         
   0  37   1         55.63         59.47        11.17 o                         
   1  37   1        196.74        215.88        12.06 o                         
   2  37   1         29.76         37.49         7.89 o                         
   3  37   1        122.88        168.75        12.63 o                         
   4  37   1         36.29         52.12         8.25 o                         
   1  38   1          0.67         16.85         8.55 o                         
   2  38   1        140.47        167.79         9.87 o                         
   0   0   2         61.94         55.40         5.14 o                         
   1   0   2       1004.94       1020.83        21.61 o                         
   2   0   2        161.91        152.43         4.21 o                         
   3   0   2       1402.09       1439.68        30.22 o                         
   4   0   2        666.31        697.74        15.28 o                         
   5   0   2        412.92        382.26         9.23 o                         
   6   0   2        492.16        461.80        10.25 o                         
   7   0   2       1172.65       1166.02        28.74 o                         
   8   0   2       1706.21       1684.99        41.15 o                         
   9   0   2        982.78       1010.90        23.73 o                         
  10   0   2       1713.23       1660.49        37.88 o                         
  11   0   2        470.33        457.70        14.16 o                         
  12   0   2          5.32         27.03         6.54 o                         
  13   0   2          1.97          4.24         7.09 o                         
  14   0   2         47.26         49.86        12.52 o                         
   1   1   2       1237.04       1226.78        17.74 o                         
   2   1   2         83.94         87.58         2.13 o                         
   3   1   2       5143.98       5250.98        76.59 o                         
   4   1   2          1.20         -0.17         1.51 o                         
   5   1   2         15.76         13.70         1.73 o                         
   6   1   2        285.28        270.50         5.04 o                         
   7   1   2          1.60          2.71         2.02 o                         
   8   1   2         28.30         39.59         3.12 o                         
   9   1   2        909.68        887.50        14.90 o                         
  10   1   2        757.02        730.08        13.30 o                         
  11   1   2        885.84        842.16        15.17 o                         
  12   1   2        509.44        454.46        10.57 o                         
  13   1   2         79.44         93.07         6.69 o                         
  14   1   2         97.03         82.41         6.58 o                         
   0   2   2        157.86        155.31         4.23 o                         
   1   2   2         50.02         54.36         1.60 o                         
   2   2   2        280.80        294.56         4.80 o                         
   3   2   2       1114.79       1132.85        16.47 o                         
   4   2   2          0.12          1.19         1.59 o                         
   5   2   2       1701.86       1791.75        25.01 o                         
   6   2   2        366.62        347.20         5.97 o                         
   7   2   2          5.25          6.91         2.18 o                         
   8   2   2        213.93        205.43         5.23 o                         
   9   2   2         21.90         40.55         5.10 o                         
  10   2   2        198.21        207.89         5.57 o                         
  11   2   2        167.32        210.76         8.62 o                         
  12   2   2        102.97        110.66         5.75 o                         
  13   2   2         22.03         12.20         4.80 o                         
  14   2   2        123.62        128.50         7.33 o                         
   1   3   2          0.02         -1.12         1.42 o                         
   2   3   2         93.38         86.29         2.24 o                         
   3   3   2       1648.72       1711.43        24.55 o                         
   4   3   2          0.79         -0.59         1.55 o                         
   5   3   2        744.88        807.68        11.40 o                         
   6   3   2        376.75        383.47         6.29 o                         
   7   3   2        331.60        351.32         6.39 o                         
   8   3   2        530.96        512.34         9.65 o                         
   9   3   2        425.35        395.58         8.17 o                         
  10   3   2         94.87        108.06         6.99 o                         
  11   3   2          0.22          4.63         3.40 o                         
  12   3   2         80.61         98.70         4.97 o                         
  13   3   2          6.36          5.15         4.75 o                         
  14   3   2         22.71         29.00         6.63 o                         
   0   4   2       3506.18       3465.30        71.68 o                         
   1   4   2         84.94         88.01         2.59 o                         
   2   4   2         14.25         14.32         1.52 o                         
   3   4   2         11.27          6.35         1.68 o                         
   4   4   2        102.91        115.47         2.69 o                         
   5   4   2       1960.62       2043.02        28.44 o                         
   6   4   2        256.61        266.35         4.87 o                         
   7   4   2        161.47        166.09         3.69 o                         
   8   4   2         35.18         47.21         3.47 o                         
   9   4   2         89.46         91.97         4.93 o                         
  10   4   2        223.90        208.44         6.89 o                         
  11   4   2         18.50         33.55         4.16 o                         
  12   4   2        243.70        240.47         7.00 o                         
  13   4   2          4.23         -4.30         4.76 o                         
  14   4   2          1.37         15.61         5.84 o                         
   1   5   2       1265.35       1239.68        17.45 o                         
   2   5   2        976.16        989.71        15.36 o                         
   3   5   2         62.96         69.86         2.60 o                         
   4   5   2        804.56        796.68        12.62 o                         
   5   5   2          0.31         -1.72         1.72 o                         
   6   5   2        351.25        374.02         6.18 o                         
   7   5   2         26.91         33.39         2.25 o                         
   8   5   2         10.37         14.42         2.59 o                         
   9   5   2        144.17        142.55         4.32 o                         
  10   5   2         47.39         61.77         3.44 o                         
  11   5   2       1082.03       1049.46        19.23 o                         
  12   5   2        303.71        293.13         7.94 o                         
  13   5   2         84.64         90.60         5.69 o                         
  14   5   2         11.20         19.51         5.89 o                         
   0   6   2       2257.49       2209.40        49.07 o                         
   1   6   2         39.93         49.95         1.96 o                         
   2   6   2         36.76         34.47         1.90 o                         
   3   6   2        178.20        180.89         4.08 o                         
   4   6   2         40.14         46.37         2.43 o                         
   5   6   2        826.37        841.18        12.51 o                         
   6   6   2         96.61        102.49         2.96 o                         
   7   6   2         28.01         26.49         2.26 o                         
   8   6   2        750.09        734.19        11.77 o                         
   9   6   2          3.95          4.59         2.91 o                         
  10   6   2          1.12          3.90         3.05 o                         
  11   6   2        261.89        264.91         7.03 o                         
  12   6   2         12.32         14.90         4.13 o                         
  13   6   2         59.65         65.78         5.63 o                         
  14   6   2        109.88         98.78         7.45 o                         
   1   7   2       3596.19       3618.66        56.53 o                         
   2   7   2       1476.95       1554.49        26.58 o                         
   3   7   2       1670.22       1580.53        26.02 o                         
   4   7   2        552.89        533.00         9.98 o                         
   5   7   2       1436.36       1429.91        21.32 o                         
   6   7   2        699.91        704.08        11.05 o                         
   7   7   2        194.83        211.91         4.64 o                         
   8   7   2         29.09         37.68         2.71 o                         
   9   7   2          5.77          4.03         2.95 o                         
  10   7   2        288.35        283.22         6.99 o                         
  11   7   2         24.88         26.56         3.86 o                         
  12   7   2         54.06         59.31         4.58 o                         
  13   7   2         87.38         83.86         5.79 o                         
  14   7   2         97.05         87.90         6.68 o                         
   0   8   2        784.66        795.47        19.84 o                         
   1   8   2        836.17        853.03        15.01 o                         
   2   8   2        102.56        120.01         3.18 o                         
   3   8   2         19.20         17.94         3.10 o                         
   4   8   2          1.68          4.90         2.05 o                         
   5   8   2        860.53        834.08        13.81 o                         
   6   8   2        287.45        275.76         5.50 o                         
   7   8   2         43.55         48.00         2.44 o                         
   8   8   2        249.75        236.22         5.69 o                         
   9   8   2         12.45         18.55         2.90 o                         
  10   8   2          7.74          6.91         3.34 o                         
  11   8   2          9.20         15.70         4.29 o                         
  12   8   2          7.71          4.88         4.09 o                         
  13   8   2         28.83         44.52         7.33 o                         
  14   8   2        331.61        370.69        11.41 o                         
   1   9   2        953.11        911.77        15.90 o                         
   2   9   2       1099.45       1165.64        18.68 o                         
   3   9   2        844.87        838.91        14.22 o                         
   4   9   2         43.38         60.09         2.65 o                         
   5   9   2        134.13        151.40         4.11 o                         
   6   9   2        123.28        130.32         3.59 o                         
   7   9   2        258.60        239.52         5.06 o                         
   8   9   2        146.06        150.38         4.15 o                         
   9   9   2         12.88         13.22         2.96 o                         
  10   9   2        268.51        266.52         6.85 o                         
  11   9   2          0.10          7.16         4.47 o                         
  12   9   2         95.09        102.04         4.91 o                         
  13   9   2          0.05         -4.40         4.67 o                         
  14   9   2          0.47         -3.39         5.97 o                         
   0  10   2       5394.26       5591.24       133.21 o                         
   1  10   2        320.39        330.98         6.57 o                         
   2  10   2       1143.98       1145.84        18.35 o                         
   3  10   2         71.50         86.39         2.89 o                         
   4  10   2          1.31          2.50         2.10 o                         
   5  10   2         42.45         40.91         2.40 o                         
   6  10   2          1.74          4.76         2.37 o                         
   7  10   2         69.59         72.80         2.69 o                         
   8  10   2          0.54          2.31         2.56 o                         
   9  10   2        321.50        302.21         7.50 o                         
  10  10   2          0.10          3.20         3.52 o                         
  11  10   2        107.35        134.97         5.13 o                         
  12  10   2        167.22        166.38         7.63 o                         
  13  10   2        349.48        366.17         9.16 o                         
  14  10   2          1.16         20.79         6.07 o                         
   1  11   2       1259.59       1231.10        22.17 o                         
   2  11   2          6.55         10.32         1.92 o                         
   3  11   2        459.10        477.83         9.53 o                         
   4  11   2        274.68        297.14         7.19 o                         
   5  11   2       1232.92       1254.90        21.83 o                         
   6  11   2        998.81        980.02        16.02 o                         
   7  11   2        159.74        157.70         4.07 o                         
   8  11   2        283.02        272.63         6.12 o                         
   9  11   2          1.42          7.08         4.60 o                         
  10  11   2          0.05          4.32         3.61 o                         
  11  11   2        134.36        154.62         5.33 o                         
  12  11   2        307.12        292.85         7.84 o                         
  13  11   2          5.89         10.56         4.59 o                         
  14  11   2          1.92         -2.57         7.11 o                         
   0  12   2        156.77        157.64         7.49 o                         
   1  12   2        317.39        302.80         6.50 o                         
   2  12   2        112.11        116.10         3.16 o                         
   3  12   2        106.94        104.88         3.47 o                         
   4  12   2        595.83        577.17        11.90 o                         
   5  12   2        405.85        395.86         9.02 o                         
   6  12   2       1481.55       1401.05        22.43 o                         
   7  12   2       1736.92       1740.36        27.72 o                         
   8  12   2        177.24        183.15         4.98 o                         
   9  12   2        474.42        491.81        11.20 o                         
  10  12   2          2.81          1.63         3.70 o                         
  11  12   2        173.75        180.66         5.70 o                         
  12  12   2        532.22        505.89        11.27 o                         
  13  12   2        527.60        538.30        12.07 o                         
   1  13   2         85.72         94.72         4.50 o                         
   2  13   2        720.65        782.09        13.38 o                         
   3  13   2        410.36        426.30         8.41 o                         
   4  13   2        174.28        175.95         5.37 o                         
   5  13   2        737.34        756.56        15.16 o                         
   6  13   2         70.08         80.23         3.30 o                         
   7  13   2        357.50        345.41         7.55 o                         
   8  13   2        100.88        104.36         4.03 o                         
   9  13   2        299.14        257.64         6.98 o                         
  10  13   2        121.24        110.61         5.03 o                         
  11  13   2        312.29        286.06         7.66 o                         
  12  13   2        113.83        148.85         5.93 o                         
  13  13   2        173.52        162.33         6.46 o                         
   0  14   2       2835.41       2854.96        84.12 o                         
   1  14   2        104.93        109.98         3.68 o                         
   2  14   2        158.72        180.71         4.69 o                         
   3  14   2         13.38         16.16         2.55 o                         
   4  14   2         10.09         14.33         2.80 o                         
   5  14   2         71.27         72.94         3.71 o                         
   6  14   2         79.96         66.06         3.20 o                         
   7  14   2        490.76        492.06        10.02 o                         
   8  14   2        350.02        350.84         8.54 o                         
   9  14   2        250.58        247.12         6.86 o                         
  10  14   2        609.38        550.42        14.39 o                         
  11  14   2         80.27         80.77         5.11 o                         
  12  14   2          2.90          3.72         4.58 o                         
  13  14   2        466.34        475.56        12.21 o                         
   1  15   2          0.16          1.09         2.57 o                         
   2  15   2        291.31        275.28         6.80 o                         
   3  15   2        421.62        425.56         8.54 o                         
   4  15   2        128.05        144.48         4.47 o                         
   5  15   2       1035.67       1016.52        18.86 o                         
   6  15   2        566.39        583.54        11.15 o                         
   7  15   2        203.87        222.91         7.61 o                         
   8  15   2       1046.58        981.32        19.58 o                         
   9  15   2        488.69        485.88        10.72 o                         
  10  15   2        142.18        136.54         5.22 o                         
  11  15   2        626.67        655.12        14.99 o                         
  12  15   2          1.98          9.51         5.73 o                         
  13  15   2         48.38         40.81         7.81 o                         
   0  16   2       3191.98       3234.21        84.91 o                         
   1  16   2          0.42          1.16         2.59 o                         
   2  16   2         97.72         95.98         3.67 o                         
   3  16   2        307.71        285.35         6.92 o                         
   4  16   2       1169.90       1157.55        21.53 o                         
   5  16   2        914.50        914.44        17.29 o                         
   6  16   2         51.38         52.26         3.63 o                         
   7  16   2         40.15         44.98         3.87 o                         
   8  16   2        364.83        364.73         9.06 o                         
   9  16   2        875.10        831.05        17.26 o                         
  10  16   2        339.34        333.72         8.40 o                         
  11  16   2        432.62        453.02        12.12 o                         
  12  16   2         86.69         91.50         5.74 o                         
  13  16   2         48.45         43.74         8.08 o                         
   1  17   2         69.89         66.31         3.38 o                         
   2  17   2         53.44         59.39         3.32 o                         
   3  17   2          0.31         -2.22         3.10 o                         
   4  17   2          0.13          1.73         3.32 o                         
   5  17   2         32.42         29.57         2.98 o                         
   6  17   2         79.30         77.08         3.75 o                         
   7  17   2         25.70         24.38         3.60 o                         
   8  17   2        157.65        156.64         5.47 o                         
   9  17   2          3.68          7.38         4.42 o                         
  10  17   2          9.87          7.28         5.10 o                         
  11  17   2          5.02         11.39         4.88 o                         
  12  17   2         48.70         39.97         6.63 o                         
   0  18   2        198.24        208.34         7.29 o                         
   1  18   2         51.84         52.81         3.55 o                         
   2  18   2        103.72        107.31         4.03 o                         
   3  18   2        207.29        196.34         6.25 o                         
   4  18   2        608.13        612.29        12.97 o                         
   5  18   2         60.97         61.02         3.19 o                         
   6  18   2          6.38          5.55         3.34 o                         
   7  18   2       1106.66       1051.75        19.05 o                         
   8  18   2         78.37         69.10         4.54 o                         
   9  18   2          8.47          5.00         4.51 o                         
  10  18   2         43.66         34.41         5.58 o                         
  11  18   2         65.69         70.32         6.38 o                         
  12  18   2          1.59          1.92         6.33 o                         
   1  19   2        185.11        188.15         5.11 o                         
   2  19   2        363.27        377.42         8.90 o                         
   3  19   2        348.06        339.10         8.90 o                         
   4  19   2        277.00        286.41        10.08 o                         
   5  19   2          8.07         14.42         3.22 o                         
   6  19   2        655.89        647.14        12.64 o                         
   7  19   2         33.05         30.28         3.85 o                         
   8  19   2          2.61         -4.18         4.18 o                         
   9  19   2         62.50         66.59         5.00 o                         
  10  19   2          5.64          6.86         5.13 o                         
  11  19   2        635.62        633.33        16.24 o                         
  12  19   2         63.22         47.48         6.93 o                         
   0  20   2        683.52        671.04        17.62 o                         
   1  20   2         99.72         97.73         3.75 o                         
   2  20   2        841.91        804.19        15.31 o                         
   3  20   2        219.64        228.70         6.05 o                         
   4  20   2          0.14          4.06         3.60 o                         
   5  20   2          5.65          6.61         3.29 o                         
   6  20   2         13.09         11.28         3.60 o                         
   7  20   2        167.59        172.82         7.03 o                         
   8  20   2         75.88         84.26         5.17 o                         
   9  20   2        149.79        148.69         6.35 o                         
  10  20   2        166.55        149.29         6.76 o                         
  11  20   2         72.10         75.91         6.52 o                         
  12  20   2          6.42          9.23         6.58 o                         
   1  21   2         77.08         83.72         3.77 o                         
   2  21   2          2.88         10.67         3.31 o                         
   3  21   2         42.24         44.72         4.63 o                         
   4  21   2         15.80         20.68         3.67 o                         
   5  21   2        115.88        120.78         5.32 o                         
   6  21   2        468.28        463.55        10.11 o                         
   7  21   2          0.17          3.01         4.12 o                         
   8  21   2         22.24         34.42         5.16 o                         
   9  21   2         86.16         91.86         6.53 o                         
  10  21   2          0.32          3.51         5.90 o                         
  11  21   2         49.69         48.79         9.18 o                         
   0  22   2        545.62        558.31        16.93 o                         
   1  22   2        294.59        278.63         7.32 o                         
   2  22   2         26.09         25.16         3.63 o                         
   3  22   2        530.66        520.56        11.48 o                         
   4  22   2          1.15         -3.50         3.64 o                         
   5  22   2        148.14        155.85         5.15 o                         
   6  22   2        173.61        174.76         6.20 o                         
   7  22   2        171.84        175.41         6.31 o                         
   8  22   2          0.56         -2.78         4.74 o                         
   9  22   2          7.37          0.09         5.07 o                         
  10  22   2          1.43          3.51         5.98 o                         
  11  22   2         26.77         29.18         6.83 o                         
   1  23   2       2085.10       2006.95        37.91 o                         
   2  23   2        260.35        268.50         7.47 o                         
   3  23   2         36.06         49.97         4.02 o                         
   4  23   2        484.06        449.67        10.60 o                         
   5  23   2        875.86        880.61        18.03 o                         
   6  23   2         50.13         58.59         4.79 o                         
   7  23   2         51.33         65.36         5.26 o                         
   8  23   2         41.45         53.69         6.17 o                         
   9  23   2          0.14          0.01         5.45 o                         
  10  23   2        105.87        122.95         6.99 o                         
  11  23   2        153.65        139.77         7.89 o                         
   0  24   2         32.50         43.28         5.51 o                         
   1  24   2        251.49        239.05         7.20 o                         
   2  24   2         46.65         45.95         4.04 o                         
   3  24   2        127.64        138.82         5.20 o                         
   4  24   2        353.25        381.47         9.64 o                         
   5  24   2         99.55         96.66         5.44 o                         
   6  24   2         32.88         46.35         5.36 o                         
   7  24   2         26.75         21.47         5.42 o                         
   8  24   2          7.43         12.54         6.19 o                         
   9  24   2         38.93         27.01         5.96 o                         
  10  24   2          1.05         -0.91         6.19 o                         
   1  25   2         68.80         70.88         4.57 o                         
   2  25   2         24.98         16.44         4.00 o                         
   3  25   2        294.52        306.26         8.50 o                         
   4  25   2        279.80        269.82         8.59 o                         
   5  25   2          1.67          8.07         5.18 o                         
   6  25   2         80.17         86.72         5.76 o                         
   7  25   2         50.89         44.42         5.44 o                         
   8  25   2         53.71         70.49         5.75 o                         
   9  25   2          6.76         15.44         6.43 o                         
  10  25   2        376.50        386.54        11.14 o                         
   0  26   2          1.10         -6.18         6.18 o                         
   1  26   2        107.75        105.90         4.96 o                         
   2  26   2         21.28         26.34         4.31 o                         
   3  26   2        135.58        142.74         7.72 o                         
   4  26   2         90.48        117.15         6.58 o                         
   5  26   2        944.01        925.02        21.42 o                         
   6  26   2        241.10        260.16         8.70 o                         
   7  26   2          9.51          9.83         5.38 o                         
   8  26   2        144.34        160.14         7.67 o                         
   9  26   2        189.01        198.38         9.21 o                         
  10  26   2         87.21         71.25         9.72 o                         
   1  27   2        116.57        102.59         5.28 o                         
   2  27   2         59.43         68.51         5.30 o                         
   3  27   2       2685.77       2564.67        68.30 o                         
   4  27   2        170.81        170.13         7.62 o                         
   5  27   2         10.45         16.33         5.44 o                         
   6  27   2        103.62        114.15         7.17 o                         
   7  27   2        107.12        102.86         6.66 o                         
   8  27   2         16.50         28.12         6.82 o                         
   9  27   2         44.05         54.90         7.79 o                         
   0  28   2        476.07        465.32        19.72 o                         
   1  28   2        147.10        133.38         9.82 o                         
   2  28   2        249.03        236.87         8.24 o                         
   3  28   2         38.26         54.48         5.66 o                         
   4  28   2         14.29         20.68         5.81 o                         
   5  28   2        820.31        820.43        19.69 o                         
   6  28   2         55.81         73.80         6.37 o                         
   7  28   2         60.91         58.72         6.54 o                         
   8  28   2        160.03        181.73         8.54 o                         
   9  28   2         65.56         84.81         7.80 o                         
   1  29   2        100.27        100.56         7.68 o                         
   2  29   2         10.22         13.08         5.48 o                         
   3  29   2        559.74        515.81        13.39 o                         
   4  29   2         38.11         56.32         5.92 o                         
   5  29   2         14.15         22.10         6.59 o                         
   6  29   2        191.17        200.75         8.09 o                         
   7  29   2          5.73         10.10         6.48 o                         
   8  29   2         19.82         14.60         6.83 o                         
   0  30   2          2.08         -2.27         8.23 o                         
   1  30   2         11.98          8.01         5.55 o                         
   2  30   2        253.23        265.04        10.25 o                         
   3  30   2          7.58         -1.46         5.61 o                         
   4  30   2        269.95        246.91         8.87 o                         
   5  30   2        158.69        170.30         7.86 o                         
   6  30   2         14.36         15.72         7.59 o                         
   7  30   2         59.20         70.31         9.20 o                         
   8  30   2        182.63        199.47         8.93 o                         
   1  31   2          0.00          6.41         6.17 o                         
   2  31   2         13.31         13.29         5.95 o                         
   3  31   2         32.59         46.13         6.21 o                         
   4  31   2          0.54         -2.60         6.92 o                         
   5  31   2          1.58          2.22         6.41 o                         
   6  31   2          0.15          2.94         6.83 o                         
   7  31   2        100.95        113.99        12.56 o                         
   0  32   2        106.88        107.54        11.49 o                         
   1  32   2          5.11         11.55         6.41 o                         
   2  32   2          0.01         -5.82         6.51 o                         
   3  32   2        161.95        137.71         7.98 o                         
   4  32   2        226.56        230.86         8.75 o                         
   5  32   2         80.04         96.16         7.96 o                         
   6  32   2          4.44         16.31         7.13 o                         
   1  33   2         14.22          8.05         6.85 o                         
   2  33   2        271.56        288.21        21.90 o                         
   3  33   2         66.85         80.89        11.90 o                         
   4  33   2         31.17         25.75         9.09 o                         
   5  33   2        126.74        101.46         8.73 o                         
   0  34   2         82.96         95.05        14.62 o                         
   1  34   2         29.42         10.52         7.24 o                         
   2  34   2        702.30        779.08        23.21 o                         
   3  34   2         62.40         69.35         7.76 o                         
   4  34   2          5.66          8.34         7.44 o                         
   1  35   2         10.62         -6.56         8.23 o                         
   2  35   2          0.79          0.13         9.70 o                         
   3  35   2          6.76          1.71         7.80 o                         
   1   0   3        993.72        939.23        20.43 o                         
   2   0   3         28.20         26.55         3.21 o                         
   3   0   3        179.43        348.31        17.68 o                         
   4   0   3          1.15         10.72         3.58 o                         
   5   0   3        202.98        217.79         8.15 o                         
   6   0   3       2142.27       2250.85        54.80 o                         
   7   0   3       1667.08       1625.67        44.42 o                         
   8   0   3          5.16          4.90         5.43 o                         
   9   0   3        856.21        781.27        24.68 o                         
  10   0   3         22.64         28.40        12.13 o                         
  11   0   3          0.50         -0.92         6.56 o                         
  12   0   3          3.97         12.12         8.21 o                         
   0   1   3        324.05        340.13         8.80 o                         
   1   1   3        741.73        728.68        11.54 o                         
   2   1   3        214.83        217.60         4.92 o                         
   3   1   3         77.47         75.19         3.08 o                         
   4   1   3        301.20        307.69         6.59 o                         
   5   1   3        275.44        275.31         6.54 o                         
   6   1   3        414.54        430.84         9.39 o                         
   7   1   3          1.69         14.50         4.25 o                         
   8   1   3        342.80        313.98         7.93 o                         
   9   1   3        411.66        410.08        12.96 o                         
  10   1   3         26.12         28.62         4.63 o                         
  11   1   3          6.48          3.69         5.03 o                         
  12   1   3          2.78          7.88         5.77 o                         
   1   2   3         39.57         44.82         2.30 o                         
   2   2   3        574.52        611.21        10.36 o                         
   3   2   3          6.46          6.82         2.79 o                         
   4   2   3        256.98        262.17         7.03 o                         
   5   2   3        215.83        205.20         5.57 o                         
   6   2   3         42.71         43.89         3.53 o                         
   7   2   3        730.80        698.18        13.57 o                         
   8   2   3        152.10        147.35         5.18 o                         
   9   2   3        116.68        113.26         6.85 o                         
  10   2   3          0.92          5.52         4.46 o                         
  11   2   3         34.54         23.67         5.16 o                         
  12   2   3          9.33         12.54         5.44 o                         
   0   3   3        351.44        346.97         9.60 o                         
   1   3   3         10.92         13.25         2.86 o                         
   2   3   3         14.39         18.54         2.75 o                         
   3   3   3         53.78         63.06         3.57 o                         
   4   3   3         85.60         99.37         4.20 o                         
   5   3   3        471.70        477.77        10.38 o                         
   6   3   3         72.67         71.16         3.73 o                         
   7   3   3         31.89         38.09         3.67 o                         
   8   3   3         27.33         26.66         4.16 o                         
   9   3   3         45.15         52.87         4.85 o                         
  10   3   3         43.00         36.92         5.25 o                         
  11   3   3         92.76        102.76         9.17 o                         
  12   3   3        204.52        233.80         7.78 o                         
   1   4   3          0.95         -1.52         2.50 o                         
   2   4   3         11.61         14.70         2.79 o                         
   3   4   3          2.82          8.02         3.09 o                         
   4   4   3        507.98        497.35        10.82 o                         
   5   4   3        118.14        123.68         4.57 o                         
   6   4   3         49.17         55.80         3.55 o                         
   7   4   3        116.92        130.79         4.73 o                         
   8   4   3         63.22         75.72         4.33 o                         
   9   4   3          1.66         10.46         5.16 o                         
  10   4   3         47.17         57.83         5.37 o                         
  11   4   3        295.01        249.51         8.07 o                         
  12   4   3         53.93         69.56         5.80 o                         
   0   5   3         12.00          9.96         4.48 o                         
   1   5   3         54.38         59.44         2.98 o                         
   2   5   3        232.83        237.98         5.89 o                         
   3   5   3          1.35          2.05         3.08 o                         
   4   5   3        415.21        419.63         9.14 o                         
   5   5   3          0.47          2.02         3.47 o                         
   6   5   3          0.05         -3.30         3.60 o                         
   7   5   3         36.23         39.70         3.82 o                         
   8   5   3          1.19          1.78         4.34 o                         
   9   5   3        134.60        136.99         7.28 o                         
  10   5   3        390.08        360.37        10.02 o                         
  11   5   3        213.71        200.59         7.67 o                         
  12   5   3          0.01          2.96         5.35 o                         
   1   6   3        255.33        255.94         6.56 o                         
   2   6   3          0.04         -1.58         2.70 o                         
   3   6   3        112.43        114.71         3.84 o                         
   4   6   3         34.78         44.39         3.69 o                         
   5   6   3        241.28        239.44         6.54 o                         
   6   6   3          0.54          0.66         3.72 o                         
   7   6   3        343.92        350.71         8.74 o                         
   8   6   3        103.49        108.34         5.13 o                         
   9   6   3         46.97         49.92         5.20 o                         
  10   6   3        131.12        147.53         8.46 o                         
  11   6   3         18.30         16.57         6.31 o                         
  12   6   3          6.14          3.04         5.44 o                         
   0   7   3          0.36          0.41         4.80 o                         
   1   7   3        511.20        516.34        10.47 o                         
   2   7   3        139.15        151.78         4.19 o                         
   3   7   3        122.53        124.80         3.98 o                         
   4   7   3         31.46         28.31         3.48 o                         
   5   7   3       1363.89       1348.48        23.93 o                         
   6   7   3        292.48        294.60         7.72 o                         
   7   7   3        857.75        843.79        16.09 o                         
   8   7   3          8.29          7.97         4.46 o                         
   9   7   3         43.77         40.78         4.94 o                         
  10   7   3        482.45        447.66        11.89 o                         
  11   7   3        106.97        110.59         6.53 o                         
  12   7   3          0.05          5.34         5.62 o                         
   1   8   3        474.31        477.41         9.91 o                         
   2   8   3         50.30         51.44         3.24 o                         
   3   8   3          8.03          9.31         3.05 o                         
   4   8   3         73.66         82.57         3.89 o                         
   5   8   3        400.96        409.01         8.86 o                         
   6   8   3          0.23          4.64         3.76 o                         
   7   8   3        356.77        356.99         8.73 o                         
   8   8   3         56.17         62.08         4.89 o                         
   9   8   3         75.47         74.91         5.81 o                         
  10   8   3          1.53         11.46         5.29 o                         
  11   8   3        112.58        120.62         6.08 o                         
  12   8   3          9.29         12.79         6.31 o                         
   0   9   3       1063.07       1031.94        26.39 o                         
   1   9   3         73.28         83.57         3.89 o                         
   2   9   3         88.25         87.27         3.52 o                         
   3   9   3         23.27         85.68         3.75 o                         
   4   9   3         31.54         32.76         3.50 o                         
   5   9   3        166.71        178.65         5.18 o                         
   6   9   3        287.62        310.86         7.79 o                         
   7   9   3         33.34         35.94         4.42 o                         
   8   9   3        214.73        209.08         6.99 o                         
   9   9   3          0.19          2.51         4.83 o                         
  10   9   3          0.34          1.71         5.05 o                         
  11   9   3         20.39         34.89         5.53 o                         
  12   9   3        114.11        138.23         7.30 o                         
   1  10   3        190.90        194.87         5.63 o                         
   2  10   3         67.85         61.97         3.72 o                         
   3  10   3        140.05        133.58         4.43 o                         
   4  10   3        432.28        443.75         9.29 o                         
   5  10   3         34.74         44.89         3.78 o                         
   6  10   3        168.68        185.03         5.58 o                         
   7  10   3         31.76         37.14         4.53 o                         
   8  10   3        689.37        651.01        12.88 o                         
   9  10   3        117.35        119.81         5.66 o                         
  10  10   3         46.33         35.10         5.15 o                         
  11  10   3        437.48        433.73        12.98 o                         
   0  11   3        751.44        718.48        19.45 o                         
   1  11   3          8.25         14.63         5.00 o                         
   2  11   3         61.66         67.35         3.90 o                         
   3  11   3        299.03        290.32         7.01 o                         
   4  11   3        326.22        344.87         8.06 o                         
   5  11   3       1751.23       1739.88        29.28 o                         
   6  11   3        264.97        272.20         7.02 o                         
   7  11   3        537.88        555.70        11.44 o                         
   8  11   3          0.03          3.32         4.34 o                         
   9  11   3        133.23        111.55         6.40 o                         
  10  11   3         25.08         28.46         5.59 o                         
  11  11   3         21.79         34.63         7.80 o                         
   1  12   3        146.86        148.54         4.85 o                         
   2  12   3         15.01         18.50         3.84 o                         
   3  12   3        382.11        413.10         8.86 o                         
   4  12   3         29.45         32.13         3.69 o                         
   5  12   3        220.68        250.04         6.67 o                         
   6  12   3        233.60        251.47         6.84 o                         
   7  12   3       1502.97       1452.50        26.18 o                         
   8  12   3         83.38         95.59         5.43 o                         
   9  12   3        239.31        226.86         7.51 o                         
  10  12   3         72.18         80.84         5.64 o                         
  11  12   3        143.57        129.12         9.76 o                         
   0  13   3         19.01         26.18         5.53 o                         
   1  13   3       1352.85       1326.37        25.69 o                         
   2  13   3        198.90        222.41         6.58 o                         
   3  13   3         22.40         26.71         3.42 o                         
   4  13   3         29.63         26.34         3.77 o                         
   5  13   3        109.50        104.68         4.62 o                         
   6  13   3         63.07         63.00         4.34 o                         
   7  13   3        101.10        107.60         5.23 o                         
   8  13   3        127.29        129.30         5.89 o                         
   9  13   3        230.80        232.44         7.09 o                         
  10  13   3         25.37         29.36         5.89 o                         
  11  13   3         23.51         18.78         6.42 o                         
   1  14   3        341.91        350.33         9.71 o                         
   2  14   3       1286.37       1273.48        26.31 o                         
   3  14   3          6.76         12.59         3.62 o                         
   4  14   3        421.68        415.88         9.56 o                         
   5  14   3         46.17         43.48         4.69 o                         
   6  14   3          1.11          0.90         4.47 o                         
   7  14   3        269.58        262.83         7.81 o                         
   8  14   3         41.35         39.35         4.38 o                         
   9  14   3        550.20        489.81        14.03 o                         
  10  14   3         63.34         67.23         7.08 o                         
  11  14   3          7.02          9.44         7.19 o                         
   0  15   3        581.76        666.63        26.31 o                         
   1  15   3         50.60         61.76         4.69 o                         
   2  15   3        260.46        271.02         8.49 o                         
   3  15   3        615.87        643.86        13.17 o                         
   4  15   3        156.87        163.43         5.60 o                         
   5  15   3        343.82        350.21         9.42 o                         
   6  15   3        144.85        142.76         6.57 o                         
   7  15   3        155.76        144.61         6.35 o                         
   8  15   3        175.06        171.35         7.20 o                         
   9  15   3        133.90        137.73         7.30 o                         
  10  15   3         42.94         26.68         6.98 o                         
   1  16   3       2241.83       2248.60        47.75 o                         
   2  16   3          5.85          7.34         4.42 o                         
   3  16   3        960.37        946.88        19.32 o                         
   4  16   3        751.65        715.87        14.63 o                         
   5  16   3        276.26        272.62         8.04 o                         
   6  16   3        129.15        139.79         7.58 o                         
   7  16   3          2.73          1.35         5.25 o                         
   8  16   3         77.57         70.16         5.81 o                         
   9  16   3          0.01         11.62         8.69 o                         
  10  16   3         35.25         47.04         7.28 o                         
   0  17   3        582.74        548.79        20.13 o                         
   1  17   3        116.28        145.06         6.59 o                         
   2  17   3          1.26         -2.07         4.89 o                         
   3  17   3          5.19         10.59         4.86 o                         
   4  17   3         62.47         68.74         4.80 o                         
   5  17   3         11.26         10.19         5.20 o                         
   6  17   3         49.92         59.66         6.65 o                         
   7  17   3         28.89         28.06         5.22 o                         
   8  17   3         61.99         50.08         5.77 o                         
   9  17   3         54.58         56.83         8.34 o                         
  10  17   3          1.14          7.91         7.31 o                         
   1  18   3        124.10        119.85         6.37 o                         
   2  18   3         20.36         27.64         5.37 o                         
   3  18   3          0.98         -4.16         4.88 o                         
   4  18   3        224.24        227.20         7.94 o                         
   5  18   3        375.14        378.49        10.35 o                         
   6  18   3         58.72         63.40         5.52 o                         
   7  18   3          0.51          9.56         5.50 o                         
   8  18   3          7.66          5.22         5.67 o                         
   9  18   3         37.27         35.82         7.65 o                         
  10  18   3         10.14         26.27         7.74 o                         
   0  19   3         20.78         18.49         7.63 o                         
   1  19   3          1.33          4.71         5.23 o                         
   2  19   3          5.00          4.93         5.39 o                         
   3  19   3         12.76         11.29         5.81 o                         
   4  19   3         42.74         40.08         6.24 o                         
   5  19   3        200.13        181.98         7.79 o                         
   6  19   3         38.38         30.34         6.28 o                         
   7  19   3         13.76         18.70         6.03 o                         
   8  19   3         14.92          6.95         7.67 o                         
   9  19   3         22.73         33.29         8.23 o                         
   1  20   3        903.34        933.70        21.87 o                         
   2  20   3          0.29         -5.76         5.76 o                         
   3  20   3        171.50        178.58         8.59 o                         
   4  20   3          5.80         -4.65         6.35 o                         
   5  20   3         38.97         48.43         5.98 o                         
   6  20   3        216.62        217.54         8.87 o                         
   7  20   3        181.37        167.59         7.13 o                         
   8  20   3          1.39         -6.00         6.00 o                         
   9  20   3        208.78        206.57        11.53 o                         
   0  21   3         23.03         70.36         9.34 o                         
   1  21   3         28.41         26.72         6.29 o                         
   2  21   3        109.28        101.42         6.99 o                         
   3  21   3          9.89         17.67         6.28 o                         
   4  21   3          1.35         -1.96         7.04 o                         
   5  21   3        232.22        236.89        11.44 o                         
   6  21   3         17.29         44.17         6.37 o                         
   7  21   3         27.43         33.01         7.46 o                         
   8  21   3         41.56         34.90         8.64 o                         
   9  21   3        138.75        134.14         9.68 o                         
   1  22   3        111.93        107.66         7.85 o                         
   2  22   3         10.80         20.42         6.89 o                         
   3  22   3         33.83         26.66         6.73 o                         
   4  22   3         25.58         27.61         7.30 o                         
   5  22   3        183.82        179.84         8.66 o                         
   6  22   3        319.72        342.28        16.60 o                         
   7  22   3         31.18         29.41         7.11 o                         
   8  22   3          7.37          2.29         8.37 o                         
   0  23   3        462.59        460.24        24.66 o                         
   1  23   3         99.61         85.72         8.64 o                         
   2  23   3        189.27        189.20         9.18 o                         
   3  23   3         21.91         19.84         6.55 o                         
   4  23   3        208.98        202.97         8.74 o                         
   5  23   3         93.44        100.19         7.56 o                         
   6  23   3         78.91         85.72         7.59 o                         
   7  23   3         10.99          5.94         7.41 o                         
   8  23   3          2.09          9.46         8.82 o                         
   1  24   3          7.25          7.19         6.52 o                         
   2  24   3         79.08         84.70         7.78 o                         
   3  24   3         51.26         52.39         7.37 o                         
   4  24   3         85.67         73.61         7.48 o                         
   5  24   3        152.29        137.68         8.49 o                         
   6  24   3        175.95        181.01        15.27 o                         
   7  24   3         31.65         27.22         7.82 o                         
   0  25   3        237.02        231.20        13.01 o                         
   1  25   3        102.87        122.26         7.68 o                         
   2  25   3         24.31          3.64         7.09 o                         
   3  25   3         55.94         75.27         7.39 o                         
   4  25   3         12.20         12.76         7.08 o                         
   5  25   3         32.79         32.98         7.60 o                         
   6  25   3        193.88        179.27        10.12 o                         
   7  25   3          9.38         20.00         7.87 o                         
   1  26   3         91.45        108.52         7.79 o                         
   2  26   3        269.44        258.09        13.29 o                         
   3  26   3         23.35         20.65         7.12 o                         
   4  26   3        332.30        332.32        17.76 o                         
   5  26   3         24.92         20.57         7.63 o                         
   6  26   3          3.16         -7.57         7.88 o                         
   0  27   3         26.33         30.35        12.52 o                         
   1  27   3        226.45        223.53        11.64 o                         
   2  27   3         14.81         19.33         7.32 o                         
   3  27   3         35.10         59.27         9.54 o                         
   4  27   3         94.99         81.38         8.18 o                         
   5  27   3         81.72         80.49         8.36 o                         
   1  28   3         77.16         83.79         8.06 o                         
   2  28   3         90.05         84.22         8.95 o                         
   3  28   3         27.40         26.60         7.76 o                         
   4  28   3        303.93        284.19        13.11 o                         
   5  28   3         44.87         37.61         8.31 o                         
   0  29   3        143.26        143.80        14.38 o                         
   1  29   3         28.45         34.80         7.96 o                         
   2  29   3          3.20          8.19         7.89 o                         
   3  29   3         80.10         99.62         8.64 o                         
   4  29   3         40.78         34.40         8.26 o                         
   1  30   3        299.63        295.75        15.30 o                         
   2  30   3         90.08         78.80         9.24 o                         
   0   0   4         48.09         26.69        14.47 o                         
   1   0   4        138.50        153.37        12.03 o                         
   2   0   4          3.94          9.02         8.49 o                         
   3   0   4        114.60        107.85        14.90 o                         
   4   0   4        116.93        160.33        12.74 o                         
   5   0   4         77.32         90.95        12.03 o                         
   6   0   4        444.30        421.85        17.49 o                         
   7   0   4         68.69         75.83        10.59 o                         
   8   0   4         84.91        107.68        12.59 o                         
   1   1   4        133.16        140.40         8.11 o                         
   2   1   4         44.33         56.03         6.58 o                         
   3   1   4         69.81         89.41         7.06 o                         
   4   1   4          5.47         18.53         6.46 o                         
   5   1   4        312.77        318.40        10.25 o                         
   6   1   4         48.56         49.58         6.97 o                         
   7   1   4         59.19         67.17         7.54 o                         
   8   1   4         50.16         56.65         8.48 o                         
   0   2   4        438.40        417.08        19.38 o                         
   1   2   4         15.03         22.24         6.08 o                         
   2   2   4        221.37        237.52        13.63 o                         
   3   2   4          0.61         -6.42         6.42 o                         
   4   2   4         43.95         46.94         6.84 o                         
   5   2   4          1.81         10.83         6.48 o                         
   6   2   4          4.55         16.40         7.04 o                         
   7   2   4        536.45        509.24        17.15 o                         
   8   2   4         52.19         59.30         8.43 o                         
   1   3   4         75.58         75.56         6.72 o                         
   2   3   4        110.68        109.79         7.53 o                         
   3   3   4         56.89         44.43         7.24 o                         
   4   3   4         20.87         23.93         7.23 o                         
   5   3   4         89.48         88.03         7.24 o                         
   6   3   4        227.67        208.19         9.46 o                         
   7   3   4        123.69        128.46         8.31 o                         
   8   3   4         61.21         46.87         8.82 o                         
   0   4   4         28.90          7.42        11.99 o                         
   1   4   4         18.40         19.54         6.15 o                         
   2   4   4         35.84         31.73         6.98 o                         
   3   4   4        100.77         93.03         7.19 o                         
   4   4   4         28.43         40.35         7.05 o                         
   5   4   4        349.35        328.92        11.15 o                         
   6   4   4          3.58         11.38         9.95 o                         
   7   4   4        306.85        274.63        10.35 o                         
   8   4   4         51.73         63.79        10.34 o                         
   1   5   4          5.26         16.18         5.93 o                         
   2   5   4         59.12         61.36         6.17 o                         
   3   5   4         79.05         85.15         7.20 o                         
   4   5   4          0.59         14.66         6.60 o                         
   5   5   4         19.17         23.63         7.08 o                         
   6   5   4         82.81         64.78         7.67 o                         
   7   5   4         57.50         51.64         8.36 o                         
   8   5   4        147.88        146.12         9.26 o                         
   0   6   4         10.09         15.20         8.25 o                         
   1   6   4         69.23         75.20         6.30 o                         
   2   6   4         28.85         36.78         5.85 o                         
   3   6   4        150.45        152.48         7.36 o                         
   4   6   4         14.30         23.34         6.65 o                         
   5   6   4         71.15        103.45         8.85 o                         
   6   6   4          0.37         19.37         7.45 o                         
   7   6   4         30.06         48.36        12.74 o                         
   8   6   4          4.83          9.86         8.53 o                         
   1   7   4         94.39         96.07         6.56 o                         
   2   7   4          8.83          6.49         9.72 o                         
   3   7   4        199.37        202.83         7.88 o                         
   4   7   4        442.69        447.35        13.21 o                         
   5   7   4        552.30        507.87        14.94 o                         
   6   7   4        746.97        702.33        18.30 o                         
   7   7   4        207.14        196.98        10.12 o                         
   8   7   4        345.55        311.05        12.46 o                         
   0   8   4          0.65         12.72        12.66 o                         
   1   8   4         12.57         12.66         6.06 o                         
   2   8   4         13.48         18.16         6.11 o                         
   3   8   4         47.74         62.80         7.76 o                         
   4   8   4         47.64         41.50         7.07 o                         
   5   8   4          1.66          3.03         7.54 o                         
   6   8   4         37.91         46.66         7.71 o                         
   7   8   4          0.07          3.84         8.84 o                         
   8   8   4         37.10         48.31         9.12 o                         
   1   9   4         83.52         92.39         6.00 o                         
   2   9   4         38.03         36.02         6.77 o                         
   3   9   4          8.27         17.22         5.94 o                         
   4   9   4          0.25         12.35         5.89 o                         
   5   9   4         64.48         76.34         6.83 o                         
   6   9   4         71.97         72.82         7.95 o                         
   7   9   4         98.03         81.10         8.55 o                         
   8   9   4         33.76         53.70        10.38 o                         
   0  10   4          1.41         -5.84         7.57 o                         
   1  10   4         38.80         32.18         5.57 o                         
   2  10   4         47.74         59.28         6.26 o                         
   3  10   4        111.74        139.07         6.91 o                         
   4  10   4          3.91         17.06         6.04 o                         
   5  10   4          0.36          5.89         6.42 o                         
   6  10   4         35.69         38.71         7.81 o                         
   7  10   4         19.29         27.23         8.17 o                         
   1  11   4         55.94         49.02         5.72 o                         
   2  11   4        178.23        175.66         7.67 o                         
   3  11   4       1235.68       1212.12        25.02 o                         
   4  11   4        585.20        550.31        13.90 o                         
   5  11   4         18.42         25.21         6.45 o                         
   6  11   4        281.17        274.76        10.37 o                         
   7  11   4         80.78         78.52         9.28 o                         
   0  12   4        188.00        202.88        10.27 o                         
   1  12   4        178.51        178.13         7.04 o                         
   2  12   4         88.92         86.68         7.04 o                         
   3  12   4        193.19        226.13         7.74 o                         
   4  12   4        517.58        535.49        14.31 o                         
   5  12   4        592.67        546.52        14.69 o                         
   6  12   4         31.62         31.93         7.42 o                         
   7  12   4          1.11         -9.08         9.08 o                         
   1  13   4         14.92         15.34         5.66 o                         
   2  13   4         88.97         68.93         6.16 o                         
   3  13   4       1306.75       1273.31        24.04 o                         
   4  13   4         21.81         36.14         6.75 o                         
   5  13   4        132.41        131.11         8.45 o                         
   6  13   4         15.38         13.01         7.51 o                         
   7  13   4         70.42         53.24         8.70 o                         
   0  14   4        165.22        139.53         9.54 o                         
   1  14   4        327.50        314.58         9.01 o                         
   2  14   4         13.17         10.41         6.10 o                         
   3  14   4        136.74        138.42         7.46 o                         
   4  14   4          1.46          3.82         7.03 o                         
   5  14   4        364.02        360.83        11.57 o                         
   6  14   4        105.77        115.04         8.50 o                         
   1  15   4          0.26          1.82         6.39 o                         
   2  15   4         38.91         53.67         7.03 o                         
   3  15   4        125.88        132.19         7.97 o                         
   4  15   4         11.40         16.25         6.84 o                         
   5  15   4         43.58         50.25         8.66 o                         
   6  15   4         19.65         19.25         7.95 o                         
   0  16   4       1399.28       1331.25        39.40 o                         
   1  16   4        117.85        144.70        15.20 o                         
   2  16   4        817.85        807.61        19.70 o                         
   3  16   4         19.42         38.60         6.99 o                         
   4  16   4         41.73         41.88        12.55 o                         
   5  16   4          0.03         -2.86         7.09 o                         
   1  17   4        262.79        258.98        10.45 o                         
   2  17   4         18.61         18.80         7.27 o                         
   3  17   4        255.98        254.84        12.70 o                         
   4  17   4          9.45         10.69         8.18 o                         
   5  17   4        152.14        149.58         8.75 o                         
   0  18   4        204.50        191.44        12.92 o                         
   1  18   4        437.12        392.99        12.54 o                         
   2  18   4          8.65         -1.70         7.57 o                         
   3  18   4         72.94         60.32         7.90 o                         
   4  18   4          7.93         21.26         7.71 o                         
   1  19   4         26.66         36.08         7.87 o                         
   2  19   4         60.12         49.60         7.88 o                         
   3  19   4         15.30          1.09         7.69 o                         
   4  19   4         37.71         37.94         9.13 o                         
   0  20   4        158.62        157.50        19.78 o                         
   1  20   4          0.64          3.76         7.75 o                         
   2  20   4         76.33         80.37         8.41 o                         
   3  20   4         45.70         39.36         9.14 o                         
   1  21   4         40.02         28.96         8.17 o                         
   2  21   4        132.69        137.71         9.12 o                         
                                                                                
